# Supplementary material for: The Role of CCL24 in Primary Sclerosing Cholangitis: Bridging Patient Serum Proteomics to Preclinical Data
Source: Cells. 2024 Jan 23;13(3):209. doi: 10.3390/cells13030209 (PMC10854794; doi:10.3390/cells13030209)
Supplement: Supplementary file 1 [file cells-13-00209-s001.zip]

Archive with 2 entries (2 files):
- Cells_Supp_revised.pdf
- supp_tables_merged.xlsx
