# Supplementary material for: The Role of CCL24 in Primary Sclerosing Cholangitis: Bridging Patient Serum Proteomics to Preclinical Data
Source: Cells. 2024 Jan 23;13(3):209. doi: 10.3390/cells13030209 (PMC10854794; doi:10.3390/cells13030209)
Supplement: Supplementary file 1 [file cells-13-00209-s001.zip › supp_tables_merged.xlsx]

## Sheet: Table S2
		PSC: high vs. low CCL24			PSC vs. HC			PSC: high vs. low ELF
Assay	UniProt	estimate	p.value	Adjusted p.value	estimate	p.value	Adjusted p.value	estimate	p.value	Adjusted p.value
A1BG	P04217	-0.00914091	0.95431	0.989829	0.66502	3.48e-15	1.29e-13	0.134153	0.24525	0.554514
AARSD1	Q9BTE6	-0.56632	0.134716	0.815489	-0.01576	0.94356	0.956895	0.283265	0.469098	0.759657
ABCA2	Q9BZC7	0.0512917	0.837659	0.977614	0.261103	0.058706	0.0914425	-0.0101228	0.966079	0.991326
ABHD14B	Q96IU4	-0.36262	0.200407	0.816073	0.762244	2.13e-07	1.14e-06	0.20636	0.413447	0.715198
ABL1	P00519	-0.238303	0.348404	0.853176	0.637119	2.28e-07	1.2e-06	0.191361	0.42329	0.719375
ABO	P16442	-1.28465	0.0425632	0.766908	-0.333309	0.387847	0.475329	-0.765063	0.170083	0.459666
ACAA1	P09110	0.195439	0.825112	0.975091	4.0668	1.33e-17	1.13e-15	-0.683217	0.361745	0.671084
ACAN	P16112	-0.0548871	0.733994	0.959144	-0.0619133	0.435448	0.522317	-0.127674	0.320967	0.634313
ACE	P12821	0.180217	0.119213	0.808811	0.0607911	0.394886	0.482252	0.0948324	0.294759	0.611559
ACE2	Q9BYF1	0.593808	0.347382	0.853176	2.4875	6.66e-17	4.33e-15	0.745127	0.107861	0.361448
ACHE	P22303	0.136086	0.262715	0.847838	0.626451	1.06e-11	1.58e-10	0.0991728	0.392851	0.694582
ACOX1	Q15067	-0.0647159	0.826555	0.975091	0.661741	2.02e-06	8.54e-06	0.0208206	0.933299	0.979935
ACP5	P13686	-0.0128424	0.939692	0.986781	0.37745	6.88e-05	0.000210779	0.435854	0.0067721	0.0761846
ACP6	Q9NPH0	-0.145698	0.582502	0.921778	0.0106567	0.926395	0.943546	-0.291586	0.219082	0.51952
ACRBP	Q8NEB7	0.0236727	0.858269	0.980272	0.0326456	0.601592	0.674522	-0.0935816	0.365468	0.674236
ACRV1	P26436	-0.208405	0.679939	0.94846	-0.640479	0.00372536	0.00766056	-0.652531	0.0602029	0.258464
ACSL1	P33121	-0.215307	0.170747	0.816073	-0.0883789	0.420651	0.509235	-0.012682	0.923453	0.97499
ACTA2	P62736	-0.359562	0.445806	0.87517	0.00867556	0.969671	0.979081	-0.355085	0.347564	0.659602
ACTN4	O43707	-0.0342629	0.910299	0.985674	0.197242	0.028053	0.0474621	-0.103682	0.479584	0.767114
ACVRL1	P37023	0.238691	0.0786498	0.779382	0.178891	0.0236585	0.0409255	0.414682	0.0158512	0.112967
ACY1	Q03154	0.203178	0.536345	0.907249	1.28663	2.34e-13	5.35e-12	-0.172766	0.511421	0.785924
ADA	P00813	0.0667152	0.702992	0.94846	0.209203	0.0266197	0.0453691	-0.0409224	0.769636	0.907553
ADA2	Q9NZK5	0.293839	0.147035	0.816073	0.689354	3.61e-07	1.82e-06	0.440039	0.01376	0.105274
ADAM12	O43184	0.31465	0.108111	0.808811	0.175649	0.087974	0.130674	0.447181	0.0325316	0.183962
ADAM15	Q13444	-0.121173	0.3841	0.869837	0.572379	1.59e-08	1.13e-07	0.30061	0.0217016	0.141128
ADAM22	Q9P0K1	0.118963	0.431197	0.873576	-0.107328	0.177204	0.242606	0.0448338	0.758256	0.906218
ADAM23	O75077	0.159778	0.38369	0.869837	0.0821244	0.333096	0.418078	0.00497647	0.971379	0.992729
ADAM8	P78325	0.0498758	0.756199	0.963185	0.534398	1.25e-08	9.13e-08	0.034832	0.803025	0.921577
ADAM9	Q13443	0.310939	0.0689037	0.766908	0.180003	0.0327748	0.0545198	0.346023	0.0526638	0.237729
ADAMTS1	Q9UHI8	0.0871455	0.592851	0.928656	0.00597111	0.949442	0.961455	0.401453	0.00839048	0.0816169
ADAMTS13	Q76LX8	0.118034	0.388959	0.871305	0.0365022	0.580512	0.657977	-0.0243154	0.836692	0.936614
ADAMTS15	Q8TE58	0.143	0.53684	0.907249	-0.211701	0.0411485	0.0666381	-0.0564338	0.74068	0.901378
ADAMTS16	Q8TE57	0.0799909	0.664344	0.948431	0.4686	0.000111243	0.00032883	0.508165	0.00121763	0.0359951
ADAMTS4	O75173	0.335334	0.0751798	0.766908	-0.119559	0.271193	0.35206	0.152532	0.317463	0.631846
ADAMTS8	Q9UP79	0.0345636	0.863745	0.980344	-0.0152489	0.878625	0.905158	0.237825	0.134105	0.40622
ADAMTSL2	Q86TH1	0.156202	0.35595	0.853176	0.804372	1.5e-13	3.52e-12	0.583996	0.000615624	0.0241719
ADAMTSL4	Q6UY14	0.0513523	0.580153	0.921778	0.316323	1.15e-05	4.19e-05	0.126456	0.160184	0.444458
ADAMTSL5	Q6ZMM2	-0.0345341	0.837077	0.977529	0.141161	0.124324	0.177691	-0.0772989	0.615244	0.839459
ADCYAP1R1	P41586	-0.17697	0.358652	0.853176	-0.0574156	0.509141	0.59357	-0.329872	0.0357793	0.19405
ADGRB3	O60242	0.0904174	0.639931	0.938349	0.319903	0.000573333	0.00142206	0.377236	0.0235019	0.146429
ADGRD1	Q6QNK2	0.126783	0.634426	0.936625	0.425324	0.000323325	0.00085712	0.503058	0.00996635	0.0897835
ADGRE1	Q14246	0.315696	0.25181	0.843828	0.927679	8.27e-08	4.71e-07	0.660469	0.00275473	0.053108
ADGRE2	Q9UHX3	0.0433689	0.841286	0.977853	0.892453	9.45e-15	2.98e-13	0.402022	0.000354742	0.0181991
ADGRE5	P48960	0.0437311	0.826528	0.975091	0.855668	4.41e-13	9.66e-12	0.503457	1.95e-05	0.00369754
ADGRF5	Q8IZF2	0.133388	0.311064	0.853176	0.112171	0.0558277	0.0876149	-0.0895015	0.338298	0.651677
ADGRG1	Q9Y653	0.202877	0.429396	0.873576	0.819263	8.18e-09	6.5e-08	0.703555	0.00443452	0.0652749
ADGRG2	Q8IZP9	0.207052	0.294731	0.847838	0.270402	0.00840638	0.0159906	0.289964	0.145645	0.424704
ADGRV1	Q8WXG9	0.44079	0.097052	0.807432	0.0672722	0.672333	0.73522	0.0297504	0.898542	0.963376
ADH4	P08319	-0.0976765	0.765191	0.963185	0.871162	9.64e-06	3.61e-05	-0.755193	0.0263248	0.15925
ADM	P35318	0.444889	0.015772	0.766908	-0.16722	0.148645	0.208725	0.206244	0.260846	0.569551
ADRA2A	P08913	-0.245923	0.656766	0.945834	0.322437	0.122675	0.175697	0.465365	0.0665391	0.277491
AFM	P43652	0.0723591	0.633109	0.936625	0.152009	0.0154588	0.0277326	0.0960603	0.41525	0.717124
AFP	P02771	0.160551	0.627644	0.936625	0.486954	0.0027627	0.00584861	0.414695	0.0801834	0.301739
AGER	Q15109	0.104989	0.567583	0.918461	-0.341873	0.000964162	0.00225694	0.0264199	0.889028	0.959081
AGR2	O95994	0.0636447	0.901669	0.985536	-0.902347	3.53e-05	0.000115958	0.470528	0.230885	0.536241
AGR3	Q8TD06	0.34167	0.43378	0.873576	0.0634567	0.79279	0.836187	0.319548	0.359179	0.669159
AGRN	O00468	0.121445	0.336548	0.853176	0.180102	0.0420527	0.0678385	0.565251	0.00217535	0.0486764
AGRP	O00253	0.196877	0.404039	0.873576	-0.522969	5e-06	1.96e-05	-0.201185	0.327622	0.641375
AGT	P01019	0.00974546	0.908742	0.985674	-0.0463456	0.163783	0.227373	-0.0309463	0.634653	0.853726
AGXT	P21549	0.314852	0.414088	0.873576	2.25298	1.03e-18	1.26e-16	-0.400778	0.178552	0.469742
AHCY	P23526	-0.0797712	0.716301	0.954731	0.61727	8.98e-07	4.06e-06	0.284292	0.222392	0.524121
AHSG	P02765	0.132002	0.283733	0.847838	0.220134	0.000284797	0.000764726	-0.0835846	0.426174	0.722206
AHSP	Q9NZD4	-0.212109	0.708605	0.953204	-0.378113	0.189112	0.256046	0.0844169	0.863457	0.947952
AIF1	P55008	-0.317417	0.25916	0.847838	0.246962	0.0441124	0.070996	-0.119652	0.487863	0.771593
AIFM1	O95831	0.0473788	0.938925	0.986781	2.14393	3.31e-12	5.64e-11	-0.387542	0.461185	0.75096
AK1	P00568	-0.378714	0.355061	0.853176	0.20508	0.339326	0.424872	0.285324	0.476635	0.765337
AKR1B1	P15121	0.0420758	0.912123	0.985674	-0.0828589	0.697234	0.756094	-0.285133	0.179781	0.47119
AKR1B10	O60218	-0.149519	0.680129	0.94846	0.36446	0.03615	0.059375	0.736191	0.0208692	0.137433
AKR1C4	P17516	-0.487379	0.41069	0.873576	0.0577922	0.896433	0.918954	-1.04315	0.0857119	0.315693
AKR7L	Q8NHP1	0.0955644	0.853919	0.979776	1.32813	3.48e-08	2.22e-07	-0.345542	0.372629	0.676097
AKT1S1	Q96B36	-0.18843	0.555506	0.913008	0.0260611	0.88116	0.907321	0.368166	0.192109	0.48635
AKT3	Q9Y243	-0.0459311	0.840154	0.977853	0.0486978	0.639435	0.707801	-0.0604165	0.714845	0.88817
ALCAM	Q13740	0.0674992	0.668847	0.94846	0.816151	1.04e-14	3.19e-13	0.551081	0.0012377	0.0359951
ALDH1A1	P00352	0.168248	0.746896	0.963185	1.83597	1.08e-10	1.28e-09	-0.267394	0.607482	0.834165
ALDH3A1	P30838	0.497973	0.128413	0.815455	-0.139082	0.386745	0.474818	0.29576	0.372911	0.676097
ALPP	P05187	0.130761	0.779374	0.963185	0.181264	0.50278	0.58747	0.356292	0.35759	0.667994
AMBN	Q9NP70	-0.0798576	0.675155	0.94846	-0.108637	0.151675	0.21255	-0.0543235	0.710527	0.888052
AMBP	P02760	-0.0155811	0.857332	0.980272	-0.0725156	0.17228	0.237113	-0.0660824	0.484941	0.768593
AMFR	Q9UKV5	0.0660258	0.772624	0.963185	0.312976	0.00379152	0.00778122	-0.237764	0.133894	0.40622
AMIGO1	Q86WK6	-0.0448455	0.876663	0.982971	-0.0309156	0.845963	0.87803	-0.0257265	0.886443	0.957097
AMIGO2	Q86SJ2	0.0711856	0.248949	0.84375	0.104976	0.00627463	0.0122491	0.0546577	0.223025	0.525016
AMN	Q9BXJ7	0.336347	0.104522	0.808811	0.0702189	0.653156	0.719925	0.0309121	0.898183	0.963376
AMY1A_AMY1B_AMY1C	P0DUB6_P0DTE7_P0DTE8	-0.0324197	0.892389	0.985536	0.0445644	0.831101	0.866059	0.105444	0.661387	0.868349
AMY2A	P04746	0.0659705	0.755219	0.963185	0.282444	0.0251647	0.0430656	-0.141281	0.550107	0.813835
AMY2B	P19961	0.0132644	0.949786	0.989829	0.27771	0.0281068	0.0475028	-0.162917	0.505501	0.780914
ANG	P03950	-0.0488038	0.789513	0.963517	0.0855333	0.326016	0.410429	-0.111141	0.418427	0.718221
ANGPT1	Q15389	0.0458917	0.832744	0.976503	0.0628511	0.585172	0.661099	-0.519553	0.00701563	0.0761846
ANGPT2	O15123	0.295194	0.306663	0.853176	0.317992	0.0193116	0.0339708	0.138997	0.554064	0.814746
ANGPTL1	O95841	0.00426364	0.981289	0.999686	1.06175	2.68e-16	1.39e-14	0.589005	0.00233848	0.0506915
ANGPTL2	Q9UKU9	-0.191652	0.478403	0.885316	0.78624	2.02e-06	8.54e-06	0.404622	0.107533	0.36093
ANGPTL3	Q9Y5C1	0.216629	0.284942	0.847838	0.818834	1.81e-12	3.33e-11	0.0146426	0.934116	0.979935
ANGPTL4	Q9BY76	0.243781	0.154794	0.816073	0.612118	1.7e-08	1.2e-07	0.103331	0.588618	0.823748
ANKRD54	Q6NXT1	-0.427884	0.0709896	0.766908	-0.101324	0.431814	0.519425	0.134511	0.577159	0.818365
ANP32C	O43423	0.0625227	0.573864	0.920039	-0.0688222	0.360508	0.447891	-0.118654	0.291685	0.60639
ANPEP	P15144	-0.433411	0.265981	0.847838	1.42604	1.26e-16	7.27e-15	-0.0744908	0.744768	0.901648
ANXA1	P04083	-0.148225	0.42851	0.873576	0.192227	0.412021	0.500884	0.451368	0.0339111	0.188184
ANXA10	Q9UJ72	-0.622383	0.601538	0.928656	-0.225508	0.54834	0.631416	1.27354	0.137126	0.411765
ANXA11	P50995	0.129675	0.352702	0.853176	0.486038	2.65e-09	2.38e-08	0.4433	1.17e-05	0.00303696
ANXA2	P07355	-0.215845	0.61444	0.936625	0.918762	2.57e-08	1.7e-07	0.186157	0.463683	0.753847
ANXA3	P12429	-0.524211	0.14201	0.816073	0.563689	0.00494395	0.0098642	-0.103314	0.760317	0.906218
ANXA4	P09525	-0.177608	0.318822	0.853176	0.312299	0.000126951	0.000370527	-0.073146	0.602408	0.832219
ANXA5	P08758	0.211514	0.129312	0.815455	0.08599	0.393092	0.480606	0.298037	0.0758518	0.291232
AOC1	P19801	0.52538	0.0595936	0.766908	-0.00522	0.981186	0.986439	0.057157	0.83881	0.937467
AOC3	Q16853	0.126149	0.492521	0.886146	0.373594	0.000449204	0.00114558	0.266113	0.0952087	0.334071
APBB1IP	Q7Z5R6	-0.221658	0.464683	0.881848	0.798798	9.92e-06	3.68e-05	0.220147	0.414978	0.717124
APCS	P02743	-0.137257	0.479072	0.885316	-0.211096	0.0693129	0.105903	-0.452834	0.0566863	0.249047
APEX1	P27695	-0.21775	0.598002	0.928656	0.439943	0.0676946	0.103812	0.115268	0.774352	0.909896
APLP1	P51693	-0.0152136	0.939379	0.986781	-0.116114	0.276763	0.35862	-0.0360746	0.837597	0.936614
APOA1	P02647	0.0360227	0.702962	0.94846	0.223723	0.00231599	0.00498922	-0.208896	0.150003	0.431473
APOA2	P02652	0.377786	0.311216	0.853176	1.00959	1.82e-08	1.27e-07	0.377881	0.198775	0.496691
APOA4	P06727	0.0583924	0.684885	0.94846	0.333114	0.000923407	0.00217377	0.0519184	0.793089	0.921335
APOB	P04114	0.0180318	0.933367	0.986781	0.317636	0.00247391	0.00529106	0.0557879	0.634632	0.853726
APOC1	P02654	0.200748	0.171108	0.816073	0.356692	0.000647659	0.00158004	-0.32977	0.133965	0.40622
APOD	P05090	-0.0846311	0.54061	0.907249	0.0981411	0.234127	0.31033	-0.307153	0.0408309	0.204745
APOE	P02649	0.520332	0.242672	0.84375	0.937381	1.68e-06	7.23e-06	0.103538	0.7955	0.921335
APOF	Q13790	0.219106	0.233499	0.842832	-0.211243	0.00382834	0.00784131	-0.154087	0.391081	0.693568
APOH	P02749	0.4241	0.0317511	0.766908	0.117616	0.120605	0.173209	-0.111983	0.298505	0.61443
APOL1	O14791	-0.187994	0.438324	0.874525	0.0616956	0.585115	0.661099	-0.312649	0.170565	0.460121
APOM	O95445	-0.0256583	0.85124	0.979776	0.189747	0.0523844	0.0826037	-0.283614	0.14635	0.424916
APP	P05067	0.092897	0.723335	0.954765	0.169448	0.120834	0.173417	-0.516854	0.0112459	0.0948536
APRT	P07741	-0.421567	0.161206	0.816073	0.335388	0.0344512	0.0569444	0.283433	0.359086	0.669159
AREG	P15514	0.00336818	0.987908	0.999686	0.384212	0.0113437	0.0209461	0.405697	0.143328	0.421761
ARG1	P05089	-0.503536	0.0768014	0.768383	0.391863	0.0372507	0.0609423	0.0611581	0.830307	0.932974
ARHGAP1	Q07960	0.0257212	0.85966	0.980272	0.21829	0.00570787	0.0112588	0.0375893	0.759636	0.906218
ARHGAP25	P42331	-0.261885	0.295597	0.847838	0.392728	0.00456373	0.00918483	0.0707739	0.740253	0.901378
ARHGEF12	Q9NZN5	-0.328853	0.397971	0.873576	0.759098	2.91e-05	9.69e-05	-0.0601059	0.863745	0.947952
ARID4B	Q4LE39	-0.359431	0.296917	0.847838	0.0760078	0.654766	0.720935	-0.383849	0.2453	0.554514
ARMCX2	Q7L311	-0.117435	0.616558	0.936625	-0.302784	0.0920648	0.13607	-0.0476669	0.801932	0.921577
ARNT	P27540	-0.107315	0.679044	0.94846	0.32341	0.0243217	0.0418293	-0.263581	0.150114	0.431473
ARSA	P15289	-0.374065	0.0195446	0.766908	0.252252	0.00360733	0.00746951	0.111375	0.44212	0.736984
ARSB	P15848	-0.0260795	0.922695	0.985779	0.389997	0.00465794	0.00936538	-0.361414	0.0977781	0.339083
ART3	Q13508	-0.37743	0.0515124	0.766908	-0.359277	5.98e-05	0.000185966	-0.0451011	0.803548	0.921577
ART5	Q96L15	0.111862	0.620272	0.936625	-0.0951978	0.579376	0.657405	-0.0257062	0.906473	0.966613
ARTN	Q5T4W7	-0.360836	0.283786	0.847838	0.286272	0.0519055	0.0820162	0.0852504	0.718939	0.889496
ASAH2	Q9NR71	0.270534	0.339385	0.853176	-0.0603422	0.671624	0.735218	-0.120921	0.627328	0.847539
ASGR1	P07306	0.106639	0.48021	0.885316	0.493448	3.32e-09	2.9e-08	0.238801	0.0876724	0.320081
ASGR2	P07307	0.0440833	0.834494	0.976503	0.298222	0.00891713	0.0169003	0.360418	0.0567267	0.249047
ASPN	Q9BXN1	0.249179	0.19855	0.816073	0.648534	2e-11	2.79e-10	0.484172	0.000419654	0.0198794
ATF2	P15336	0.239651	0.636724	0.937074	0.198239	0.411211	0.500427	-0.484696	0.21396	0.51558
ATG4A	Q8WYN0	-0.410465	0.235004	0.84375	-0.212024	0.217284	0.289666	0.151583	0.648601	0.860254
ATOX1	O00244	-0.0759871	0.836022	0.976845	0.670418	4.6e-05	0.000146716	0.148529	0.583416	0.823111
ATP1B1	P05026	0.287002	0.116314	0.808811	0.250612	0.0456766	0.073205	0.066714	0.71485	0.88817
ATP1B2	P14415	-0.0818886	0.715239	0.954731	0.0123856	0.910053	0.928815	-0.207251	0.0719507	0.285091
ATP1B3	P54709	0.124977	0.717162	0.954731	-0.0140289	0.919487	0.937967	-0.0920496	0.683773	0.874845
ATP1B4	Q9UN42	0.289463	0.218792	0.835803	-0.0277411	0.771845	0.819494	0.0254658	0.897165	0.963376
ATP2B4	P23634	-0.855168	0.136483	0.815489	0.135736	0.490234	0.57572	-0.795669	0.00539308	0.0710317
ATP5IF1	Q9UII2	-0.0112644	0.971115	0.996505	0.778907	2.6e-05	8.83e-05	0.11476	0.681899	0.874845
ATP5PO	P48047	-0.00449924	0.989944	0.999686	0.162874	0.210841	0.282161	-0.135181	0.63463	0.853726
ATP6AP2	O75787	0.118233	0.382803	0.869837	0.249518	0.0016427	0.00363667	0.0563463	0.597317	0.829784
ATP6V1D	Q9Y5K8	-0.185027	0.0623759	0.766908	-0.13426	0.0301999	0.0506413	-0.00290809	0.974424	0.993953
ATP6V1F	Q16864	-0.36537	0.157001	0.816073	0.222162	0.239552	0.316513	-0.147153	0.557911	0.814746
ATRAID	Q6UW56	0.119473	0.40683	0.873576	0.341799	5.87e-05	0.000182834	0.232967	0.188659	0.48252
ATRN	O75882-2	0.165277	0.263045	0.847838	0.258271	5.09e-05	0.000161262	0.0807728	0.508966	0.78366
ATXN10	Q9UBB4	-0.358366	0.371303	0.863782	0.847396	1.66e-05	5.86e-05	-0.403475	0.143438	0.421761
ATXN3	P54252	-0.367886	0.198243	0.816073	-0.134719	0.451555	0.53727	0.316681	0.303034	0.618249
AXIN1	O15169	-0.379291	0.107899	0.808811	0.475169	0.00097166	0.00226939	-0.285282	0.212789	0.51558
AXL	P30530	0.149975	0.276083	0.847838	0.206411	0.014928	0.0269196	0.445161	0.000278626	0.0170536
AZU1	P20160	-0.29573	0.439654	0.874684	0.850266	0.000277981	0.000747389	0.206725	0.609386	0.835397
B2M	P61769	0.334626	0.0106403	0.766908	0.388152	6.1e-05	0.000188636	0.398427	0.0488178	0.228292
B4GALT1	P15291	-0.0402417	0.71893	0.954731	0.424546	7.21e-12	1.11e-10	0.161481	0.090838	0.327131
B4GAT1	O43505	0.0337841	0.764181	0.963185	0.25002	0.000144699	0.000415337	-0.0170684	0.872374	0.950009
BACH1	O14867	-0.180839	0.409961	0.873576	0.577386	0.000133219	0.000384506	0.100821	0.666316	0.872627
BAG3	O95817	0.373012	0.0552651	0.766908	0.23446	0.0510977	0.0808625	-0.0519493	0.826475	0.931183
BAG6	P46379	-0.120113	0.482679	0.885316	0.68186	2.33e-11	3.17e-10	-0.0880849	0.571258	0.817718
BAIAP2	Q9UQB8	-0.528611	0.257775	0.847838	1.55999	1.22e-12	2.37e-11	-0.40164	0.248597	0.558069
BAMBI	Q13145	-0.000504545	0.997114	0.999985	0.0341622	0.736071	0.789976	0.238313	0.145718	0.424704
BANK1	Q8NDB2	-0.323855	0.39308	0.872999	0.67616	0.000238684	0.00065184	-0.318102	0.33086	0.644077
BAP18	Q8IXM2	-0.127608	0.71627	0.954731	0.62772	0.00350665	0.00729733	0.121266	0.737366	0.900505
BAX	Q07812	-0.405885	0.500926	0.890934	4.10912	2.18e-27	4.53e-24	-0.408832	0.363151	0.671084
BCAM	P50895	-0.119205	0.498453	0.888391	0.795941	3.22e-16	1.6e-14	0.483564	2.69e-05	0.00400591
BCAN	Q96GW7	0.040075	0.800211	0.966476	-0.0691611	0.327125	0.411576	-0.19605	0.0922822	0.32861
BCHE	P06276	-0.0176977	0.931209	0.986781	-0.301557	0.00278327	0.00588617	-0.295407	0.196132	0.492076
BCL2	P10415	0.0751144	0.790603	0.963517	1.04189	2.24e-13	5.17e-12	0.0443728	0.834874	0.936614
BCL2L1	Q07817	-0.385333	0.0463487	0.766908	0.378581	0.00127119	0.00289425	-0.0973629	0.604028	0.832991
BCR	P11274	-0.346242	0.134508	0.815489	0.370867	0.00104602	0.00242943	0.114517	0.586381	0.823748
BDNF	P23560	-0.163075	0.577408	0.921647	-0.00298222	0.981329	0.986439	-0.196268	0.387837	0.69041
BGLAP	P02818	1.46742	0.00551988	0.717929	-0.860713	0.00101526	0.00236062	-0.795648	0.0707624	0.285091
BGN	P21810	0.0621311	0.750368	0.963185	0.444368	0.000400868	0.00103628	0.525869	0.00818253	0.0816169
BIN2	Q9UBW5	-0.199805	0.540835	0.907249	0.557051	6.1e-05	0.000188636	-0.142964	0.586525	0.823748
BIRC2	Q13490	-0.17757	0.312948	0.853176	0.173478	0.0823898	0.123082	0.0434335	0.760668	0.906218
BLMH	Q13867	-0.0122697	0.943544	0.987941	0.273568	0.00667723	0.0129741	-0.079079	0.647197	0.859097
BLVRB	P30043	-0.33221	0.380562	0.869837	-0.16354	0.42264	0.510531	0.10026	0.782531	0.912295
BMP10	O95393	0.0285432	0.855523	0.980272	0.432222	1.31e-08	9.51e-08	0.0654026	0.601891	0.832219
BMP4	P12644	0.108285	0.536692	0.907249	0.0366633	0.650949	0.718253	0.334583	0.00820307	0.0816169
BMPER	Q8N8U9	0.185992	0.16243	0.816073	0.353722	1.92e-07	1.04e-06	0.146765	0.155347	0.438639
BNIP2	Q12982	-0.45032	0.176434	0.816073	0.512883	0.000160104	0.000455782	0.0239206	0.919282	0.974055
BNIP3L	O60238	-0.0853333	0.760999	0.963185	0.754633	2.48e-08	1.66e-07	-0.096575	0.661952	0.868349
BOC	Q9BWV1	-0.0632894	0.599212	0.928656	0.08052	0.24185	0.318739	0.0257423	0.858816	0.947579
BOLA2_BOLA2B	Q9H3K6	-0.44911	0.29003	0.847838	0.61044	0.0034135	0.00711773	0.117955	0.753782	0.90567
BPIFA2	Q96DR5	0.135165	0.786361	0.963517	0.288484	0.319543	0.403994	-0.625712	0.256105	0.565513
BPIFB1	Q8TDL5	0.0585023	0.853687	0.979776	0.191849	0.28992	0.371505	-0.458503	0.228344	0.533988
BPIFB2	Q8N4F0	-0.108075	0.808337	0.968423	0.288088	0.0972353	0.142799	0.199296	0.553275	0.814746
BRK1	Q8WUW1	-0.0818917	0.701851	0.94846	0.329649	0.000634727	0.00155396	-0.151428	0.34198	0.654586
BRSK2	Q8IWQ3	-0.183207	0.44554	0.87517	0.209163	0.0446679	0.071779	-0.124058	0.546093	0.812308
BSG	P35613	0.0472652	0.602666	0.929502	0.321439	5.5e-09	4.56e-08	0.0316283	0.748702	0.901648
BSND	Q8WZ55	-0.236973	0.662259	0.948431	0.122494	0.549838	0.631923	0.0150412	0.969663	0.992557
BST1	Q10588	-0.143202	0.396221	0.873576	0.277011	0.0027308	0.00579286	0.26171	0.0418224	0.206728
BST2	Q10589	-0.500383	0.526529	0.907249	4.13265	8.55e-24	3.56e-21	-0.178204	0.686928	0.874845
BTC	P35070	0.435624	0.351804	0.853176	0.411654	0.0457312	0.073205	-0.254709	0.514357	0.788201
BTD	P43251	0.145327	0.294693	0.847838	0.00211222	0.976339	0.984185	-0.160072	0.215877	0.517397
BTLA	Q7Z6A9	0.250939	0.438733	0.874525	0.363064	0.021032	0.0367177	-0.26488	0.369554	0.675666
BTN1A1	Q13410	-0.0284947	0.915212	0.985674	0.109878	0.48485	0.571009	-0.237047	0.283708	0.597634
BTN2A1	Q7KYR7	0.196494	0.0750724	0.766908	0.30788	6.97e-05	0.000213203	0.262366	0.0958221	0.334071
BTN3A2	P78410	0.437422	0.0135998	0.766908	0.389373	0.000255371	0.000693579	0.155774	0.465688	0.755926
BTNL10	A8MVZ5	-0.142214	0.630043	0.936625	0.170517	0.281816	0.363582	0.276141	0.430418	0.726178
C19orf12	Q9NSK7	-9.7e-05	0.999851	0.999985	1.88957	4.77e-10	5.04e-09	-0.305469	0.581201	0.821099
C1GALT1C1	Q96EU7	-0.120401	0.429438	0.873576	0.338341	0.00125172	0.00285618	0.184042	0.158296	0.441759
C1QA	P02745	0.165892	0.123131	0.810873	0.293484	4.07e-05	0.000130788	0.223496	0.0299771	0.173767
C1QBP	Q07021	-0.0153818	0.953061	0.989829	0.262049	0.17963	0.245122	-0.250839	0.249511	0.558708
C1QL2	Q7Z5L3	0.32977	0.346891	0.853176	0.0667178	0.648414	0.716215	-0.487078	0.0753887	0.290526
C1QTNF1	Q9BXJ1	0.132594	0.523718	0.904447	0.934441	8.36e-16	3.62e-14	0.446968	0.00348283	0.0576995
C1QTNF5	Q9BXJ0	0.263824	0.060021	0.766908	0.0558333	0.524546	0.607446	0.114786	0.454318	0.743267
C1QTNF6	Q9BXI9	0.288621	0.0532212	0.766908	0.462951	1.62e-07	8.83e-07	0.29239	0.0219998	0.141732
C1QTNF9	P0C862	-0.485758	0.163048	0.816073	0.365327	0.0114412	0.0210701	0.0886335	0.752665	0.905351
C1RL	Q9NZP8	0.0898439	0.445992	0.87517	0.156811	0.0238696	0.041188	-0.158563	0.186936	0.481151
C1S	P09871	0.31598	0.00923859	0.719631	0.0723178	0.350523	0.437313	0.00475515	0.972216	0.992729
C2	P06681	-0.18303	0.182973	0.816073	0.539096	1.48e-13	3.52e-12	0.0599298	0.574012	0.817718
C2CD2L	O14523	-0.62788	0.095978	0.807109	0.710687	4.84e-06	1.91e-05	-0.172923	0.575087	0.817718
C2orf69	Q8N8R5	0.0907773	0.772343	0.963185	0.325168	0.0204095	0.035721	0.11783	0.571662	0.817718
C3	P01024	-0.030972	0.920487	0.985779	1.19022	1.12e-13	2.75e-12	0.131521	0.65152	0.861796
C4BPB	P20851	0.106129	0.60148	0.928656	0.643682	4.2e-08	2.62e-07	-0.101356	0.607795	0.834165
C5	P01031	-0.0119144	0.921938	0.985779	0.280757	2.14e-05	7.36e-05	0.0234614	0.833962	0.936576
C7	P10643	-0.0825561	0.687332	0.94846	0.836194	1.68e-11	2.4e-10	0.793435	3.14e-05	0.00436147
C8B	P07358	0.0071053	0.954338	0.989829	0.251429	0.000652628	0.00158844	0.0644301	0.606728	0.834165
C9	P02748	-0.166021	0.560551	0.913008	0.30915	0.00753054	0.0145237	-0.164949	0.354898	0.666064
CA1	P00915	-0.490433	0.355078	0.853176	-0.66679	0.0118086	0.0216509	-0.0637066	0.896452	0.963376
CA11	O75493	0.348638	0.264999	0.847838	0.0308233	0.805392	0.845194	-0.0974827	0.681261	0.874845
CA12	O43570	0.0199182	0.902822	0.985536	0.234761	0.00755249	0.0145391	0.181102	0.350281	0.661465
CA13	Q8N1Q1	-0.307889	0.559826	0.913008	0.965943	6.5e-06	2.49e-05	-0.258585	0.525505	0.798814
CA14	Q9ULX7	-0.307044	0.567323	0.918461	0.649897	0.000422974	0.00108534	-0.599304	0.0909646	0.327131
CA2	P00918	-0.670755	0.239103	0.84375	-0.236328	0.406196	0.495193	0.245233	0.63791	0.853737
CA3	P07451	0.175115	0.74959	0.963185	0.233091	0.258187	0.337698	0.625902	0.156991	0.441759
CA4	P22748	-0.0256523	0.813876	0.97226	-0.00512222	0.92677	0.943546	-0.056032	0.57531	0.817718
CA5A	P35218	-0.441629	0.5193	0.902056	2.37435	2.73e-12	4.73e-11	-0.199296	0.731779	0.897896
CA6	P23280	0.0310061	0.928976	0.986326	-0.694103	0.000582002	0.00144184	-1.20066	0.00286096	0.053108
CA9	Q16790	0.328507	0.313084	0.853176	0.954382	7.39e-08	4.25e-07	0.985527	0.000967217	0.0332615
CACNA1C	Q13936	0.0404053	0.772164	0.963185	0.0201544	0.749874	0.802521	0.062889	0.613498	0.838838
CACNA1H	O95180	-0.492433	0.167793	0.816073	0.103539	0.667064	0.731805	-0.19621	0.552596	0.814746
CALB1	P05937	0.0199848	0.963074	0.993066	0.000884444	0.994918	0.997024	-0.275505	0.228375	0.533988
CALB2	P22676	0.342318	0.294281	0.847838	-0.301906	0.160998	0.223806	-0.326363	0.271784	0.586097
CALCA	P01258	0.120655	0.763451	0.963185	0.621941	0.000842886	0.0019955	1.0886	0.00288381	0.053108
CALCB	P10092	-0.166449	0.456285	0.87845	0.0935322	0.387457	0.475131	-0.167732	0.483094	0.76798
CALCOCO1	Q9P1Z2	-0.48249	0.226394	0.837928	0.70111	0.000110609	0.000327422	-0.0693607	0.822482	0.929705
CAMKK1	Q8N5S9	-0.348889	0.274813	0.847838	0.195137	0.260235	0.339742	-0.211389	0.44426	0.736984
CAMLG	P49069	-0.148032	0.556492	0.913008	0.456232	0.00184202	0.00404777	-0.226259	0.206664	0.506558
CANT1	Q8WVQ1	0.0843765	0.515198	0.898379	0.177638	0.00169736	0.00374572	-0.0622195	0.522816	0.79589
CAPG	P40121	-0.154545	0.559641	0.913008	0.187738	0.232108	0.307849	0.0741496	0.762121	0.906789
CARHSP1	Q9Y2V2	-0.851052	0.0265244	0.766908	-0.444196	0.027218	0.0462337	0.266248	0.467547	0.757761
CASP1	P29466	-0.296251	0.423602	0.873576	0.693493	0.00015669	0.000446673	0.0424335	0.877934	0.953418
CASP10	Q92851	-0.460758	0.172455	0.816073	0.493473	0.00141961	0.00319719	0.161463	0.513649	0.787696
CASP2	P42575	-0.380952	0.359784	0.853176	0.792174	3.38e-05	0.000111568	-0.101658	0.780799	0.91212
CASP3	P42574	-0.340448	0.0911422	0.803159	0.47941	6.42e-05	0.000197201	-0.0444816	0.82092	0.929705
CASP8	Q14790	-0.565962	0.0830792	0.789934	1.46341	3.33e-13	7.38e-12	0.471746	0.11247	0.372099
CBLIF	P27352	0.435131	0.254662	0.847838	0.0601367	0.781747	0.827054	-0.121732	0.758808	0.906218
CBLN1	P23435	-0.052397	0.916891	0.985779	0.397387	0.167121	0.231082	-0.681454	0.113432	0.374092
CBLN4	Q9NTU7	0.234669	0.0572298	0.766908	-0.131659	0.333502	0.418335	-0.423628	0.0508753	0.234229
CC2D1A	Q6P1N0	-0.385328	0.354085	0.853176	0.92389	5.19e-06	2.03e-05	0.246638	0.508713	0.78366
CCDC134	Q9H6E4	0.0703644	0.720038	0.954731	0.111734	0.321713	0.406056	0.0409474	0.826277	0.931183
CCDC80	Q76M96	-0.0208356	0.905699	0.985674	0.203836	0.0193318	0.0339775	0.244333	0.110526	0.368438
CCER2	I3L3R5	-0.0996	0.773239	0.963185	-0.433434	0.00198928	0.00434386	0.00306948	0.990853	0.998119
CCL11	P51671	0.419761	0.0569817	0.766908	0.307482	0.00398688	0.00812605	-0.0511202	0.796114	0.921335
CCL13	Q99616	0.106892	0.687509	0.94846	0.544167	0.00013699	0.000394843	-0.15109	0.473067	0.76239
CCL14	Q16627	0.384914	0.00774697	0.719631	0.0121711	0.884463	0.910271	0.0978596	0.529941	0.800343
CCL15	Q16663	-0.0559735	0.783016	0.963185	0.551067	0.00054874	0.00136594	0.810169	0.00371682	0.059959
CCL16	O15467	0.519695	0.217371	0.835803	0.697537	0.000219983	0.000607141	0.33199	0.285238	0.598367
CCL17	Q92583	0.0364106	0.907882	0.985674	0.359724	0.0506843	0.0803306	-0.45837	0.108983	0.36462
CCL18	P55774	0.160473	0.626772	0.936625	0.844886	1.63e-07	8.87e-07	0.0821625	0.6937	0.878833
CCL19	Q99731	0.129287	0.757277	0.963185	1.42465	9.56e-13	1.89e-11	0.537755	0.0720604	0.285091
CCL2	P13500	0.328902	0.0800838	0.782415	0.104643	0.29113	0.372826	0.135024	0.448225	0.739109
CCL20	P78556	1.16105	0.0488153	0.766908	1.01387	0.00128254	0.00291209	1.53516	0.00285101	0.053108
CCL21	O00585	0.48684	0.0926277	0.803159	-0.0197322	0.856274	0.88652	0.170858	0.327254	0.641258
CCL22	O00626	0.417736	0.0517715	0.766908	0.491627	0.00012908	0.00037516	-0.34329	0.0950897	0.334071
CCL23	P55773	0.399561	0.0527209	0.766908	0.178747	0.0691348	0.105709	0.231951	0.158182	0.441759
CCL24	O00175	2.03671	1.15e-11	2.4e-08	0.121033	0.553974	0.635513	0.0140643	0.962051	0.989144
CCL25	O15444	0.194607	0.370209	0.862717	0.207484	0.126306	0.18003	0.601031	0.00421593	0.0643261
CCL26	Q9Y258	0.564914	0.0652395	0.766908	0.595561	0.00429062	0.00867714	-0.168792	0.705347	0.886369
CCL27	Q9Y4X3	0.106533	0.65175	0.944575	0.507011	0.000208737	0.000578404	0.383379	0.0188185	0.127561
CCL28	Q9NRJ3	0.279435	0.434355	0.873576	0.521319	0.00381254	0.00781665	0.317285	0.329344	0.643536
CCL3	P10147	0.438362	0.0505416	0.766908	0.563248	0.000394918	0.00102472	0.530375	0.0405368	0.204074
CCL4	P13236	0.346536	0.199948	0.816073	0.380693	0.0226135	0.0392155	0.559662	0.103897	0.353282
CCL5	P13501	-0.0534136	0.905364	0.985674	-0.566078	0.00179313	0.00394869	-0.541851	0.140632	0.418077
CCL7	P80098	0.525751	0.0540261	0.766908	0.539013	0.00305536	0.00642892	0.0984684	0.706601	0.886796
CCL8	P80075	-0.306283	0.355503	0.853176	-0.0141311	0.907775	0.928294	-0.118904	0.615576	0.839459
CCN1	O00622	0.213132	0.379814	0.869837	0.857376	2.67e-10	2.93e-09	0.609256	0.00502275	0.0696823
CCN2	P29279	0.0136636	0.94882	0.989829	-0.138889	0.128293	0.182362	-0.339103	0.0412841	0.206007
CCN3	P48745	0.202849	0.178927	0.816073	0.144807	0.174664	0.239917	0.514575	0.0127286	0.100986
CCN4	O95388	0.382414	0.132643	0.815489	0.307844	0.0186539	0.0328693	-0.0784665	0.70793	0.887471
CCN5	O76076	0.109238	0.571923	0.920039	0.175336	0.0601772	0.0935941	0.252277	0.117181	0.380426
CCS	O14618	-0.0354235	0.914959	0.985674	-0.194306	0.22456	0.298601	0.191103	0.527922	0.799416
CCT5	P48643	-0.646843	0.147821	0.816073	0.12221	0.382108	0.469679	-0.386056	0.270715	0.585003
CD101	Q93033	-0.0198333	0.917829	0.985779	0.158662	0.110853	0.160644	-0.0278801	0.854395	0.945097
CD109	Q6YHK3	0.0354667	0.858989	0.980272	0.561284	6.27e-08	3.67e-07	0.291102	0.0425171	0.208675
CD14	P08571	-0.147383	0.600287	0.928656	1.03157	2.52e-12	4.51e-11	0.481481	0.0219239	0.141732
CD160	O95971	0.572762	0.0148967	0.766908	-0.105293	0.388284	0.475586	0.503818	0.0251425	0.154341
CD163	Q86VB7	0.356536	0.145656	0.816073	1.16301	7.93e-13	1.59e-11	0.795485	0.000348298	0.0181991
CD164	Q04900	0.0228545	0.890871	0.985536	0.427513	4.05e-08	2.55e-07	-0.388973	0.00455776	0.0659624
CD164L2	Q6UWJ8	0.166362	0.248716	0.84375	-0.0760222	0.277176	0.358931	-0.0258743	0.815673	0.926375
CD177	Q8N6Q3	0.227761	0.804525	0.9676	0.781592	0.0543596	0.0855044	1.399	0.0322392	0.183272
CD1C	P29017	0.18787	0.114643	0.808811	0.0308533	0.546999	0.63064	-0.120884	0.176289	0.467931
CD2	P06729	-0.232797	0.663134	0.948431	0.258516	0.164621	0.22808	0.310497	0.0921483	0.32861
CD200	P41217	-0.208192	0.107957	0.808811	0.134303	0.0389095	0.0633079	-0.00595772	0.959388	0.988406
CD200R1	Q8TD46	0.302986	0.04866	0.766908	0.164968	0.0504972	0.080095	0.114359	0.391027	0.693568
CD207	Q9UJ71	-0.117824	0.403447	0.873576	-0.239507	0.0185487	0.0327395	-0.155293	0.438104	0.734054
CD209	Q9NNX6	0.208573	0.335485	0.853176	0.447354	0.000163616	0.000465143	0.139241	0.401422	0.706136
CD22	P20273	0.638054	0.00926517	0.719631	0.757964	1.71e-06	7.34e-06	0.258586	0.329925	0.643687
CD226	Q15762	0.274296	0.123048	0.810873	0.00550444	0.948671	0.961141	-0.348714	0.00890179	0.0847842
CD244	Q9BZW8	0.205461	0.0807887	0.784815	0.374062	1.79e-05	6.28e-05	0.385467	0.0127628	0.100986
CD248	Q9HCU0	0.0963273	0.643549	0.938349	0.723519	3.52e-09	3.07e-08	0.632192	0.000441629	0.0199789
CD27	P26842	0.174824	0.353049	0.853176	0.304552	0.0111899	0.0206988	0.416488	0.0884168	0.32148
CD274	Q9NZQ7	0.270552	0.0401455	0.766908	0.441318	1.38e-06	6.07e-06	0.338964	0.0414778	0.206007
CD276	Q5ZPR3	0.251464	0.192258	0.816073	0.294778	0.00915281	0.0173155	0.587426	0.0155484	0.111635
CD28	P10747	0.245732	0.170111	0.816073	0.389573	0.00736299	0.0142401	0.230985	0.281312	0.596358
CD2AP	Q9Y5K6	-0.456446	0.199057	0.816073	0.361683	0.0697703	0.106446	0.174181	0.588336	0.823748
CD300A	Q9UGN4	0.30672	0.0422551	0.766908	0.585967	1.84e-09	1.68e-08	0.187233	0.213263	0.51558
CD300C	Q08708	0.2697	0.165033	0.816073	0.682977	5.81e-09	4.76e-08	0.409162	0.0362706	0.195542
CD300E	Q496F6	0.258887	0.253084	0.846733	0.514606	6.13e-05	0.00018937	0.605903	0.00754534	0.077732
CD300LF	Q8TDQ1	0.554208	0.0524388	0.766908	0.415116	0.00367919	0.00758058	0.3034	0.245716	0.554514
CD300LG	Q6UXG3	0.183977	0.333934	0.853176	0.40046	9.68e-05	0.000289287	0.201838	0.315963	0.631703
CD302	Q8IX05	0.281044	0.111027	0.808811	0.00944333	0.927869	0.943741	0.439616	0.0726439	0.286163
CD33	P20138	0.112164	0.742044	0.962988	0.368002	0.0386556	0.0629439	0.933078	0.00778751	0.0798011
CD34	P28906	0.0382659	0.689687	0.94846	-0.0519533	0.449503	0.535748	-0.000988971	0.992532	0.998483
CD36	P16671	0.391403	0.151667	0.816073	0.222358	0.0685319	0.104864	-0.046768	0.814091	0.925361
CD38	P28907	0.221854	0.164337	0.816073	-0.0993367	0.212495	0.283827	0.116932	0.421238	0.71922
CD3D	P04234	-0.297617	0.230825	0.84085	0.0473289	0.708631	0.766854	-0.00927243	0.959433	0.988406
CD3E	P07766	0.235783	0.697771	0.94846	0.226911	0.4234	0.51078	-0.208133	0.686296	0.874845
CD3G	P09693	0.519763	0.247812	0.84375	0.116134	0.615247	0.68724	0.394936	0.347709	0.659602
CD4	P01730	0.126605	0.179301	0.816073	0.180876	0.0118031	0.0216509	0.349821	0.00393098	0.0620421
CD40	P25942	0.0516432	0.86653	0.98056	1.42622	6.96e-19	9.05e-17	0.0346066	0.862921	0.947952
CD40LG	P29965	0.234098	0.260414	0.847838	-0.0340667	0.804838	0.845039	-0.564505	0.0043503	0.0652749
CD46	P15529	-0.176043	0.217198	0.835803	0.586503	2.26e-12	4.13e-11	0.141988	0.309321	0.626164
CD48	P09326	0.284152	0.0290441	0.766908	0.447119	3.12e-07	1.59e-06	0.369084	0.0115393	0.0960532
CD5	P06127	0.299438	0.0590782	0.766908	0.190023	0.0270195	0.0459752	0.0414551	0.794043	0.921335
CD55	P08174	0.0440015	0.781828	0.963185	0.253587	0.00356684	0.00740039	0.268424	0.130122	0.400568
CD58	P19256	0.147042	0.0695555	0.766908	0.242661	3.03e-06	1.25e-05	0.146313	0.0520327	0.23642
CD59	P13987	0.0953758	0.374698	0.868965	0.275329	0.000144428	0.00041513	0.38284	0.0174471	0.121025
CD5L	O43866	0.349872	0.133449	0.815489	0.436987	0.000328169	0.00086775	0.184987	0.288051	0.601785
CD6	P30203	0.390033	0.0590805	0.766908	0.41186	0.000905797	0.00213473	0.298862	0.096906	0.336664
CD63	P08962	-0.17318	0.399159	0.873576	-0.639223	4.62e-07	2.27e-06	0.0191971	0.920654	0.974442
CD69	Q07108	-0.318042	0.32101	0.853176	0.190194	0.19237	0.259949	-0.535063	0.0532552	0.239879
CD7	P09564	0.301767	0.0438322	0.766908	0.0385533	0.728945	0.78435	0.183142	0.404804	0.707303
CD70	P32970	0.239928	0.232795	0.842515	0.619544	2.59e-05	8.83e-05	0.53507	0.0080251	0.0814645
CD72	P21854	0.537393	0.0291328	0.766908	0.822098	3.45e-08	2.2e-07	0.523554	0.0166804	0.11727
CD74	P04233	0.271064	0.110635	0.808811	0.668642	2.71e-08	1.78e-07	0.663491	0.0018323	0.0443375
CD79B	P40259	0.394563	0.0134154	0.766908	0.711119	6e-08	3.58e-07	0.527349	0.0206132	0.136178
CD80	P33681	0.458661	0.0153051	0.766908	0.992687	6.11e-13	1.26e-11	0.571436	0.0114054	0.0953195
CD83	Q01151	0.538829	0.00144017	0.428141	0.48406	3.47e-06	1.41e-05	0.241494	0.174867	0.467931
CD84	Q9UIB8	-0.003675	0.964434	0.993066	-0.09349	0.129687	0.184092	-0.265725	5.96e-05	0.0072959
CD86	P42081	0.139264	0.413748	0.873576	0.281328	0.000475679	0.00120571	-0.00131654	0.991056	0.998119
CD8A	P01732	0.270579	0.348034	0.853176	0.137206	0.340454	0.426028	0.585526	0.0676823	0.279897
CD93	Q9NPY3	0.026178	0.863065	0.980344	0.297463	0.000651927	0.00158844	0.180397	0.277963	0.593273
CD99	P14209	0.0342	0.781704	0.963185	0.126492	0.0352709	0.0582067	0.127354	0.323296	0.635896
CD99L2	Q8TCZ2	0.187506	0.171063	0.816073	0.656769	2.5e-14	6.94e-13	0.105249	0.445623	0.737291
CDAN1	Q8IWY9	-0.39082	0.336391	0.853176	0.0615333	0.596722	0.670507	-0.346998	0.265941	0.577687
CDC27	P30260	-0.57527	0.157267	0.816073	0.656037	0.000627813	0.00153884	0.430032	0.193752	0.489565
CDC37	Q16543	-0.1776	0.198586	0.816073	0.182181	0.0153908	0.0276344	0.149487	0.245419	0.554514
CDCP1	Q9H5V8	0.502512	0.0909239	0.803159	1.80051	1.52e-17	1.19e-15	0.870861	0.00536896	0.0710317
CDH1	P12830	0.191737	0.157346	0.816073	0.520759	7.97e-07	3.66e-06	0.281022	0.0920229	0.32861
CDH15	P55291	0.289952	0.161647	0.816073	-0.337777	0.00522444	0.010384	0.0714007	0.729221	0.897403
CDH17	Q12864	0.0694674	0.84745	0.979776	0.446188	0.0206637	0.0361355	0.424519	0.238839	0.546781
CDH2	P19022	0.106975	0.559822	0.913008	1.00586	1.6e-17	1.19e-15	0.333836	0.0442411	0.214135
CDH22	Q9UJ99	-0.0264265	0.882174	0.984874	-0.0234644	0.816814	0.855455	-0.165006	0.321824	0.634802
CDH23	Q9H251	-0.0843371	0.471212	0.884175	-0.04305	0.422948	0.510531	-0.0537651	0.43419	0.730435
CDH3	P22223	0.0837568	0.642973	0.938349	-0.165372	0.0889405	0.131921	0.230226	0.273353	0.588664
CDH4	P55283	0.194616	0.326553	0.853176	0.109849	0.298495	0.381553	-0.132994	0.377532	0.679622
CDH5	P33151	0.0300356	0.817781	0.973572	0.325153	8.65e-05	0.00026198	0.242056	0.0225539	0.142658
CDH6	P55285	-0.109283	0.670701	0.94846	1.13492	6.64e-13	1.34e-11	0.733933	0.00726947	0.0764028
CDHR2	Q9BYE9	-0.377018	0.285244	0.847838	2.5599	1.72e-25	1.79e-22	0.363826	0.179051	0.470065
CDHR5	Q9HBB8	-0.06195	0.764577	0.963185	0.38916	0.000240187	0.000655085	-0.0404103	0.798828	0.921577
CDKN1A	P38936	-0.233377	0.352826	0.853176	0.637232	0.00011898	0.000349221	-0.0866827	0.719194	0.889496
CDKN2D	P55273	0.219235	0.687268	0.94846	0.839321	0.000702333	0.00169554	-0.556636	0.186568	0.481151
CDNF	Q49AH0	-0.121211	0.434422	0.873576	-0.244458	0.00309302	0.00648847	-0.105699	0.496973	0.776299
CDON	Q4KMG0	0.195416	0.177723	0.816073	-0.141664	0.0681845	0.104486	-0.117193	0.335682	0.650517
CDSN	Q15517	0.0495553	0.769428	0.963185	-0.485494	3.54e-05	0.0001162	0.0625967	0.718191	0.889496
CEACAM1	P13688	0.119981	0.702355	0.94846	1.25174	5e-19	7.43e-17	0.245979	0.226139	0.529949
CEACAM16	Q2WEN9	0.368429	0.414606	0.873576	-0.660758	0.00922796	0.0174259	-1.06971	0.00620378	0.0754569
CEACAM19	Q7Z692	-0.0686939	0.804431	0.9676	-0.439327	0.000129547	0.000375994	-0.21025	0.24742	0.556026
CEACAM21	Q3KPI0	-0.220277	0.594058	0.928656	0.65	0.00245977	0.00526623	0.782445	0.0411421	0.205809
CEACAM3	P40198	0.173708	0.618296	0.936625	1.0768	5.38e-12	8.67e-11	-0.154964	0.557833	0.814746
CEACAM5	P06731	0.00726439	0.987394	0.999686	0.498587	0.020235	0.0354752	0.800791	0.0171128	0.119103
CEACAM6	P40199	0.114843	0.541761	0.907249	0.425227	9.33e-05	0.000280178	0.0914699	0.561258	0.816825
CEACAM8	P31997	0.121357	0.706636	0.951826	0.723926	0.000127266	0.000370926	0.0348199	0.907864	0.96687
CEBPB	P17676	-0.396624	0.184286	0.816073	0.523499	0.00416394	0.00846206	-0.245723	0.466803	0.757146
CELA2A	P08217	-0.270227	0.234959	0.84375	0.583094	0.000639126	0.00156289	0.357771	0.270313	0.584741
CELA3A	P09093	-0.313617	0.25161	0.843828	0.787397	9.03e-06	3.4e-05	0.250956	0.378856	0.680195
CELSR2	Q9HCU4	0.210908	0.28978	0.847838	-0.35226	1.01e-05	3.73e-05	-0.404333	0.00261365	0.052806
CEMIP2	Q9UHN6	0.195599	0.365	0.855152	0.752111	1.59e-10	1.82e-09	0.409501	0.0140414	0.105618
CEND1	Q8N111	-0.200076	0.497266	0.887751	0.567926	4.24e-05	0.000135866	-0.021821	0.92817	0.978675
CEP164	Q9UPV0	-0.177248	0.389395	0.871305	0.0796189	0.319546	0.403994	-0.0884893	0.603841	0.832991
CEP170	Q5SW79	-0.195199	0.670917	0.94846	0.73021	0.000422123	0.00108449	-0.277293	0.486394	0.770309
CEP20	Q96NB1	-0.13447	0.555441	0.913008	0.465624	0.000526661	0.0013157	-0.00291471	0.988713	0.998119
CEP43	O95684	-0.34219	0.282701	0.847838	0.510009	0.00193839	0.00424162	0.0502191	0.860152	0.947579
CEP85	Q6P2H3	-0.212081	0.432695	0.873576	0.404029	0.00134458	0.00303808	0.0185974	0.93973	0.981716
CERT	Q9Y5P4	-0.544395	0.284937	0.847838	-0.00131111	0.995107	0.997024	-0.121538	0.704544	0.885895
CES1	P23141	0.536964	0.345289	0.853176	1.9469	3.14e-12	5.41e-11	-0.917747	0.0480542	0.226763
CES2	O00748	0.304449	0.121136	0.809783	0.239087	0.056027	0.0878133	0.0567346	0.720214	0.890003
CES3	Q6UWW8	-0.453998	0.164665	0.816073	0.516043	0.00181123	0.00398432	-0.38101	0.185942	0.481151
CETN2	P41208	-0.384087	0.389456	0.871305	-0.36358	0.16008	0.222827	-0.749377	0.0728815	0.286163
CFB	P00751	-0.0329583	0.874425	0.982971	0.634453	6.21e-10	6.28e-09	-0.0990085	0.497637	0.776299
CFC1	P0CG37	0.291785	0.164311	0.816073	0.229574	0.0520874	0.0822411	-0.133378	0.526718	0.799416
CFD	P00746	0.0978038	0.33999	0.853176	-0.0340733	0.519968	0.603488	0.0565812	0.578028	0.81884
CFH	P08603	0.183389	0.225415	0.837928	0.43672	8.35e-08	4.75e-07	-0.0413537	0.748125	0.901648
CFHR2	P36980	-0.05945	0.850206	0.979776	0.0713044	0.635017	0.704409	-0.22385	0.496925	0.776299
CFHR4	Q92496	0.0924121	0.715455	0.954731	-0.0836	0.542045	0.625622	-0.222425	0.335554	0.650517
CFHR5	Q9BXR6	0.00393712	0.985347	0.999686	0.124803	0.227997	0.302977	-0.363983	0.111221	0.36973
CFI	P05156	0.158044	0.114554	0.808811	0.169717	0.000593667	0.00146302	-0.0756474	0.342739	0.654758
CFP	P27918	0.32542	0.00258225	0.511563	0.00466111	0.934356	0.948849	-0.072746	0.471881	0.761818
CGB3_CGB5_CGB8	P0DN86	0.346408	0.0857889	0.789934	0.150256	0.140822	0.19841	0.196643	0.241808	0.551111
CGREF1	Q99674	0.260167	0.173202	0.816073	0.381394	0.000446552	0.00114021	0.194487	0.307807	0.624314
CHAC2	Q8WUX2	-0.518281	0.199422	0.816073	0.274901	0.09882	0.144719	-0.313481	0.3407	0.654056
CHAD	O15335	0.178071	0.43569	0.873576	-0.592019	1.61e-05	5.71e-05	-0.686012	0.00841347	0.0816169
CHEK2	O96017	-0.247995	0.118626	0.808811	-0.200336	0.024315	0.0418293	-0.161306	0.30725	0.623792
CHGB	P05060	0.00507955	0.973687	0.997167	0.118912	0.289069	0.370643	0.177505	0.442994	0.736984
CHI3L1	P36222	0.393933	0.301897	0.847838	0.451288	0.00330003	0.00689495	0.956971	0.00297471	0.0533654
CHIT1	Q13231	-0.871505	0.266389	0.847838	0.495936	0.20187	0.271552	0.934306	0.13927	0.415039
CHL1	O00533	-0.0309038	0.730234	0.958144	-0.0254822	0.773642	0.820566	-0.023079	0.848872	0.942134
CHMP1A	Q9HD42	-0.495574	0.0250232	0.766908	0.429428	0.000627104	0.00153884	0.0100474	0.957872	0.988406
CHRDL1	Q9BU40	0.155798	0.228895	0.838886	0.262576	0.00108612	0.00251974	0.376652	0.0116644	0.0967076
CHRDL2	Q6WN34	-0.0517288	0.862774	0.980344	1.28447	9.72e-15	3.02e-13	0.645598	0.00623671	0.0754569
CHRM1	P11229	-0.0630439	0.853661	0.979776	-0.0461722	0.758971	0.808645	-0.114058	0.684715	0.874845
CIAPIN1	Q6FI81	-0.380827	0.364197	0.855152	0.927368	1.11e-06	4.95e-06	0.156897	0.662215	0.868349
CILP	O75339	0.0881841	0.826124	0.975091	0.99332	5.58e-07	2.69e-06	0.364694	0.281414	0.596358
CKAP4	Q07065	0.120382	0.333669	0.853176	0.52022	1.09e-08	8.16e-08	0.53037	0.00155536	0.0414962
CKMT1A_CKMT1B	P12532	0.466869	0.55525	0.913008	0.196696	0.443755	0.530111	0.274633	0.53621	0.805446
CLC	Q05315	0.231582	0.515851	0.898379	0.722576	8.91e-05	0.000268399	-0.0495838	0.868777	0.949042
CLEC10A	Q8IUN9	0.43944	0.0381317	0.766908	0.317306	0.00121747	0.00279027	0.354547	0.0329327	0.185726
CLEC11A	Q9Y240	-0.0744826	0.806008	0.9676	0.529968	6.24e-05	0.000192417	0.284829	0.204961	0.504593
CLEC12A	Q5QGZ9	0.218075	0.3393	0.853176	0.345302	0.000676565	0.00164095	0.0925746	0.518529	0.792843
CLEC14A	Q86T13	0.244747	0.205844	0.821706	0.376626	4.34e-05	0.000138656	0.306074	0.0696783	0.283204
CLEC1A	Q8NC01	-0.0884568	0.483797	0.885316	0.1477	0.0859042	0.127873	0.150485	0.338042	0.651677
CLEC1B	Q9P126	-0.0721242	0.806074	0.9676	0.278486	0.0404286	0.0656256	-0.394466	0.149588	0.431154
CLEC2L	P0C7M8	-0.280048	0.582479	0.921778	0.0571089	0.715479	0.772657	-0.152383	0.409411	0.711765
CLEC3B	P05452	0.119839	0.274847	0.847838	-0.0987233	0.105742	0.153881	-0.141443	0.219094	0.51952
CLEC4A	Q9UMR7	-0.365363	0.133221	0.815489	0.131164	0.219566	0.29252	-0.184836	0.380045	0.681188
CLEC4C	Q8WTT0	0.0917886	0.712325	0.954731	-0.0950122	0.441288	0.528074	0.268603	0.165998	0.452978
CLEC4D	Q8WXI8	0.133558	0.697391	0.94846	0.249217	0.161351	0.224146	-0.0189401	0.953272	0.986729
CLEC4G	Q6UXB4	0.226827	0.275703	0.847838	0.281841	0.00153076	0.00341793	-0.0684158	0.620708	0.841495
CLEC4M	Q9H2X3	0.200623	0.386289	0.870657	0.516092	2.6e-05	8.83e-05	-0.0134026	0.936336	0.980673
CLEC5A	Q9NY25	-0.0466553	0.820235	0.974214	0.523312	1.08e-06	4.82e-06	0.150807	0.344567	0.656043
CLEC6A	Q6EIG7	0.1083	0.672196	0.94846	0.482602	0.000205765	0.000570931	0.123992	0.528206	0.799416
CLEC7A	Q9BXN2	-0.0272136	0.907751	0.985674	0.480642	8.12e-05	0.000247082	0.111275	0.616709	0.840453
CLGN	O14967	-0.20432	0.574754	0.920201	0.519386	0.00167758	0.00370994	0.319336	0.26376	0.573547
CLIP2	Q9UDT6	-0.337014	0.243474	0.84375	0.711211	0.00057129	0.00141868	-0.268238	0.405514	0.707355
CLMP	Q9H6B4	0.22944	0.092508	0.803159	0.0820333	0.211459	0.282624	0.148007	0.269626	0.583863
CLPP	Q16740	0.0644333	0.875282	0.982971	1.17035	8.11e-10	7.89e-09	-0.66336	0.0784679	0.297794
CLPS	P04118	0.441552	0.244017	0.84375	0.449912	0.0200883	0.0352477	0.209585	0.527533	0.799416
CLSPN	Q9HAW4	0.262045	0.375728	0.869614	0.0909211	0.386979	0.474825	0.152052	0.502749	0.779018
CLSTN2	Q9H4D0	0.171852	0.490956	0.88603	0.339549	0.00202973	0.00441365	0.461565	0.0405767	0.204074
CLSTN3	Q9BQT9	0.149414	0.32344	0.853176	0.244498	0.00152268	0.00340355	0.213929	0.0712331	0.285091
CLTA	P09496	-0.487314	0.0257289	0.766908	0.190508	0.0821446	0.122804	-0.127911	0.549921	0.813835
CLU	P10909	0.118891	0.349726	0.853176	0.258397	0.000534785	0.0013344	-0.109052	0.378853	0.680195
CLUL1	Q15846	0.0985076	0.632828	0.936625	0.612527	3.75e-07	1.88e-06	0.0566415	0.770177	0.907553
CNDP1	Q96KN2	-0.367841	0.128369	0.815455	-0.21497	0.0887371	0.131713	-0.648434	0.00965692	0.0881394
CNGB3	Q9NQW8	-0.139266	0.630188	0.936625	0.0930356	0.434518	0.521773	-0.0969588	0.573759	0.817718
CNPY2	Q9Y2B0	0.203065	0.474967	0.884876	0.225129	0.102585	0.149705	-0.262042	0.260259	0.569551
CNPY4	Q8N129	0.00788636	0.950818	0.989829	0.245746	0.00390522	0.00798306	0.142087	0.182998	0.477215
CNST	Q6PJW8	-0.155389	0.521457	0.902674	0.442684	0.000192598	0.000538919	-0.165053	0.415908	0.717666
CNTN1	Q12860	0.104068	0.301372	0.847838	0.17672	0.0164388	0.0292135	0.262518	0.0085453	0.0819482
CNTN2	Q02246	-0.0771394	0.790375	0.963517	0.498908	0.000304311	0.000812928	0.199772	0.367527	0.675639
CNTN3	Q9P232	0.128802	0.553626	0.913008	-0.06831	0.441936	0.528263	0.346654	0.0489367	0.228335
CNTN4	Q8IWV2	0.347907	0.000943885	0.392845	0.299127	2.85e-05	9.55e-05	0.315201	0.00194324	0.0454368
CNTN5	O94779	-0.0514379	0.78088	0.963185	0.60589	1.52e-07	8.33e-07	0.370078	0.0549786	0.245516
CNTNAP2	Q9UHC6	0.0870879	0.715511	0.954731	0.456583	9.98e-05	0.000297027	0.160624	0.418646	0.718221
CNTNAP4	Q9C0A0	-0.560195	0.426909	0.873576	0.334814	0.174215	0.239459	-0.335213	0.177649	0.469742
COCH	O43405	-0.161627	0.409828	0.873576	-0.0545644	0.665109	0.730777	0.111978	0.510935	0.785851
COL15A1	P39059	0.159388	0.194536	0.816073	-0.235596	0.000177632	0.000500205	-0.128547	0.300665	0.616094
COL18A1	P39060	0.227753	0.0607908	0.766908	0.330482	3.91e-06	1.59e-05	0.113257	0.374335	0.676794
COL1A1	P02452	0.27331	0.164671	0.816073	-0.204724	0.057039	0.0891797	-0.0100346	0.952415	0.986729
COL24A1	Q17RW2	0.618527	0.0223536	0.766908	0.0810811	0.4889	0.575127	-0.0341349	0.865124	0.947952
COL28A1	Q2UY09	0.331891	0.308575	0.853176	0.130526	0.534972	0.618487	-0.0838213	0.748398	0.901648
COL2A1	P02458	-0.0631811	0.880071	0.983808	-0.414343	0.110276	0.15992	-0.517864	0.154069	0.437256
COL3A1	P02461	0.149598	0.448569	0.87517	0.580253	3.65e-09	3.16e-08	0.251964	0.0925132	0.32861
COL4A1	P02462	0.247426	0.181037	0.816073	0.663036	1.2e-08	8.88e-08	0.67252	0.000423437	0.0198794
COL5A1	P20908	0.23942	0.489413	0.88597	0.658538	1.27e-05	4.62e-05	0.559049	0.0149753	0.109346
COL6A3	P12111	0.288984	0.100498	0.808811	0.21809	0.0488597	0.0777348	0.584797	0.0107039	0.0924264
COL9A1	P20849	0.147454	0.642445	0.938349	-1.24588	7.18e-08	4.14e-07	-0.621522	0.0345699	0.190822
COL9A2	Q14055	-0.0656318	0.853439	0.979776	-0.0467511	0.817551	0.855796	-0.464787	0.189792	0.483423
COLEC12	Q5KU26	0.236376	0.0449974	0.766908	0.121629	0.127434	0.181404	0.40471	0.0141947	0.106256
COMP	P49747	0.106356	0.52826	0.907249	0.680938	7.38e-11	9.09e-10	0.0884026	0.547077	0.812884
COMT	P21964	-0.373643	0.251107	0.843828	0.665187	7.02e-05	0.000214575	0.125153	0.688474	0.876277
COPE	O14579	-0.718395	0.0691499	0.766908	0.00795889	0.976637	0.984185	-0.196679	0.620326	0.841495
COQ7	Q99807	-0.249034	0.685823	0.94846	2.25175	6.03e-15	1.96e-13	-0.237563	0.589322	0.823764
CORO1A	P31146	-0.134373	0.754598	0.963185	0.925239	9.82e-06	3.67e-05	-0.182986	0.668969	0.874845
COX5B	P10606	0.237748	0.322525	0.853176	0.532464	4.77e-07	2.33e-06	-0.028814	0.880308	0.954549
CPA1	P15085	-0.00150151	0.996119	0.999985	0.624574	0.00427186	0.0086476	0.342828	0.313064	0.628848
CPA2	P48052	0.313727	0.206181	0.821706	0.469709	0.00488163	0.00977735	0.270621	0.362099	0.671084
CPA4	Q9UI42	-0.152903	0.334381	0.853176	-0.645959	6.64e-09	5.41e-08	-0.235726	0.186861	0.481151
CPB1	P15086	0.159052	0.562859	0.913008	0.584367	0.00094622	0.00222495	0.393083	0.145254	0.424541
CPB2	Q96IY4	0.0562773	0.624666	0.936625	0.15305	0.0247148	0.0423652	-0.17146	0.187257	0.481151
CPE	P16870	-0.148872	0.381521	0.869837	-0.111308	0.185367	0.251958	0.259368	0.068151	0.279907
CPM	P14384	0.101248	0.72129	0.954731	1.17432	3.52e-17	2.36e-15	-0.00293015	0.989071	0.998119
CPOX	P36551	0.0430811	0.78435	0.963185	0.131064	0.055777	0.0876015	-0.000778309	0.995479	0.998724
CPPED1	Q9BRF8	-0.364646	0.186164	0.816073	0.3201	0.0279307	0.0472936	0.280856	0.218984	0.51952
CPQ	Q9Y646	0.193541	0.316848	0.853176	0.38267	1.49e-05	5.36e-05	0.270529	0.149492	0.431154
CPVL	Q9H3G5	0.241425	0.108841	0.808811	0.398988	3e-05	9.99e-05	-0.0213298	0.847961	0.94194
CPXM1	Q96SM3	0.223462	0.490455	0.88597	0.0369078	0.753374	0.805009	-0.281323	0.158064	0.441759
CPXM2	Q8N436	0.192502	0.220983	0.835803	0.16571	0.126011	0.179732	0.518265	0.00620106	0.0754569
CR1	P17927	0.521943	0.0011525	0.399727	0.694138	2.75e-09	2.46e-08	0.226946	0.260764	0.569551
CR2	P20023	0.563426	0.0184652	0.766908	0.0687133	0.607543	0.67973	-0.157059	0.480455	0.767221
CRACR2A	Q9BSW2	-0.513425	0.382489	0.869837	1.38818	4.29e-07	2.12e-06	-0.147256	0.781065	0.91212
CRADD	P78560	-0.430634	0.246154	0.84375	0.720269	5.14e-05	0.00016261	0.143628	0.674467	0.874845
CREB3	O43889	0.534739	0.117213	0.808811	0.0581489	0.701981	0.760845	0.0232379	0.919291	0.974055
CREG1	O75629	0.334023	0.138479	0.815489	0.988777	5.77e-14	1.48e-12	0.385218	0.0727777	0.286163
CRELD1	Q96HD1	0.0680644	0.603964	0.929622	0.514439	2.92e-09	2.59e-08	0.251767	0.0748096	0.289366
CRELD2	Q6UXH1	0.180627	0.218621	0.835803	0.40243	0.000313528	0.000835405	0.185903	0.360447	0.670922
CRH	P06850	0.933719	0.0695969	0.766908	-0.876396	0.00053968	0.001345	-0.729465	0.105288	0.356835
CRHBP	P24387	0.157095	0.236665	0.84375	0.10282	0.106027	0.154187	-0.0608779	0.588364	0.823748
CRHR1	P34998	0.126967	0.617011	0.936625	0.295091	0.0274017	0.0464735	-0.348856	0.195291	0.490822
CRIM1	Q9NZV1	0.204322	0.157998	0.816073	0.580276	5.9e-11	7.4e-10	0.607204	3.76e-05	0.00488769
CRIP2	P52943	0.0674189	0.702661	0.94846	-0.30627	0.0149524	0.0269403	0.284172	0.0664446	0.277491
CRISP2	P16562	0.00390682	0.984266	0.999686	-0.369618	0.00545091	0.0107929	-0.276398	0.175513	0.467931
CRISP3	P54108	0.11825	0.353763	0.853176	-0.0529367	0.393307	0.480606	-0.16185	0.106406	0.358303
CRKL	P46109	-0.351038	0.369658	0.862397	0.835801	1.42e-06	6.24e-06	0.061982	0.845853	0.941294
CRLF1	O75462	0.193964	0.128684	0.815455	0.147922	0.0238005	0.0411029	0.226135	0.049273	0.22939
CRNN	Q9UBG3	-0.250759	0.344265	0.853176	0.131392	0.412723	0.501388	0.0330978	0.885226	0.957097
CRTAC1	Q9NQ79	0.234505	0.121052	0.809783	0.315231	0.000174471	0.000492637	0.199849	0.114383	0.375983
CRTAM	O95727	0.417939	0.0664548	0.766908	0.44064	0.000401527	0.0010367	0.628983	0.00319777	0.0554546
CRTAP	O75718	-0.222452	0.238779	0.84375	0.0396967	0.616414	0.68759	-0.0904195	0.492399	0.773929
CRX	O43186	-0.414721	0.441152	0.875156	0.04178	0.898022	0.92006	0.0128713	0.971717	0.992729
CSF1	P09603	0.0135273	0.921619	0.985779	0.761614	5.87e-16	2.71e-14	0.468906	0.00127125	0.0362392
CSF1R	P07333	0.318287	0.0892752	0.803159	0.89268	1.2e-08	8.87e-08	0.743319	0.000262232	0.0170533
CSF2	P04141	0.430196	0.125075	0.813377	-0.158973	0.322266	0.406199	0.230717	0.370464	0.675666
CSF2RA	P15509	0.57437	0.226313	0.837928	0.38078	0.0334273	0.0553839	0.356219	0.260131	0.569551
CSF2RB	P32927	0.222236	0.386387	0.870657	0.145898	0.265823	0.346386	0.492768	0.00476308	0.0674284
CSF3	P09919	0.0981447	0.669458	0.94846	0.623176	8.16e-07	3.73e-06	-0.0463952	0.837552	0.936614
CSF3R	Q99062	0.227549	0.122009	0.809783	0.313812	9.36e-05	0.000280726	-0.00145809	0.989362	0.998119
CSH1	P0DML2	0.125876	0.513781	0.898379	-0.0967456	0.332839	0.418008	-0.0384596	0.82059	0.929705
CSPG4	Q6UVK1	0.0376773	0.855545	0.980272	0.674049	2.99e-09	2.64e-08	0.677846	0.00017512	0.014446
CSPG5	O95196	-0.22971	0.137686	0.815489	-0.279186	0.000498671	0.00125482	-0.0424533	0.761144	0.906218
CST1	P01037	-0.0225265	0.955381	0.989829	0.26268	0.258344	0.337698	0.311966	0.366214	0.67424
CST3	P01034	0.0541121	0.702341	0.94846	0.0809322	0.318475	0.403376	0.349368	0.0347815	0.191242
CST5	P28325	0.0377258	0.890847	0.985536	0.29995	0.0308936	0.0517629	0.518409	0.00396483	0.0620421
CST6	Q15828	-0.118107	0.641421	0.938349	-0.881607	1.22e-12	2.37e-11	-0.510774	0.0138959	0.105538
CST7	O76096	-0.0260288	0.967689	0.995877	0.259836	0.45113	0.537072	-0.303972	0.568893	0.817718
CSTB	P04080	0.107862	0.556269	0.913008	0.462588	4.96e-05	0.000157294	0.455053	0.0274103	0.16391
CTF1	Q16619	1.79228	0.0575065	0.766908	0.685303	0.0326326	0.0543268	0.199085	0.744163	0.901648
CTHRC1	Q96CG8	-0.0721417	0.759948	0.963185	0.61877	1.83e-08	1.27e-07	0.520619	0.0055354	0.0719948
CTLA4	P16410	0.159693	0.358202	0.853176	0.05424	0.544108	0.627654	0.0885599	0.543687	0.809887
CTRB1	P17538	-0.0867371	0.694315	0.94846	0.267624	0.130305	0.184843	0.274254	0.320764	0.634313
CTRC	Q99895	0.0635098	0.760512	0.963185	0.773844	9.87e-06	3.67e-05	-0.0720386	0.809733	0.922306
CTRL	P40313	-0.250445	0.209106	0.825547	0.407858	0.0264589	0.045132	-0.180989	0.56657	0.817637
CTSB	P07858	0.229257	0.529508	0.907249	1.82161	1.22e-16	7.27e-15	0.663125	0.0405023	0.204074
CTSC	P53634	0.0749894	0.694232	0.94846	0.569639	8.17e-09	6.5e-08	0.401311	0.0101136	0.0902837
CTSD	P07339	0.218315	0.301502	0.847838	0.195611	0.15277	0.213653	0.32792	0.141626	0.419809
CTSF	Q9UBX1	0.216141	0.278102	0.847838	0.341312	0.000610617	0.00150023	0.506625	0.00578581	0.0734163
CTSH	P09668	-0.352541	0.28093	0.847838	1.06081	3.85e-09	3.28e-08	0.564535	0.0503857	0.233322
CTSL	P07711	0.0921348	0.61133	0.936625	0.382079	9.81e-05	0.00029242	0.410535	0.00739103	0.0772901
CTSO	P43234	-0.0233015	0.878108	0.982971	0.915187	5.54e-14	1.46e-12	0.0905596	0.570598	0.817718
CTSS	P25774	0.117592	0.24541	0.84375	0.302457	1.08e-07	6.08e-07	0.187913	0.0246776	0.152386
CTSV	O60911	0.0999212	0.699458	0.94846	-0.696212	2.15e-07	1.14e-06	-0.657106	0.00846405	0.0816169
CTSZ	Q9UBR2	-0.0283106	0.854067	0.979776	0.757733	3.06e-11	4.11e-10	0.47941	0.00744988	0.077516
CUZD1	Q86UP6	-0.267173	0.320781	0.853176	0.234647	0.0629734	0.0974646	-0.361613	0.178144	0.469742
CX3CL1	P78423	0.096978	0.582843	0.921778	0.43089	1.12e-05	4.09e-05	0.391685	0.0463093	0.221539
CXADR	P78310	-0.265376	0.624635	0.936625	2.88423	3.01e-23	1.04e-20	-0.0287165	0.936156	0.980673
CXCL1	P09341	0.485569	0.49026	0.88597	1.28614	1.21e-06	5.33e-06	-0.362019	0.42087	0.71922
CXCL10	P02778	0.558589	0.0270069	0.766908	0.924179	7.74e-07	3.57e-06	0.561662	0.0611302	0.260656
CXCL11	O14625	1.01714	0.110095	0.808811	1.87622	3.07e-10	3.33e-09	-0.523453	0.352468	0.66439
CXCL12	P48061	0.154988	0.321524	0.853176	0.23818	0.0171735	0.0304154	-0.119807	0.444381	0.736984
CXCL13	O43927	0.207514	0.654292	0.944886	1.24644	1.33e-07	7.38e-07	0.840275	0.0731695	0.286753
CXCL14	O95715	0.0341106	0.915343	0.985674	0.103732	0.575146	0.654747	0.605422	0.00648221	0.0760769
CXCL16	Q9H2A7	-0.20996	0.130801	0.815489	0.333284	7.16e-06	2.73e-05	0.0584349	0.605866	0.834165
CXCL17	Q6UXB2	0.373661	0.0208984	0.766908	0.306783	0.0212588	0.0370205	0.466621	0.0157411	0.112568
CXCL3	P19876	-0.145777	0.83161	0.976503	0.662651	0.0162751	0.0289722	-0.694248	0.177092	0.469462
CXCL5	P42830	0.353175	0.510179	0.894425	0.988258	0.000126751	0.000370461	-0.373636	0.311607	0.627939
CXCL6	P80162	0.31883	0.283113	0.847838	0.832797	2.67e-06	1.11e-05	0.647807	0.0190253	0.128129
CXCL8	P10145	0.494835	0.314366	0.853176	2.16478	1.51e-16	8.51e-15	0.679195	0.105456	0.356835
CXCL8	P10145	0.449537	0.318904	0.853176	2.26618	3.14e-16	1.59e-14	0.627047	0.116274	0.378663
CXCL8	P10145	0.461433	0.324204	0.853176	2.16941	6.87e-16	3.11e-14	0.676128	0.119198	0.381616
CXCL8	P10145	0.401861	0.380829	0.869837	2.05875	1.76e-15	7.32e-14	0.618325	0.130699	0.401157
CXCL9	Q07325	0.569643	0.0705562	0.766908	0.870882	0.000333065	0.000878463	0.568951	0.117129	0.380426
CYB5A	P00167	0.293216	0.441662	0.87517	0.708151	0.0157545	0.0281418	0.0516713	0.898674	0.963376
CYB5R2	Q6BCY4	-0.301549	0.265293	0.847838	-0.00825	0.943469	0.956895	-0.0488221	0.768526	0.907553
CYTL1	Q9NRR1	0.223915	0.200467	0.816073	-0.327662	0.000367229	0.000957648	-0.0552853	0.69483	0.878991
DAB2	P98082	-0.0231341	0.929647	0.986536	0.525947	4.7e-06	1.86e-05	-0.0760739	0.719376	0.889496
DAG1	Q14118	-0.075953	0.662348	0.948431	0.604683	2.27e-11	3.12e-10	0.145765	0.263728	0.573547
DAND5	Q8N907	0.729872	0.0283187	0.766908	-0.06275	0.696427	0.75577	0.317661	0.235984	0.543104
DAPK2	Q9UIK4	-0.195501	0.483834	0.885316	0.266253	0.0541208	0.0851932	0.0631401	0.772182	0.908886
DAPP1	Q9UN19	0.0894886	0.784273	0.963185	0.488183	0.00114601	0.0026381	-0.0289268	0.908334	0.966876
DARS1	P14868	-0.48141	0.0912585	0.803159	0.702162	1.36e-05	4.88e-05	0.110233	0.706056	0.886724
DBI	P07108	-0.140906	0.594613	0.928656	0.763012	3.23e-08	2.09e-07	0.278538	0.277696	0.593273
DBNL	Q9UJU6	-0.489071	0.236759	0.84375	0.82213	2.55e-05	8.7e-05	-0.109066	0.765727	0.907553
DCBLD2	Q96PD2	-0.0527152	0.692205	0.94846	1.08502	2.09e-16	1.11e-14	0.717566	0.000275187	0.0170536
DCC	P43146	-0.0644364	0.515888	0.898379	-0.0802167	0.114105	0.164783	-0.0747662	0.284772	0.598367
DCN	P07585	-0.0718598	0.41287	0.873576	0.150897	0.00789346	0.01507	0.223977	0.0147808	0.108922
DCTN1	Q14203	-0.371278	0.165376	0.816073	0.781204	1.73e-05	6.08e-05	0.28979	0.327131	0.641258
DCTN2	Q13561	-0.656357	0.0567242	0.766908	1.4157	1.9e-14	5.56e-13	0.367189	0.191034	0.485398
DCTN6	O00399	-0.551715	0.355728	0.853176	0.427799	0.0220358	0.0382455	-0.168607	0.336423	0.651253
DCTPP1	Q9H773	0.0464758	0.774475	0.963185	0.880049	5.98e-15	1.96e-13	0.459641	0.00162856	0.0424687
DCXR	Q7Z4W1	-0.00263258	0.995247	0.999985	1.31412	6.09e-10	6.21e-09	-0.445925	0.258255	0.566909
DDAH1	O94760	-0.042422	0.8688	0.981527	0.47899	0.000183108	0.00051493	0.235364	0.369693	0.675666
DDC	P20711	0.131086	0.681004	0.94846	0.47687	0.00393744	0.00803315	0.0982364	0.753081	0.905351
DDR1	Q08345	0.0737545	0.581383	0.921778	0.569379	6.51e-10	6.51e-09	0.668059	2.54e-05	0.00400591
DDX58	O95786	-0.0192152	0.963335	0.993066	0.773416	5.47e-05	0.000171018	-0.0195518	0.953357	0.986729
DECR1	Q16698	0.0268008	0.953279	0.989829	1.1026	9.97e-08	5.62e-07	-0.0640879	0.877585	0.953418
DEFA1_DEFA1B	P59665	-0.167625	0.486261	0.88597	0.546487	1.42e-05	5.11e-05	0.267099	0.234132	0.541361
DEFB103A_DEFB103B	P81534	0.239168	0.391804	0.871305	0.0570189	0.753598	0.805009	0.14219	0.627611	0.847539
DEFB104A_DEFB104B	Q8WTQ1	-0.140795	0.635968	0.936625	-0.333922	0.0406634	0.0659552	-0.0596092	0.810777	0.922649
DEFB116	Q30KQ4	-0.0497902	0.884906	0.985536	0.151454	0.487701	0.574042	-0.071757	0.804163	0.921577
DEFB118	Q96PH6	0.251179	0.639767	0.938349	0.0761711	0.710015	0.767953	-0.5969	0.0717885	0.285091
DEFB4A_DEFB4B	O15263	-0.870659	0.193654	0.816073	0.0661289	0.852877	0.883883	-0.110722	0.849977	0.942356
DFFA	O00273	-0.211142	0.484916	0.885316	0.586812	1.73e-05	6.08e-05	0.220329	0.380608	0.681188
DGKZ	Q13574	0.0668144	0.63293	0.936625	0.12655	0.0703228	0.107132	-0.130735	0.342234	0.654586
DHODH	Q02127	-0.0937864	0.861123	0.980344	1.36335	9.33e-09	7.25e-08	-0.413709	0.257472	0.566384
DHRS4L2	Q6PKH6	-0.269676	0.430435	0.873576	0.915611	1.71e-06	7.33e-06	-0.188839	0.481151	0.767221
DIABLO	Q9NR28	-0.0688083	0.79862	0.966476	0.914762	9.78e-07	4.39e-06	0.0655625	0.847269	0.941862
DIPK2B	Q9H7Y0	0.0982258	0.422739	0.873576	0.409577	1.69e-08	1.19e-07	-0.0109176	0.904692	0.965469
DKK1	O94907	0.0660462	0.832776	0.976503	0.164422	0.164083	0.227638	-0.527298	0.01255	0.100836
DKK3	Q9UBP4	-0.208985	0.199286	0.816073	0.29529	0.000513949	0.00128859	0.45035	0.00248171	0.0521661
DKK4	Q9UBT3	0.299254	0.185566	0.816073	-0.00691556	0.953748	0.964777	0.407146	0.123495	0.389384
DKKL1	Q9UK85	0.419276	0.438284	0.874525	0.562749	0.0463442	0.0740724	0.233292	0.555911	0.814746
DLK1	P80370	0.318952	0.146754	0.816073	-0.0299967	0.843357	0.876636	0.197063	0.478386	0.766545
DLL1	O00548	0.286088	0.0637849	0.766908	0.422444	1.1e-05	4.04e-05	0.461238	0.0137553	0.105274
DLL4	Q9NR61	-0.309651	0.295246	0.847838	0.0832078	0.654126	0.720612	0.245282	0.423967	0.719375
DMP1	Q13316	-0.249703	0.598894	0.928656	-0.80589	4.14e-05	0.000132804	0.0162772	0.967221	0.991438
DNAJA2	O60884	-0.399942	0.404546	0.873576	1.17062	2.35e-07	1.23e-06	-0.184524	0.655485	0.864971
DNAJB1	P25685	-0.319028	0.362971	0.855152	-0.181001	0.413662	0.502235	0.293725	0.428191	0.725032
DNAJB14	Q8TBM8	0.000195455	0.999424	0.999985	1.01101	5.74e-14	1.48e-12	0.0747029	0.731639	0.897896
DNAJB8	Q8NHS0	-0.122478	0.505019	0.892144	0.0157333	0.90326	0.924132	-0.247617	0.13189	0.40303
DNER	Q8NFT8	0.0546523	0.625689	0.936625	-0.0772811	0.152439	0.213476	0.0460357	0.600628	0.83178
DNMBP	Q6XZF7	-0.296095	0.456312	0.87845	0.861776	7.21e-07	3.36e-06	-0.0222066	0.948226	0.985644
DNPEP	Q9ULA0	-0.0632576	0.86	0.980272	1.09071	6.98e-10	6.85e-09	-0.0833574	0.796483	0.921335
DNPH1	O43598	-0.392323	0.207838	0.825321	-0.0800033	0.64524	0.713846	0.26009	0.418377	0.718221
DOK2	O60496	-0.196466	0.663338	0.948431	0.826657	2.77e-05	9.34e-05	-0.181969	0.637944	0.853737
DPEP1	P16444	0.166005	0.4237	0.873576	0.00291556	0.977837	0.98446	-0.0476871	0.767591	0.907553
DPEP2	Q9H4A9	0.157956	0.26227	0.847838	0.214077	0.000780857	0.00186992	0.191201	0.0755492	0.290606
DPP10	Q8N608	-0.38682	0.31582	0.853176	0.96804	4.19e-07	2.09e-06	0.422357	0.154227	0.437256
DPP4	P27487	-0.11823	0.682095	0.94846	0.93694	4.69e-12	7.62e-11	-0.0768614	0.739125	0.900538
DPP6	P42658	-0.0812856	0.677344	0.94846	0.320329	0.00313839	0.00657702	0.0264022	0.865543	0.947952
DPP7	Q9UHL4	0.0209871	0.936688	0.986781	0.313806	0.0331891	0.0550412	0.100124	0.694784	0.878991
DPT	Q07507	0.338962	0.0266644	0.766908	0.322271	3.94e-05	0.000127445	0.219132	0.0679231	0.279897
DPY30	Q9C005	0.0558788	0.814524	0.972285	0.76472	7.79e-09	6.26e-08	0.303443	0.224702	0.527175
DRAXIN	Q8NBI3	0.477789	0.0260235	0.766908	0.225548	0.0798814	0.119851	0.375812	0.117972	0.380835
DRG2	P55039	-0.37156	0.10238	0.808811	0.386688	4.33e-05	0.000138392	0.043554	0.821601	0.929705
DSC2	Q02487	0.222918	0.271068	0.847838	0.78235	1.16e-09	1.09e-08	0.661908	0.00657103	0.0760769
DSCAM	O60469	0.11867	0.493036	0.886146	0.366094	0.000489438	0.00123351	0.261599	0.0966492	0.336333
DSG2	Q14126	-0.0457356	0.662323	0.948431	0.319577	1.78e-06	7.56e-06	0.16985	0.146165	0.424916
DSG3	P32926	-0.0250894	0.871446	0.982743	-0.45738	6.14e-07	2.93e-06	-0.338937	0.0336209	0.187355
DSG4	Q86SJ6	0.0285576	0.901355	0.985536	-0.730553	1.72e-07	9.33e-07	-0.681751	0.00487006	0.068477
DTX3	Q8N9I9	-0.0500053	0.691253	0.94846	0.112534	0.124749	0.178176	0.173738	0.164485	0.450456
DUOX2	Q9NRD8	0.456895	0.251591	0.843828	0.251	0.208673	0.27995	-0.431679	0.147309	0.426356
DUSP13	Q6B8I1	0.529844	0.0727349	0.766908	-1.02483	1.02e-08	7.82e-08	-0.262779	0.349587	0.661465
DUSP3	P51452	-0.940053	0.256744	0.847838	0.779934	0.0630405	0.0974646	-0.401127	0.59094	0.824715
EBAG9	O00559	-0.237756	0.590651	0.928656	1.3931	5.62e-12	8.99e-11	-0.297056	0.431923	0.727799
ECE1	P42892	-0.0804492	0.591452	0.928656	0.20711	0.00572282	0.0112776	0.290615	0.0124558	0.100498
ECM1	Q16610	0.300692	0.156022	0.816073	0.10445	0.430701	0.518385	-0.164736	0.46219	0.752007
ECSCR	Q19T08	-0.103268	0.814832	0.972285	0.216158	0.169885	0.234282	-0.00422206	0.989519	0.998119
EDA2R	Q9HAV5	0.18227	0.539089	0.907249	0.838262	8.92e-07	4.05e-06	1.08178	0.00179149	0.0443375
EDAR	Q9UNE0	-0.595002	0.216907	0.835803	-0.102487	0.613279	0.68541	-0.841237	0.0286949	0.169162
EDDM3B	P56851	-0.40376	0.303602	0.850332	-0.627842	2.88e-05	9.62e-05	-0.136951	0.671978	0.874845
EDIL3	O43854	0.0178394	0.905102	0.985674	0.404664	6.68e-07	3.15e-06	0.145564	0.305181	0.62141
EDN1	P05305	0.42446	0.017849	0.766908	-0.00153778	0.986508	0.989838	0.347892	0.046772	0.222729
EDNRB	P24530	0.191887	0.183541	0.816073	-0.0299956	0.722057	0.777341	0.238195	0.18517	0.481073
EFCAB14	O75071	0.0796795	0.496985	0.887751	0.195972	0.0175151	0.030994	0.102593	0.564535	0.817525
EFEMP1	Q12805	0.110331	0.600058	0.928656	0.817218	4.83e-10	5.07e-09	0.686534	0.00569048	0.0730981
EFNA4	P52798	0.295019	0.0336869	0.766908	0.31612	0.00094972	0.00223066	0.46578	0.0272429	0.163685
EFNB2	P52799	-0.0229432	0.902529	0.985536	0.220571	0.288305	0.369891	0.000356618	0.999022	0.999543
EGF	P01133	-0.0291371	0.919441	0.985779	0.417724	0.0312324	0.0521626	-0.534562	0.092535	0.32861
EGFL7	Q9UHF1	0.3818	0.147548	0.816073	-0.0438811	0.692405	0.752819	-0.296171	0.126809	0.397423
EGFLAM	Q63HQ2	-0.169545	0.420732	0.873576	0.602871	1.03e-08	7.82e-08	0.593368	0.00133525	0.0370488
EGFR	P00533	0.0115871	0.896647	0.985536	-0.0352978	0.418544	0.50698	-0.0763787	0.280698	0.596358
EGLN1	Q9GZT9	-0.385133	0.275758	0.847838	0.529409	0.0164712	0.0292461	0.178492	0.622642	0.84247
EIF2AK3	Q9NZJ5	-0.220153	0.447497	0.87517	0.654923	0.00023023	0.000633743	0.0974574	0.732228	0.897917
EIF4B	P23588	-0.682726	0.108269	0.808811	-0.117024	0.619372	0.689259	0.220686	0.571998	0.817718
EIF4EBP1	Q13541	-0.188515	0.615081	0.936625	0.05352	0.765914	0.81486	0.462159	0.19385	0.489565
EIF4G1	Q04637	-0.432955	0.180125	0.816073	1.16668	6.94e-10	6.84e-09	0.365891	0.304523	0.620679
EIF5A	P63241	-0.101046	0.414048	0.873576	0.0448411	0.574599	0.654747	-0.102453	0.473637	0.76239
ELN	P15502	0.299449	0.371497	0.863782	1.02247	9.52e-09	7.36e-08	1.20604	8.42e-05	0.00875638
ELOA	Q14241	-0.251292	0.325289	0.853176	0.58731	0.000330877	0.000873801	0.177236	0.481495	0.767221
ENAH	Q8N8S7	0.340643	0.172828	0.816073	0.755018	1.03e-08	7.82e-08	0.291438	0.153371	0.436614
ENDOU	P21128	-0.291242	0.301329	0.847838	-0.677042	6.16e-08	3.64e-07	-0.605069	0.0027867	0.053108
ENG	P17813	0.165664	0.108488	0.808811	0.355037	5.46e-10	5.62e-09	0.256361	0.0023709	0.0508644
ENO1	P06733	-0.224289	0.315198	0.853176	0.819129	4.6e-11	5.94e-10	0.176697	0.400091	0.70439
ENO2	P09104	0.0300977	0.841752	0.977853	-0.0215467	0.838241	0.87219	-0.0520912	0.684189	0.874845
ENPEP	Q07075	0.741374	0.195818	0.816073	0.893351	1.65e-06	7.11e-06	-0.427233	0.283822	0.597634
ENPP2	Q13822	0.237818	0.175139	0.816073	0.648289	3.49e-12	5.85e-11	0.30045	0.0428094	0.209615
ENPP5	Q9UJA9	0.0134167	0.960855	0.992327	-0.232068	0.170847	0.235296	-0.278376	0.144528	0.423014
ENPP7	Q6UWV6	-0.420053	0.462817	0.881207	2.58739	2.68e-17	1.86e-15	1.05824	0.00645927	0.0760769
ENTPD2	Q9Y5L3	-0.15357	0.805361	0.9676	1.84622	1.38e-12	2.61e-11	-0.264026	0.50414	0.780011
ENTPD5	O75356	-0.0367121	0.77882	0.963185	0.262379	8.36e-05	0.000253684	-0.136878	0.11836	0.381282
ENTPD6	O75354	-0.129374	0.265129	0.847838	0.181733	0.00151002	0.00337886	0.210771	0.0366763	0.19677
EPCAM	P16422	-0.395951	0.18417	0.816073	-0.359443	0.0378257	0.0617859	-0.0694989	0.756792	0.906218
EPGN	Q6UW88	0.208533	0.628679	0.936625	-0.140061	0.517713	0.601541	0.136453	0.561298	0.816825
EPHA1	P21709	-0.0105152	0.931404	0.986781	0.24736	0.000316351	0.000841326	0.0863768	0.436693	0.732869
EPHA10	Q5JZY3	-0.00232955	0.996609	0.999985	0.155081	0.583821	0.660926	-0.520721	0.255527	0.565513
EPHA2	P29317	0.145534	0.231931	0.84085	0.615169	4.32e-08	2.69e-07	0.588648	0.00943576	0.0872703
EPHA4	P54764	0.225009	0.0764023	0.768383	0.223937	0.00191644	0.00420244	0.0183327	0.863761	0.947952
EPHB4	P54760	0.0862318	0.490003	0.88597	0.355492	0.000165195	0.000468992	0.495711	0.0154792	0.111635
EPHB6	O15197	0.231836	0.0331183	0.766908	0.0762467	0.360488	0.447891	0.290566	0.0944987	0.333874
EPO	P01588	0.703524	0.20366	0.819762	0.797586	0.000507565	0.00127412	0.628018	0.161196	0.445482
EPS8L2	Q9H6S3	0.0826212	0.780277	0.963185	0.797729	1.41e-08	1.01e-07	0.160488	0.560612	0.816825
ERBB2	P04626	0.00598788	0.974981	0.99751	0.809102	2.61e-15	1.02e-13	0.377187	0.0268128	0.161732
ERBB3	P21860	0.0780212	0.577269	0.921647	0.380291	5.02e-08	3.05e-07	0.12755	0.229422	0.534633
ERBB4	Q15303	-0.110316	0.220317	0.835803	0.344731	5.22e-06	2.04e-05	0.160863	0.130687	0.401157
ERBIN	Q96RT1	-0.0243742	0.935968	0.986781	0.891839	9.54e-09	7.36e-08	-0.231735	0.379157	0.680195
EREG	O14944	-0.745777	0.0852294	0.789934	0.849921	0.000113109	0.000333872	-0.854254	0.0442471	0.214135
ERMAP	Q96PL5	0.117537	0.615315	0.936625	0.374334	0.00160686	0.00357251	0.274388	0.151476	0.434188
ERN1	O75460	0.0584591	0.713612	0.954731	0.631981	3.78e-09	3.25e-08	0.168243	0.376971	0.679201
ERP44	Q9BS26	0.0275114	0.741193	0.962988	-0.0249456	0.575521	0.654775	-0.0913066	0.244551	0.554514
ERVV-1	B6SEH8	-0.169816	0.758991	0.963185	0.17934	0.473879	0.559037	0.0177261	0.963871	0.989549
ESAM	Q96AP7	0.150941	0.334216	0.853176	0.124292	0.0917703	0.135731	-0.0782338	0.636005	0.853737
ESM1	Q9NQ30	0.17851	0.288695	0.847838	0.114658	0.299451	0.382539	0.470528	0.0564296	0.248792
ESPL1	Q14674	0.377704	0.186452	0.816073	-0.366133	0.0298019	0.0500951	-0.270813	0.243042	0.552755
ESYT2	A0FGR8	-0.431642	0.223878	0.837928	0.655852	2.61e-05	8.85e-05	0.0885919	0.769724	0.907553
EVI2B	P34910	0.358736	0.0919201	0.803159	0.113964	0.240636	0.317542	0.255075	0.167802	0.454683
EVI5	O60447	-0.671803	0.13343	0.815489	1.14257	1.25e-07	7e-07	-0.168975	0.656314	0.864971
EZR	P15311	-0.018647	0.898912	0.985536	0.552297	4.6e-10	4.88e-09	0.162652	0.257863	0.566646
F10	P00742	0.0150129	0.889183	0.985536	0.00338333	0.953827	0.964777	0.0333838	0.775241	0.910427
F11	P03951	0.00980227	0.963646	0.993066	0.154413	0.0769446	0.11603	-0.244311	0.116022	0.378436
F11R	Q9Y624	0.102657	0.694342	0.94846	0.996197	8.71e-12	1.32e-10	0.228598	0.370324	0.675666
F12	P00748	0.204108	0.0847375	0.789934	0.189377	0.0134405	0.0244064	0.0348772	0.781963	0.912144
F13B	P05160	0.227797	0.02049	0.766908	0.166029	0.0011398	0.00262671	-0.000419485	0.996418	0.998724
F2	P00734	0.119611	0.244439	0.84375	-0.01295	0.819921	0.857415	-0.133149	0.204007	0.504593
F2R	P25116	0.159182	0.358534	0.853176	0.252602	0.00777957	0.0149073	0.311271	0.0889114	0.322342
F3	P13726	-0.0259144	0.825932	0.975091	0.387327	7.07e-08	4.09e-07	0.0432261	0.676474	0.874845
F7	P08709	0.135671	0.529159	0.907249	0.323282	0.000351804	0.000920885	0.000180882	0.999062	0.999543
F9	P00740	0.080475	0.680896	0.94846	-0.10297	0.202804	0.272633	-0.253122	0.134806	0.40746
FABP1	P07148	0.557072	0.200776	0.816073	0.750011	0.00257217	0.00547309	0.513965	0.314067	0.629646
FABP2	P12104	0.272436	0.468272	0.882055	-0.631027	0.000778265	0.00186794	0.179578	0.631538	0.851737
FABP4	P15090	0.73172	0.0542008	0.766908	0.677736	0.000408342	0.00105168	0.53853	0.057382	0.250866
FABP5	Q01469	0.00415151	0.989785	0.999686	0.187621	0.170731	0.235292	-0.0685268	0.777756	0.911837
FABP6	P51161	0.395907	0.195765	0.816073	-0.682021	9.81e-05	0.00029242	-0.0140184	0.953538	0.986729
FABP9	Q0Z7S8	-0.140653	0.622975	0.936625	-0.486352	0.00494307	0.0098642	-0.095696	0.682493	0.874845
FADD	Q13158	-0.329406	0.251742	0.843828	0.746374	2.49e-07	1.3e-06	0.144786	0.579743	0.820153
FAM171A2	A8MVW0	-0.443305	0.562876	0.913008	0.641574	0.0976048	0.143241	1.0927	0.0581575	0.252663
FAM171B	Q6P995	-0.253923	0.32171	0.853176	0.202677	0.0212552	0.0370205	0.0227232	0.795273	0.921335
FAM20A	Q96MK3	-0.0156886	0.937197	0.986781	0.492076	1.96e-06	8.31e-06	0.289419	0.120847	0.383942
FAM3B	P58499	0.0249295	0.894871	0.985536	0.00883556	0.927665	0.943741	0.270208	0.16653	0.453599
FAM3C	Q92520	0.177826	0.231691	0.84085	0.0891733	0.269822	0.350499	0.189122	0.221605	0.52345
FAM3D	Q96BQ1	-0.329396	0.44873	0.87517	-0.0415344	0.845936	0.87803	0.171918	0.629773	0.849907
FAP	Q12884	0.0150477	0.898378	0.985536	0.0772689	0.386269	0.474513	0.290971	0.0392289	0.201569
FAS	P25445	-0.118985	0.431466	0.873576	0.693228	1.83e-08	1.27e-07	0.177792	0.488618	0.771593
FASLG	P48023	0.632371	0.0202535	0.766908	-0.418991	0.000237625	0.0006498	-0.0745919	0.710079	0.888052
FBLN2	P98095	0.162511	0.30712	0.853176	0.638429	7.07e-08	4.09e-07	0.736993	0.000336404	0.0181991
FBN2	P35556	-0.258445	0.419681	0.873576	0.343343	0.0300999	0.0505145	0.1588	0.575633	0.817718
FBP1	P09467	-0.0503568	0.875327	0.982971	1.14362	4.28e-09	3.63e-08	0.0341206	0.925236	0.976377
FCAMR	Q8WWV6	-0.0769348	0.841955	0.977853	1.60266	5.63e-13	1.18e-11	0.961207	0.00103892	0.0332615
FCAR	P24071	0.134014	0.64667	0.940405	0.972374	1.72e-09	1.57e-08	0.405174	0.0686422	0.28119
FCER1A	P12319	-0.0239402	0.843861	0.978192	-0.0275878	0.712926	0.770301	-0.0731015	0.495621	0.776299
FCER2	P06734	0.582399	0.0127549	0.766908	0.615019	6.88e-05	0.000210779	0.322063	0.201179	0.500184
FCGR2A	P12318	0.119489	0.743369	0.962988	1.48492	6e-08	3.58e-07	0.359121	0.175988	0.467931
FCGR2B	P31994	-0.249436	0.546757	0.909513	0.787976	0.00163125	0.00362286	0.194094	0.477781	0.766545
FCGR3B	O75015	0.108984	0.617172	0.936625	0.6949	5.23e-09	4.37e-08	0.183506	0.215639	0.517397
FCN1	O00602	-0.499396	0.272585	0.847838	0.513922	0.00190649	0.00418503	-0.150411	0.656151	0.864971
FCN2	Q15485	-0.152335	0.543451	0.907249	-0.237228	0.0846065	0.126212	-0.21989	0.345248	0.656586
FCRL1	Q96LA6	0.418458	0.0576971	0.766908	0.405621	0.00781017	0.0149247	0.0605118	0.809479	0.922306
FCRL2	Q96LA5	0.206258	0.262637	0.847838	0.435816	0.000586421	0.00144934	0.214683	0.230454	0.535838
FCRL3	Q96P31	-0.0173515	0.919653	0.985779	0.408261	0.00366752	0.00756404	0.0140559	0.947336	0.985644
FCRL5	Q96RD9	0.00140379	0.996828	0.999985	0.158551	0.347688	0.434558	-0.110643	0.683507	0.874845
FCRL6	Q6DN72	0.275861	0.266714	0.847838	0.293632	0.0576502	0.0899326	0.196779	0.396704	0.699611
FCRLB	Q6BAA4	0.320215	0.192141	0.816073	0.636114	1.51e-06	6.55e-06	0.54128	0.015557	0.111635
FEN1	P39748	-0.369136	0.331179	0.853176	0.408541	0.0310935	0.0520141	0.0573246	0.864297	0.947952
FES	P07332	-0.246708	0.247937	0.84375	0.27835	0.0100176	0.0186297	0.0168651	0.928354	0.978675
FETUB	Q9UGM5	-0.012625	0.950797	0.989829	0.510859	2.36e-07	1.24e-06	-0.139279	0.348989	0.661427
FGA	P02671	0.141429	0.190231	0.816073	0.229022	0.00140253	0.00316215	0.0443228	0.645278	0.858035
FGF16	O43320	0.500772	0.0744959	0.766908	-0.268424	0.0763913	0.115279	0.0261618	0.90144	0.963376
FGF19	O95750	0.532472	0.322324	0.853176	-0.227216	0.282977	0.364855	0.368826	0.33043	0.643843
FGF2	P09038	-0.252606	0.156422	0.816073	0.0309256	0.775848	0.822067	-0.0505923	0.743995	0.901648
FGF20	Q9NP95	0.581403	0.0491402	0.766908	0.00630667	0.954114	0.964777	0.089079	0.580908	0.821099
FGF21	Q9NSA1	-0.338752	0.673761	0.94846	-0.0946133	0.787248	0.831184	1.47616	0.0104306	0.0904421
FGF23	Q9GZV9	0.637398	0.161794	0.816073	0.49844	0.0130556	0.0237697	0.601607	0.187209	0.481151
FGF5	P12034	0.188873	0.240413	0.84375	0.0616756	0.499405	0.584841	0.296278	0.0482666	0.226763
FGF6	P10767	0.456214	0.0914891	0.803159	0.12973	0.291719	0.37335	-0.202284	0.296147	0.612213
FGF7	P21781	-0.234933	0.634366	0.936625	0.170011	0.558268	0.638328	0.0339732	0.929136	0.979004
FGF9	P31371	0.35424	0.107925	0.808811	-0.0275833	0.795404	0.836823	0.0924636	0.59129	0.824715
FGFBP1	Q14512	0.0642924	0.609518	0.934714	-0.000416667	0.996019	0.997432	0.092832	0.4737	0.76239
FGFBP2	Q9BYJ0	-0.194591	0.459244	0.879792	0.403971	0.00213122	0.00462468	-0.441404	0.0881829	0.321381
FGFBP3	Q8TAT2	0.214311	0.268831	0.847838	0.198232	0.0292079	0.049176	-0.00747279	0.962877	0.98927
FGFR2	P21802	0.136485	0.342491	0.853176	0.511493	1.04e-10	1.25e-09	0.400196	0.00332452	0.0567075
FGFR4	P22455	0.00566212	0.974797	0.99751	0.265402	0.0359627	0.059114	0.206113	0.229759	0.53482
FGL1	Q08830	0.0814962	0.834727	0.976503	1.50653	1.51e-13	3.52e-12	0.889204	0.00827407	0.0816169
FGR	P09769	-0.570052	0.073357	0.766908	0.482701	0.00582403	0.0114338	-0.0255316	0.933014	0.979935
FHIP2A	Q5W0V3	-0.0493258	0.914693	0.985674	0.424893	0.102716	0.149792	-0.208497	0.456345	0.745997
FHIT	P49789	-0.441373	0.120097	0.808811	0.275716	0.0796935	0.119742	-0.103958	0.721516	0.891083
FIS1	Q9Y3D6	-0.041228	0.885753	0.985536	1.3324	5.19e-15	1.74e-13	-0.181814	0.542624	0.809462
FKBP1B	P68106	-0.5699	0.379885	0.869837	1.62529	2.53e-08	1.69e-07	-0.204419	0.698792	0.880726
FKBP4	Q02790	-0.015372	0.951529	0.989829	0.602936	5.93e-06	2.29e-05	0.185778	0.439309	0.734889
FKBP5	Q13451	-0.414379	0.424965	0.873576	1.20296	1.07e-06	4.78e-06	-0.095075	0.836762	0.936614
FKBP7	Q9Y680	-0.298584	0.518776	0.901898	0.195193	0.239805	0.316646	0.200806	0.562943	0.817525
FLRT2	O43155	0.16638	0.289711	0.847838	0.499489	1.29e-08	9.45e-08	0.443776	0.000429877	0.0198794
FLT1	P17948	-0.0282114	0.784138	0.963185	0.251288	2.79e-05	9.37e-05	0.131874	0.194849	0.490445
FLT3	P36888	-0.00649545	0.978592	0.999686	-0.0297033	0.767003	0.815185	0.222884	0.205097	0.504593
FLT3LG	P49771	0.1582	0.541917	0.907249	0.540057	2.57e-06	1.07e-05	0.570474	0.00712102	0.0761846
FLT4	P35916	0.451295	0.0248487	0.766908	0.21922	0.0298915	0.0502052	0.219626	0.16601	0.452978
FMNL1	O95466	-0.378417	0.276225	0.847838	0.551332	0.00808105	0.015414	0.224372	0.511738	0.785924
FMR1	Q06787	0.0590742	0.680775	0.94846	0.0484544	0.60854	0.680479	-0.035014	0.80408	0.921577
FN1	P02751	0.148788	0.297971	0.847838	0.27653	0.00100706	0.00234417	-0.152611	0.341038	0.654101
FNDC1	Q4ZHG4	0.735439	0.000699737	0.364038	-0.0550867	0.677474	0.739677	-0.0112882	0.958724	0.988406
FOLH1	Q04609	0.128744	0.812199	0.971955	2.8135	1.52e-21	4.51e-19	0.479776	0.175589	0.467931
FOLR1	P15328	-0.0218803	0.862228	0.980344	0.307222	0.000525731	0.00131496	0.433436	0.0183622	0.124875
FOLR2	P14207	0.176002	0.20176	0.818446	0.46012	3.2e-07	1.63e-06	0.537635	7.49e-05	0.00820098
FOLR3	P41439	-0.352315	0.752206	0.963185	0.594253	0.248488	0.326868	-0.68274	0.356309	0.666847
FOSB	P53539	-0.343402	0.33961	0.853176	0.323778	0.0463819	0.0740758	0.121375	0.660418	0.867877
FOXO1	Q12778	-0.40482	0.115749	0.808811	0.269304	0.0574456	0.0896806	-0.183358	0.450473	0.740603
FOXO3	O43524	-0.496442	0.37995	0.869837	0.378752	0.17383	0.239088	-0.50012	0.412738	0.715161
FRZB	Q92765	0.4327	0.0074032	0.719631	0.0222133	0.761589	0.810673	0.0954886	0.408135	0.710736
FSHB	P01225	-0.0664939	0.865397	0.980344	0.594571	8.82e-05	0.000266367	0.854346	0.0111092	0.094588
FST	P19883	0.483751	0.0317079	0.766908	0.157421	0.274614	0.356057	0.589827	0.00518621	0.0706103
FSTL1	Q12841	-0.0261356	0.822518	0.974749	0.273182	7.17e-07	3.36e-06	0.104153	0.328051	0.641611
FSTL3	O95633	0.0209	0.915573	0.985674	0.894341	1.47e-09	1.36e-08	0.916011	0.00103232	0.0332615
FUCA1	P04066	-0.254758	0.378166	0.869837	0.855276	9.86e-06	3.67e-05	0.670425	0.00907433	0.0854465
FURIN	P09958	0.145373	0.45375	0.878376	0.280439	0.000789955	0.00188737	-0.0247268	0.848244	0.94194
FUS	P35637	-0.0339682	0.862536	0.980344	0.0296422	0.753533	0.805009	0.0397996	0.826159	0.931183
FUT3_FUT5	P21217_Q11128	-0.0789394	0.780434	0.963185	1.14478	6.32e-12	1e-10	0.536108	0.061375	0.260656
FUT8	Q9BYC5	-0.383612	0.103244	0.808811	-0.253964	0.0401609	0.0652418	-0.464446	0.00635847	0.0760769
FXN	Q16595	-0.20682	0.231465	0.84085	0.26793	0.00110026	0.00254688	0.317318	0.0603885	0.258577
FXYD5	Q96DB9	-0.0338462	0.888209	0.985536	0.46245	2.84e-05	9.52e-05	-0.050825	0.759346	0.906218
FYB1	O15117	-0.159397	0.502517	0.891036	0.658229	1.29e-05	4.67e-05	-0.167146	0.537604	0.805642
FZD10	Q9ULW2	-0.998355	0.0492516	0.766908	0.26368	0.267795	0.348518	0.201745	0.651834	0.861796
FZD8	Q9H461	0.0115197	0.950207	0.989829	0.113984	0.165226	0.228766	0.0049761	0.975471	0.993953
GABRA4	P48169	0.290713	0.451211	0.877542	0.243957	0.267485	0.348333	-0.528281	0.209719	0.512773
GAL	P22466	0.108108	0.716682	0.954731	-0.482596	0.00595066	0.0116604	-1.05315	0.00114309	0.0359951
GALNT10	Q86SR1	0.0961485	0.416126	0.873576	0.306341	1.16e-05	4.22e-05	-0.0138989	0.878281	0.953418
GALNT2	Q10471	-0.0675159	0.662703	0.948431	-0.0960578	0.175062	0.240148	0.108624	0.394019	0.695889
GALNT3	Q14435	0.0743811	0.793141	0.964656	0.324842	0.0214847	0.0373827	0.357837	0.0785705	0.297794
GALNT7	Q86SF2	0.237135	0.108557	0.808811	-0.0715367	0.269545	0.350358	-0.0214467	0.841122	0.938538
GAS6	Q14393	0.220021	0.146592	0.816073	0.733217	1.37e-11	2e-10	0.450924	0.00726579	0.0764028
GASK1A	Q9UFP1	-0.162655	0.653623	0.944575	-0.10437	0.492926	0.578555	-0.382533	0.146403	0.424916
GAST	P01350	0.73038	0.0394584	0.766908	0.524298	0.00216766	0.00469395	0.629455	0.0524434	0.237249
GATD3	P0DPI2	-0.0953447	0.842053	0.977853	1.5615	2.53e-11	3.42e-10	-0.0430993	0.921304	0.974442
GBP2	P32456	0.382391	0.494627	0.88658	0.360291	0.284069	0.365474	0.156676	0.773101	0.909343
GBP4	Q96PP9	-0.137204	0.528239	0.907249	0.374403	0.000368271	0.000959163	0.0262805	0.890203	0.959851
GC	P02774	0.187632	0.270788	0.847838	-0.0452167	0.661629	0.727337	-0.340011	0.0314842	0.180991
GCG	P01275	0.265981	0.540205	0.907249	0.223152	0.35857	0.446282	0.361438	0.451353	0.74133
GCNT1	Q02742	0.16955	0.188433	0.816073	0.173478	0.073178	0.110913	0.37364	0.0152582	0.111022
GDF15	Q99988	-0.164242	0.639617	0.938349	1.4081	1.73e-12	3.22e-11	1.12511	0.000581923	0.0237448
GDF2	Q9UK05	-0.0225636	0.914599	0.985674	0.517743	2.74e-06	1.14e-05	-0.117341	0.579125	0.819837
GDNF	P39905	0.127845	0.693029	0.94846	0.569063	0.000324582	0.000859357	0.778488	0.0111241	0.094588
GFAP	P14136	-0.353909	0.18455	0.816073	0.246029	0.09163	0.13562	0.221478	0.296251	0.612213
GFER	P55789	0.0333144	0.926429	0.986054	0.667087	1.53e-05	5.48e-05	-0.112519	0.716995	0.889496
GFOD2	Q3B7J2	0.502498	0.347735	0.853176	0.310067	0.468538	0.5538	0.554357	0.316307	0.631703
GFRA1	P56159	0.0810674	0.669799	0.94846	0.50365	5.72e-07	2.76e-06	0.386238	0.0420806	0.207511
GFRA2	O00451	-0.0266341	0.711476	0.954731	0.0557833	0.361068	0.448051	0.187354	0.136957	0.411765
GFRA3	O60609	0.230567	0.0938063	0.804674	0.03514	0.660273	0.726231	-0.0537096	0.726329	0.895433
GFRAL	Q6UXV0	-0.0561667	0.826219	0.975091	0.460222	0.0446602	0.071779	0.187146	0.571066	0.817718
GGA1	Q9UJY5	-1.06912	0.0436641	0.766908	0.382752	0.045295	0.0727306	-0.0200651	0.940725	0.982263
GGH	Q92820	0.0485417	0.755503	0.963185	0.196996	0.0809863	0.121246	0.262952	0.204676	0.504593
GGT1	P19440	-0.271366	0.600852	0.928656	2.22685	7.82e-20	1.48e-17	-0.17986	0.556463	0.814746
GGT5	P36269	0.0425144	0.550327	0.913008	0.329052	2.97e-05	9.87e-05	0.300479	0.0382601	0.200049
GH1	P01241	0.186677	0.864452	0.980344	2.30799	4.26e-07	2.12e-06	2.2003	0.00283758	0.053108
GH2	P01242	-0.688388	0.195732	0.816073	-0.828871	0.0523964	0.0826037	-0.66043	0.175733	0.467931
GHR	P10912	-0.0181303	0.935809	0.986781	0.0930967	0.310122	0.394195	-0.207468	0.198819	0.496691
GHRHR	Q02643	0.706965	0.148549	0.816073	0.270598	0.407033	0.495876	-0.351728	0.383826	0.686205
GHRL	Q9UBU3	0.786491	0.0716324	0.766908	0.588774	0.00875993	0.0166236	0.205899	0.622481	0.84247
GIP	P09681	-0.166505	0.343801	0.853176	0.267419	0.000316559	0.000841326	0.0621107	0.639571	0.855331
GIPR	P48546	0.216729	0.769988	0.963185	0.990941	0.0316449	0.0527668	-0.388313	0.553035	0.814746
GJA8	P48165	0.469461	0.227177	0.837928	-0.152382	0.637784	0.706724	-0.0432136	0.912711	0.969533
GKN1	Q9NS71	0.0816576	0.528868	0.907249	-0.0452967	0.607212	0.679725	-0.174449	0.235171	0.542561
GLB1	P16278	-0.254826	0.361657	0.853296	-0.0406711	0.795038	0.836823	-0.0947114	0.681454	0.874845
GLIPR1	P48060	0.169736	0.27028	0.847838	0.481154	2.18e-05	7.49e-05	0.20941	0.194905	0.490445
GLO1	Q04760	-0.452694	0.111141	0.808811	-0.121706	0.423647	0.510782	-0.084232	0.761206	0.906218
GLOD4	Q9HC38	-0.223672	0.242479	0.84375	0.183193	0.0742746	0.11233	0.263869	0.16176	0.445982
GLP1R	P43220	-0.268752	0.255612	0.847838	-0.0818156	0.467018	0.552509	-0.365811	0.0701574	0.284596
GLRX	P35754	-0.538135	0.0913697	0.803159	0.0861578	0.580372	0.657977	0.241054	0.421302	0.71922
GLT8D2	Q9H1C3	0.0665606	0.878615	0.983009	0.0321756	0.866377	0.896534	0.0904702	0.710447	0.888052
GMPR	P36959	-0.283513	0.418416	0.873576	-0.542193	0.0028025	0.00592083	-0.182361	0.596419	0.829644
GNAS	O95467	-0.112055	0.65561	0.945834	-0.430401	0.00112166	0.00259066	-0.227765	0.313657	0.629432
GNE	Q9Y223	-0.252197	0.521165	0.902674	0.138873	0.304092	0.387755	0.00999301	0.946147	0.984958
GNLY	P22749	0.452677	0.118091	0.808811	-0.0507356	0.735531	0.789804	0.0898526	0.6193	0.841495
GOLM2	Q6P4E1	0.0868432	0.435353	0.873576	0.346486	4.07e-07	2.03e-06	0.100203	0.363437	0.671084
GOPC	Q9HD26	-0.493198	0.131525	0.815489	0.650676	0.000431187	0.00110369	-0.502108	0.0859517	0.316017
GP1BA	P07359	-0.192408	0.267014	0.847838	0.134199	0.0419455	0.0677957	-0.144936	0.29838	0.61443
GP1BB	P13224	-0.42815	0.229611	0.839753	-0.0798167	0.695023	0.75527	-0.378317	0.236189	0.543104
GP2	P55259	-0.753495	0.0139609	0.766908	0.108267	0.523732	0.606841	0.71929	0.00835129	0.0816169
GP5	P40197	0.0318364	0.792572	0.964528	-0.0471556	0.498162	0.583713	-0.29029	0.00359213	0.0588374
GP6	Q9HCN6	-0.291802	0.384748	0.869837	0.421862	0.00579942	0.0113962	-0.228882	0.406899	0.709176
GPA33	Q99795	-0.204242	0.667381	0.94846	-1.54365	4.7e-07	2.3e-06	0.0784746	0.809288	0.922306
GPC1	P35052	0.100216	0.356366	0.853176	0.29115	0.00013318	0.000384506	-0.0585949	0.642989	0.857151
GPC5	P78333	0.244	0.462848	0.881207	-0.434052	0.0119576	0.0219047	-0.681685	0.0376285	0.198744
GPHA2	Q96T91	-0.10739	0.600162	0.928656	0.229161	0.0180154	0.0318252	-0.0225118	0.880895	0.954549
GPI	P06744	-0.0624189	0.752776	0.963185	0.542941	6.03e-07	2.89e-06	-0.00518272	0.980008	0.995799
GPKOW	Q92917	-0.134169	0.328462	0.853176	0.2104	0.00238091	0.00511846	0.11227	0.361801	0.671084
GPNMB	Q14956	0.145234	0.202369	0.818495	0.349451	1.2e-05	4.35e-05	0.315943	0.0220758	0.141732
GPR101	Q96P66	-0.241723	0.523627	0.904447	0.123259	0.501748	0.586594	-0.747386	0.0194141	0.130325
GPR158	Q5T848	-0.0772174	0.642492	0.938349	-0.295697	0.00123329	0.0028203	-0.361692	0.0336716	0.187355
GPR15L	Q6UWK7	-0.10829	0.68869	0.94846	-0.224198	0.0951098	0.140172	0.421473	0.0673788	0.279313
GPR37	O15354	0.287142	0.403482	0.873576	0.0607144	0.750074	0.802521	0.580436	0.122201	0.387064
GPRC5C	Q9NQ84	-0.2613	0.717123	0.954731	3.18949	1.6e-20	3.69e-18	0.293043	0.506665	0.781593
GRAP2	O75791	-0.320635	0.345134	0.853176	0.634759	1.31e-05	4.73e-05	-0.155229	0.56264	0.817525
GRIK2	Q13002	-0.283947	0.208214	0.825321	0.08632	0.556003	0.636209	-0.231	0.0548281	0.24537
GRIN2B	Q13224	0.128377	0.763453	0.963185	0.238386	0.102148	0.149172	0.0659941	0.803156	0.921577
GRK5	P34947	-0.184861	0.48666	0.88597	-0.308572	0.123824	0.177098	-0.31326	0.103845	0.353282
GRN	P28799	0.151147	0.200783	0.816073	0.584241	1.06e-10	1.26e-09	0.307776	0.0313268	0.180584
GRP	P07492	0.254323	0.219881	0.835803	0.00580444	0.96331	0.97313	0.0791801	0.696716	0.879453
GRPEL1	Q9HAV7	-0.0140818	0.982132	0.999686	2.85785	3.11e-19	4.98e-17	-0.288249	0.549652	0.813835
GSAP	A4D1B5	0.241531	0.306007	0.853176	0.198993	0.149257	0.209443	-0.368928	0.166085	0.452978
GSN	P06396	-0.0303795	0.628201	0.936625	0.0115389	0.753947	0.805009	-0.124093	0.0980901	0.339083
GSTA1	P08263	0.218367	0.645288	0.939053	1.16212	0.000117347	0.000345403	-0.835857	0.128999	0.398882
GSTA3	Q16772	-0.0419636	0.926303	0.986054	0.661688	0.00654649	0.0127558	-0.601843	0.176082	0.467931
GSTP1	P09211	-0.0583924	0.817285	0.973538	0.206933	0.128869	0.183055	-0.319454	0.113645	0.374202
GUCA2A	Q02747	0.00964167	0.957071	0.989893	-0.0395922	0.734612	0.789632	0.671073	0.00892251	0.0847842
GUCY2C	P25092	0.292738	0.491766	0.88603	0.206386	0.280258	0.362187	0.0901099	0.769133	0.907553
GUSB	P08236	0.171736	0.562872	0.913008	0.82623	3.25e-07	1.65e-06	0.179544	0.557558	0.814746
GYS1	P13807	-0.298989	0.585985	0.924515	0.222196	0.398188	0.485715	0.0291368	0.951916	0.986729
GZMA	P12544	0.396511	0.0393377	0.766908	0.09316	0.310279	0.394195	0.248321	0.163265	0.448224
GZMB	P10144	0.637187	0.351549	0.853176	0.63964	0.0155514	0.0278747	-0.924188	0.0772608	0.296082
GZMH	P20718	0.407026	0.280592	0.847838	0.271864	0.174872	0.240046	0.990746	0.00204586	0.0473047
HAGH	Q16775	-0.115488	0.673569	0.94846	0.47262	0.0233582	0.0404396	0.0320301	0.91162	0.968887
HAO1	Q9UJM8	0.206949	0.720075	0.954731	3.14403	1.23e-13	2.97e-12	-0.242683	0.560021	0.816681
HARS1	P12081	-0.0445561	0.691268	0.94846	0.226397	0.0211761	0.0369384	0.099446	0.417616	0.718221
HAVCR1	Q96D42	-0.0944212	0.848793	0.979776	2.7587	1.86e-20	3.88e-18	1.42902	0.000383848	0.0190188
HAVCR2	Q8TDQ0	0.274221	0.129061	0.815455	0.973419	5.61e-11	7.07e-10	0.806854	0.00285056	0.053108
HBEGF	Q99075	-0.305003	0.336457	0.853176	-0.297158	0.0281227	0.0475028	-0.727315	0.000632307	0.0243672
HBQ1	P09105	-0.329452	0.15563	0.816073	-0.253467	0.0924565	0.136484	0.141369	0.649344	0.86069
HCG22	E2RYF7	-0.299802	0.389224	0.871305	-0.396163	0.0988209	0.144719	-0.161633	0.572321	0.817718
HCLS1	P14317	-0.249523	0.397499	0.873576	0.418107	0.0348687	0.0575887	0.0440235	0.892419	0.960747
HDGF	P51858	-0.327707	0.480867	0.885316	0.357908	0.201427	0.271131	0.161479	0.690912	0.878833
HEBP1	Q9NRV9	-0.574667	0.0565899	0.766908	0.127333	0.379097	0.466805	-0.286676	0.188624	0.48252
HEG1	Q9ULI3	0.230014	0.434846	0.873576	1.21157	3.13e-15	1.18e-13	0.506464	0.0292332	0.171325
HEPACAM2	A8MVW5	0.255178	0.184052	0.816073	0.658029	8.21e-09	6.5e-08	0.471224	0.00576944	0.0734163
HEPH	Q9BQS7	-0.00627651	0.970613	0.996505	0.566549	3.05e-10	3.32e-09	0.404954	0.0068685	0.0761846
HEXIM1	O94992	-0.197331	0.264758	0.847838	0.474193	5.2e-06	2.03e-05	0.293493	0.11918	0.381616
HGF	P14210	0.259187	0.224946	0.837928	0.728973	1.13e-11	1.66e-10	0.331508	0.0507352	0.234102
HGFAC	Q04756	0.118258	0.287426	0.847838	-0.0112533	0.895433	0.918834	-0.198537	0.102277	0.350064
HGS	O14964	-0.421945	0.0400678	0.766908	0.230901	0.0615589	0.0955288	0.261256	0.200303	0.498601
HJV	Q6ZVN8	0.176502	0.365307	0.855152	0.134007	0.20892	0.27995	-0.195522	0.256261	0.565513
HK2	P52789	-0.18508	0.233693	0.842832	0.03594	0.704565	0.763248	0.0726699	0.567019	0.817705
HLA-A	P04439	0.292673	0.0605869	0.766908	0.358811	2.06e-05	7.12e-05	0.0635629	0.682911	0.874845
HLA-DRA	P01903	0.163671	0.573467	0.920039	1.01105	8.29e-11	1.01e-09	0.711026	0.00519143	0.0706103
HLA-E	P13747	-0.0215894	0.912738	0.985674	0.0583122	0.37114	0.458092	-0.0544482	0.617711	0.840717
HMBS	P08397	-0.179292	0.569902	0.919354	-0.301047	0.0722814	0.109837	0.0534298	0.859615	0.947579
HMCN2	Q8NDA2	0.452527	0.0675899	0.766908	0.450213	0.000262355	0.000709039	-0.0568504	0.771332	0.908399
HMOX1	P09601	-0.293291	0.435238	0.873576	0.980311	5.75e-07	2.76e-06	-0.282901	0.404718	0.707303
HMOX2	P30519	-0.32677	0.625138	0.936625	2.46707	2.67e-15	1.03e-13	-0.575466	0.238571	0.546781
HNMT	P50135	0.0714432	0.778589	0.963185	0.840317	5.42e-07	2.62e-06	0.475682	0.127366	0.397972
HNRNPK	P61978	-0.468848	0.195067	0.816073	0.381481	0.0877186	0.130387	0.358509	0.365822	0.67424
HPCAL1	P37235	-0.0112561	0.935438	0.986781	0.408239	1.95e-07	1.05e-06	0.0624559	0.641929	0.857151
HPGDS	O60760	0.0588106	0.729576	0.958144	-0.0957044	0.315452	0.39979	-0.229485	0.117722	0.380835
HPSE	Q9Y251	0.200008	0.5092	0.894425	0.145771	0.360892	0.448051	-0.372097	0.15937	0.442789
HRG	P04196	0.167911	0.184387	0.816073	0.377564	4.59e-08	2.84e-07	0.00451985	0.968472	0.991826
HS3ST3B1	Q9Y662	0.00401288	0.983354	0.999686	-0.3518	6.08e-05	0.000188459	0.197249	0.170915	0.460121
HS6ST1	O60243	0.231557	0.096186	0.807109	0.356937	1.03e-05	3.81e-05	0.24673	0.0414953	0.206007
HS6ST2	Q96MM7	0.201064	0.275083	0.847838	-0.424727	6.02e-05	0.000186834	0.110472	0.521608	0.794631
HSD11B1	P28845	0.0908295	0.583308	0.921778	0.0928056	0.213846	0.285448	0.209071	0.10075	0.346545
HSD17B3	P37058	-0.476532	0.220951	0.835803	0.46957	0.0389718	0.0633597	-0.00690147	0.986407	0.998119
HSP90B1	P14625	-0.231605	0.559658	0.913008	0.182592	0.463818	0.549348	-0.213347	0.533712	0.803076
HSPA1A	P0DMV8	-0.0979712	0.592855	0.928656	0.678021	2.86e-09	2.54e-08	0.201155	0.257333	0.566384
HSPB1	P04792	-0.0160091	0.956058	0.989829	0.760102	1.29e-05	4.66e-05	0.321378	0.206643	0.506558
HSPB6	O14558	0.445858	0.152442	0.816073	0.447379	0.000196126	0.000547101	0.325447	0.179126	0.470065
HSPG2	P98160	0.262819	0.0484207	0.766908	0.0817511	0.280386	0.362187	0.377623	0.0226523	0.142847
HTR1A	P08908	-0.0869667	0.83004	0.976503	0.182576	0.388946	0.475836	0.40563	0.280128	0.596059
HTRA2	O43464	-0.0978932	0.800195	0.966476	1.12592	4.25e-11	5.55e-10	0.0533518	0.871169	0.950009
HYAL1	Q12794	0.0407235	0.765515	0.963185	0.160929	0.0230019	0.039856	0.0838324	0.453994	0.743267
HYOU1	Q9Y4L1	0.0698674	0.446637	0.87517	0.255358	0.000192675	0.000538919	0.189031	0.143154	0.421761
ICA1	Q05084	-0.398214	0.190484	0.816073	0.574112	0.000205697	0.000570931	0.163404	0.521025	0.794325
ICAM1	P05362	0.102351	0.740806	0.962988	1.13901	2.88e-13	6.44e-12	0.715278	0.00124538	0.0359951
ICAM2	P13598	0.453021	0.00645545	0.719631	0.547148	4.27e-07	2.12e-06	0.380088	0.00666281	0.0760769
ICAM3	P32942	0.158466	0.135522	0.815489	0.399941	2.76e-07	1.42e-06	0.238338	0.0222802	0.141732
ICAM4	Q14773	-0.0547833	0.787135	0.963517	0.234172	0.0382096	0.0623152	-0.366356	0.0366876	0.19677
ICAM5	Q9UMF0	0.171953	0.480611	0.885316	0.190633	0.0960646	0.141379	0.267905	0.102258	0.350064
ICOSLG	O75144	0.0784333	0.410062	0.873576	-0.01491	0.741081	0.794943	0.0804103	0.322167	0.634876
IDI2	Q9BXS1	0.2079	0.594629	0.928656	-0.0991322	0.550238	0.631923	-0.283356	0.191672	0.486292
IDS	P22304	-0.0678758	0.281674	0.847838	-0.0160111	0.598675	0.671976	-0.000182721	0.996804	0.998724
IDUA	P35475	0.319258	0.0655102	0.766908	0.32457	0.000455714	0.00115934	0.389282	0.00460505	0.0660692
IFI30	P13284	0.190908	0.509028	0.894425	1.10755	2.62e-12	4.59e-11	0.617596	0.00396521	0.0620421
IFNAR1	P17181	0.0599182	0.540283	0.907249	0.283106	0.00076146	0.00182979	0.073036	0.344237	0.656043
IFNG	P01579	0.142662	0.822071	0.974749	0.0415878	0.895939	0.9189	0.114266	0.795446	0.921335
IFNGR1	P15260	0.00536061	0.955062	0.989829	0.444618	4.13e-11	5.44e-10	0.303368	0.00663687	0.0760769
IFNGR2	P38484	0.0472136	0.896143	0.985536	0.584053	0.000223592	0.000616284	0.00272279	0.989897	0.998119
IFNL1	Q8IU54	0.295282	0.444984	0.87517	0.123977	0.537047	0.620541	-0.0830423	0.809535	0.922306
IFNL2	Q8IZJ0	-0.108553	0.82346	0.975091	0.213729	0.262383	0.342331	-0.39306	0.277396	0.593273
IFNLR1	Q8IU57	0.0829197	0.532837	0.907249	0.0337878	0.786306	0.830707	-0.0934842	0.402341	0.706189
IFNW1	P05000	-0.0719955	0.736243	0.959977	-0.218434	0.0723095	0.109837	0.00431765	0.979967	0.995799
IGDCC3	Q8IVU1	-0.151138	0.515828	0.898379	0.0118044	0.934714	0.948849	0.18957	0.249814	0.558708
IGDCC4	Q8TDY8	0.0935833	0.574849	0.920201	-0.334586	9.62e-05	0.000287926	-0.395347	0.00349358	0.0576995
IGF1R	P08069	0.137672	0.271433	0.847838	0.162776	0.0630328	0.0974646	0.135231	0.250224	0.558708
IGF2R	P11717	0.0914856	0.467325	0.881848	0.43598	1.01e-08	7.77e-08	0.318397	0.00661938	0.0760769
IGFBP1	P08833	0.895111	0.0466038	0.766908	0.0643756	0.803611	0.844177	0.685093	0.115056	0.377056
IGFBP2	P18065	-0.0937795	0.579904	0.921778	1.15301	2.7e-14	7.39e-13	0.40216	0.0283204	0.167429
IGFBP3	P17936	-0.207531	0.284412	0.847838	-0.248903	0.0157975	0.0281944	-0.52739	0.00640815	0.0760769
IGFBP4	P22692	0.269455	0.195193	0.816073	0.408687	0.00124659	0.00284758	0.558854	0.0467275	0.222729
IGFBP6	P24592	0.056428	0.763151	0.963185	-0.317411	0.000361587	0.00094412	0.00305956	0.985965	0.998119
IGFBP7	Q16270	0.10195	0.448317	0.87517	0.503987	1.08e-08	8.14e-08	0.626226	0.00010462	0.00989609
IGFBPL1	Q8WX77	0.0623	0.783883	0.963185	0.73169	8.01e-09	6.41e-08	0.79862	0.000767273	0.0290308
IGFL4	Q6B9Z1	0.496772	0.300858	0.847838	0.34643	0.127445	0.181404	0.396249	0.250156	0.558708
IGLC2	P0DOY2	0.0971227	0.453477	0.878376	0.256093	0.00756746	0.014541	0.220337	0.186321	0.481151
IGLON5	A6NGN9	0.146705	0.679417	0.94846	0.298792	0.104998	0.152904	0.367922	0.184928	0.481045
IGSF3	O75054	0.233129	0.535742	0.907249	1.81194	2.32e-17	1.66e-15	0.816974	0.0101021	0.0902837
IGSF8	Q969P0	0.0973394	0.698293	0.94846	0.82067	1.52e-11	2.19e-10	0.200748	0.299156	0.615162
IGSF9	Q9P2J2	0.167423	0.774975	0.963185	1.83996	1.28e-12	2.47e-11	1.37248	0.000352697	0.0181991
IKBKG	Q9Y6K9	-0.477748	0.104744	0.808811	0.525029	0.00257695	0.00547766	0.0754316	0.808736	0.922306
IKZF2	Q9UKS7	0.705203	0.0983153	0.808811	0.439604	0.0629556	0.0974646	-0.587098	0.0929214	0.32942
IL10	P22301	0.288555	0.407167	0.873576	1.27575	6.89e-08	4e-07	0.345293	0.433011	0.729042
IL10RA	Q13651	0.332349	0.0739726	0.766908	-0.0710511	0.667451	0.731805	0.153089	0.430612	0.726178
IL10RB	Q08334	0.132607	0.292222	0.847838	0.494423	1.48e-07	8.17e-07	0.439964	0.0133573	0.103584
IL11	P20809	0.0707409	0.718885	0.954731	0.0363622	0.891768	0.915977	0.0991026	0.684819	0.874845
IL12A_IL12B	P29459_P29460	1.00333	0.00365579	0.543407	0.463542	0.00756252	0.014541	0.501928	0.0812894	0.304798
IL12B	P29460	0.958702	0.0016668	0.433576	0.495533	0.0012219	0.00279733	0.410087	0.0912521	0.327131
IL12RB1	P42701	0.260464	0.0564081	0.766908	0.293392	0.00143507	0.00322852	0.578074	0.000188609	0.0145368
IL12RB2	Q99665	0.537612	0.00344028	0.543407	-0.104661	0.489778	0.57551	-0.0713713	0.672886	0.874845
IL13	P35225	-0.0243242	0.913376	0.985674	0.06355	0.616329	0.68759	-0.242569	0.397577	0.700557
IL13RA1	P78552	-0.034172	0.739932	0.962988	0.310274	5.72e-06	2.22e-05	0.0538283	0.564728	0.817525
IL13RA2	Q14627	0.034997	0.797306	0.966476	0.0163711	0.779518	0.825115	0.024368	0.822077	0.929705
IL15	P40933	-0.455143	0.0391705	0.766908	0.297396	0.00306252	0.00643747	0.0127132	0.942004	0.982282
IL15RA	Q13261	0.174376	0.143738	0.816073	0.298631	0.000784057	0.00187543	0.223763	0.117586	0.380835
IL16	Q14005	-0.0466598	0.797026	0.966476	0.323391	0.00117839	0.00270665	0.156025	0.310624	0.627582
IL17A	Q16552	0.167427	0.75136	0.963185	1.03563	0.000260471	0.000704864	0.10919	0.751955	0.905043
IL17C	Q9P0M4	0.128246	0.743643	0.962988	-0.381496	0.0857893	0.127794	0.466433	0.247037	0.555767
IL17D	Q8TAD2	0.00140606	0.991422	0.999686	0.186136	0.0370695	0.0606937	0.107108	0.352441	0.66439
IL17F	Q96PD4	0.0463167	0.877593	0.982971	0.384003	0.0356086	0.0585782	-0.0730581	0.828071	0.931972
IL17RA	Q96F46	-0.0565121	0.778141	0.963185	0.328828	0.00132288	0.00299229	0.226522	0.162703	0.447272
IL17RB	Q9NRM6	-0.401723	0.115057	0.808811	0.133874	0.322103	0.406199	0.410942	0.0385255	0.200429
IL18	Q14116	-0.179908	0.462038	0.881207	0.638872	1.35e-06	5.92e-06	0.577051	0.014865	0.108922
IL18BP	O95998	0.144193	0.306392	0.853176	0.645228	4.88e-08	3e-07	0.638708	0.00133444	0.0370488
IL18R1	Q13478	0.026647	0.939538	0.986781	1.49795	5.81e-19	8.05e-17	0.263589	0.216345	0.517397
IL18RAP	O95256	0.339377	0.737281	0.960727	0.451388	0.28416	0.365474	-0.462367	0.502104	0.779018
IL19	Q9UHD0	-0.00217879	0.993658	0.999904	0.182737	0.236243	0.312736	0.197379	0.387675	0.69041
IL1A	P01583	-0.173273	0.557069	0.913008	0.184652	0.164568	0.22808	0.204552	0.281107	0.596358
IL1B	P01584	-0.394511	0.300521	0.847838	0.857393	1.45e-06	6.32e-06	0.358215	0.285017	0.598367
IL1R1	P14778	0.00421667	0.978069	0.999686	0.637444	6.11e-13	1.26e-11	0.505197	0.000451637	0.019997
IL1R2	P27930	0.0998932	0.225852	0.837928	0.382193	2.01e-15	8.04e-14	-0.00863456	0.901948	0.963376
IL1RAP	Q9NPH3	0.237702	0.292295	0.847838	-0.255648	0.0150577	0.0270831	-0.209028	0.178501	0.469742
IL1RL1	Q01638	-0.159894	0.630095	0.936625	0.531551	0.000516554	0.00129356	0.624179	0.0210509	0.138192
IL1RL2	Q9HB29	-0.0968947	0.578146	0.921778	0.238219	0.0507736	0.0804109	0.158097	0.489937	0.77195
IL1RN	P18510	0.330638	0.220417	0.835803	0.863503	1.51e-08	1.07e-07	0.284188	0.241911	0.551111
IL2	P60568	0.324506	0.426819	0.873576	-0.0725122	0.795189	0.836823	-0.591695	0.110655	0.368438
IL20	Q9NYY1	0.0244189	0.873182	0.982743	0.0184222	0.82861	0.864329	-0.11652	0.540075	0.806816
IL20RA	Q9UHF4	0.125361	0.579966	0.921778	0.162246	0.422854	0.510531	0.164733	0.617241	0.840627
IL20RB	Q6UXL0	0.296904	0.122187	0.809783	-0.10216	0.361371	0.448161	-0.00915441	0.95292	0.986729
IL21R	Q9HBE5	0.00136667	0.994249	0.999985	-0.0775756	0.58113	0.658319	0.0295654	0.841769	0.938757
IL22	Q9GZX6	0.2633	0.489727	0.88597	-0.253289	0.178467	0.243854	0.20305	0.471036	0.761107
IL22RA1	Q8N6P7	-0.00400606	0.985897	0.999686	0.574231	8.87e-06	3.35e-05	0.0203985	0.930914	0.979733
IL24	Q13007	-0.0841492	0.71344	0.954731	-0.140729	0.418345	0.50698	0.0652379	0.733041	0.898128
IL25	Q9H293	-0.171974	0.487906	0.88597	-0.358092	0.0115618	0.0212732	-0.146058	0.504102	0.780011
IL2RA	P01589	0.492786	0.0107397	0.766908	0.612189	8.7e-06	3.28e-05	0.252517	0.321314	0.634397
IL2RB	P14784	0.115171	0.466229	0.881848	-0.00419667	0.976409	0.984185	-0.120665	0.40247	0.706189
IL2RG	P31785	0.105015	0.353935	0.853176	0.135482	0.136824	0.193169	0.100862	0.141883	0.419809
IL3	P08700	0.186219	0.358305	0.853176	-0.0472556	0.716626	0.772775	-0.00455441	0.984391	0.998119
IL31	Q6EBC2	-0.177614	0.678723	0.94846	0.469372	0.0152439	0.0273943	-0.136206	0.733859	0.89833
IL31RA	Q8NI17	-0.0393538	0.845011	0.978558	-0.0746667	0.51666	0.600989	0.463179	0.0108675	0.0934518
IL32	P24001	0.251889	0.533286	0.907249	1.72326	7.96e-18	7.2e-16	0.177186	0.480904	0.767221
IL33	O95760	0.132896	0.624774	0.936625	0.0556533	0.650252	0.717864	0.117676	0.565043	0.817525
IL34	Q6ZMJ4	-0.176786	0.51695	0.899475	0.24242	0.166537	0.230427	0.408955	0.0641152	0.269
IL36A	Q9UHA7	-0.660985	0.195254	0.816073	0.0663944	0.755978	0.806623	-0.0768268	0.757064	0.906218
IL36G	Q9NZH8	-0.0855106	0.788083	0.963517	-0.22033	0.112502	0.162807	-0.0605206	0.776308	0.910685
IL3RA	P26951	0.0206992	0.898112	0.985536	-0.0180367	0.808905	0.848026	0.00982243	0.933749	0.979935
IL4	P05112	1.12942	0.187519	0.816073	1.4079	0.00439558	0.00887217	-0.00839191	0.990505	0.998119
IL4R	P24394	-0.010278	0.98378	0.999686	2.29733	1.35e-17	1.13e-15	0.577898	0.127614	0.398147
IL5	P05113	-0.207126	0.758151	0.963185	0.126976	0.749103	0.802521	0.0132768	0.976281	0.993953
IL5RA	Q01344	-0.190763	0.49396	0.886146	0.924411	6.16e-08	3.64e-07	0.46301	0.135075	0.40746
IL6	P05231	-0.462042	0.411701	0.873576	1.10103	2.77e-05	9.34e-05	1.06211	0.00617369	0.0754569
IL6	P05231	-0.402698	0.474464	0.884731	1.02572	3.73e-05	0.000121597	1.04035	0.0119919	0.0982488
IL6	P05231	-0.387311	0.502888	0.891036	0.982536	5.81e-05	0.00018117	0.959738	0.0147836	0.108922
IL6	P05231	-0.348321	0.504631	0.892144	1.0041	7.88e-05	0.000240218	0.976954	0.01699	0.118645
IL6R	P08887	0.131275	0.484988	0.885316	0.141206	0.136935	0.193194	0.415669	0.0030766	0.0542577
IL6ST	P40189	0.0903152	0.542222	0.907249	0.736087	3.88e-15	1.39e-13	0.412688	0.00245416	0.0521132
IL7	P13232	0.0507712	0.89595	0.985536	0.540386	0.000420615	0.00108195	-0.559901	0.0477969	0.226763
IL7R	P16871	0.138927	0.603439	0.929502	0.591008	3.68e-05	0.000120075	0.00530478	0.983281	0.998119
IL9	P15248	0.269834	0.381132	0.869837	-0.226024	0.398023	0.485715	-0.0484129	0.824639	0.931131
ILKAP	Q9H0C8	-0.545236	0.181896	0.816073	0.446071	0.030936	0.0517923	-0.266686	0.368268	0.675666
IMPA1	P29218	-0.0260636	0.902605	0.985536	0.137764	0.113368	0.163946	0.0346643	0.839539	0.937778
IMPG1	Q17R60	-0.30113	0.113077	0.808811	-0.0413333	0.55611	0.636209	0.0974386	0.496253	0.776299
ING1	Q9UK53	-0.104402	0.666841	0.94846	0.316834	0.0109543	0.0202811	-0.0115904	0.947897	0.985644
INHBB	P09529	-0.0100841	0.973617	0.997167	1.04602	3.28e-09	2.88e-08	0.550571	0.0716114	0.285091
INHBC	P55103	0.167139	0.315889	0.853176	0.301126	0.0107026	0.0198326	0.00265551	0.985615	0.998119
INPP1	P49441	-0.241048	0.335906	0.853176	1.09952	5.37e-10	5.59e-09	0.0821287	0.778895	0.91212
INPP5J	Q15735	-0.293075	0.140892	0.816073	0.08041	0.616552	0.68759	0.076646	0.650486	0.861655
INPPL1	O15357	-0.262234	0.191492	0.816073	0.366393	0.00245119	0.00525869	-0.284907	0.19832	0.496634
INSL3	P51460	-0.67798	0.412001	0.873576	-2.42192	1.31e-10	1.52e-09	-1.33323	0.0518739	0.236221
INSL4	Q14641	-0.0579341	0.848811	0.979776	-0.141904	0.234664	0.310844	-0.141836	0.538313	0.805642
INSL5	Q9Y5Q6	-0.664755	0.174087	0.816073	-0.178029	0.522002	0.605511	-0.101056	0.820794	0.929705
INSR	P06213	0.23373	0.301516	0.847838	0.888647	5.17e-13	1.1e-11	0.637683	0.000918323	0.0323903
IPCEF1	Q8WWN9	-0.497896	0.217195	0.835803	0.475709	0.0666754	0.102475	0.23536	0.637871	0.853737
IQGAP2	Q13576	-0.310498	0.41281	0.873576	1.31585	9.8e-10	9.36e-09	-0.00884706	0.978713	0.995799
IRAG2	Q12912	-0.50558	0.0560872	0.766908	0.556631	0.000198428	0.000552784	-0.0125059	0.961926	0.989144
IRAK1	P51617	-0.373699	0.284085	0.847838	0.660572	8.28e-06	3.14e-05	0.166471	0.557363	0.814746
IRAK4	Q9NWZ3	-0.52317	0.0613453	0.766908	0.67606	2.6e-05	8.83e-05	0.207981	0.445705	0.737291
ISLR2	Q6UXK2	0.181474	0.277245	0.847838	0.0838311	0.489539	0.57551	0.0372195	0.806716	0.922306
ISM1	B1AKI9	0.0606636	0.77322	0.963185	0.462664	3.72e-05	0.000121409	0.553116	0.00124361	0.0359951
ISM2	Q6H9L7	-0.179254	0.22897	0.838886	0.0628178	0.461607	0.547353	0.14113	0.375045	0.676902
ITGA11	Q9UKX5	0.111227	0.501338	0.890934	0.0331422	0.696572	0.75577	0.0063886	0.967616	0.991438
ITGA2	P17301	0.228036	0.0734423	0.766908	0.228333	0.00825242	0.0157264	0.037325	0.779038	0.91212
ITGA5	P08648	0.238265	0.0748333	0.766908	0.78023	5.8e-18	5.48e-16	0.374103	0.000306729	0.0181991
ITGA6	P23229	0.131808	0.309233	0.853176	-0.26107	0.00523	0.0103851	-0.282682	0.023452	0.146429
ITGAL	P20701	0.414848	0.314989	0.853176	0.658227	5.84e-06	2.26e-05	0.535418	0.0511099	0.23479
ITGAM	P11215	0.122198	0.32656	0.853176	0.367686	2.29e-08	1.54e-07	0.17998	0.0214006	0.139607
ITGAV	P06756	0.0704174	0.341611	0.853176	0.252953	1.96e-08	1.34e-07	0.0274967	0.679459	0.874845
ITGB1	P05556	0.132838	0.221778	0.835803	0.366968	1.15e-08	8.58e-08	0.232736	0.011136	0.094588
ITGB1BP1	O14713	-0.00376061	0.98475	0.999686	0.11036	0.381916	0.469679	-0.184704	0.283429	0.597634
ITGB1BP2	Q9UKP3	-0.19267	0.572651	0.920039	0.841558	2.67e-05	9.03e-05	-0.318003	0.290914	0.605392
ITGB2	P05107	0.196229	0.248839	0.84375	0.738477	2.58e-12	4.56e-11	0.519637	0.000218058	0.0162064
ITGB5	P18084	0.110191	0.493179	0.886146	0.700831	1.26e-16	7.27e-15	0.341883	0.00266258	0.053108
ITGB6	P18564	-0.0638371	0.687662	0.94846	0.163027	0.103007	0.150111	6.99e-05	0.999704	0.999704
ITGB7	P26010	0.378848	0.0852639	0.789934	0.625323	3.66e-07	1.84e-06	0.35158	0.0855275	0.315572
ITGBL1	O95965	0.0722773	0.789661	0.963517	1.08502	6.84e-15	2.19e-13	0.979844	3.08e-06	0.00160108
ITIH1	P19827	0.257775	0.0521226	0.766908	0.0336622	0.67603	0.738487	-0.0598912	0.565639	0.817525
ITIH3	Q06033	-0.161881	0.472041	0.884175	0.826302	1.84e-10	2.1e-09	0.25327	0.204314	0.504593
ITIH4	Q14624	0.276916	0.141764	0.816073	0.406127	2.75e-06	1.14e-05	0.0558375	0.713949	0.88817
ITIH5	Q86UX2	-0.218252	0.36532	0.855152	0.0164078	0.894522	0.918352	-0.223431	0.285847	0.599041
ITM2A	O43736	0.197745	0.361196	0.853176	-0.0478278	0.688271	0.749499	0.604332	0.00145699	0.039821
ITPR1	Q14643	-0.0933773	0.728192	0.958144	-0.196101	0.0954204	0.140531	0.475281	0.0279042	0.16591
ITPRIP	Q8IWB1	-0.094003	0.700703	0.94846	0.0424211	0.592804	0.667546	-0.220134	0.232823	0.539538
IVD	P26440	-0.0350826	0.924198	0.985779	-0.335453	0.117213	0.169038	-0.199317	0.509135	0.78366
IZUMO1	Q8IYV9	0.470512	0.0584008	0.766908	-0.0470967	0.696541	0.75577	-0.194365	0.290423	0.604976
JAM2	P57087	0.0632644	0.573863	0.920039	0.0754989	0.310953	0.39481	0.339028	0.0353164	0.19307
JAM3	Q9BX67	0.0650636	0.734683	0.959144	0.266311	0.00306679	0.00643996	0.118498	0.531481	0.80204
JCHAIN	P01591	-0.0983515	0.664495	0.948431	0.201458	0.057005	0.0891797	0.116551	0.550818	0.814099
JUN	P05412	0.750524	0.281998	0.847838	0.37021	0.0602465	0.0936318	0.586652	0.196263	0.492076
KAZALD1	Q96I82	0.0743598	0.758504	0.963185	-0.148899	0.152625	0.213592	0.369998	0.0384684	0.200429
KCNC4	Q03721	0.473122	0.0552657	0.766908	0.252187	0.036418	0.059768	0.00822096	0.972199	0.992729
KCNIP4	Q6PIL6	-0.871383	0.108005	0.808811	0.129014	0.659193	0.725426	-0.123433	0.686649	0.874845
KDR	P35968	0.200276	0.0973885	0.807432	-0.108259	0.0704237	0.107207	-0.0136879	0.89662	0.963376
KEL	P23276	0.0669697	0.663525	0.948431	0.357767	0.000831908	0.001974	0.3841	0.0132719	0.103584
KIAA0319	Q5VV43	0.0238515	0.872479	0.982743	-0.00660667	0.945163	0.958053	-0.0848202	0.53568	0.805446
KIAA1549	Q9HCM3	0.864755	0.230142	0.840219	-0.743828	0.0934363	0.137804	-0.288782	0.755851	0.906218
KIAA1549L	Q6ZVL6	0.236695	0.33111	0.853176	0.02292	0.870169	0.898225	0.0542614	0.787146	0.916135
KIAA2013	Q8IYS2	-0.400517	0.138723	0.815489	0.0697789	0.604078	0.676945	-0.0508103	0.728865	0.897403
KIFBP	Q96EK5	-0.181562	0.280815	0.847838	0.253133	0.33531	0.420096	-0.0511651	0.781797	0.912144
KIR2DL2	P43627	0.629993	0.071621	0.766908	0.596543	0.00621886	0.0121516	0.84757	0.00527474	0.0710317
KIR2DL3	P43628	0.491358	0.0957646	0.807109	0.66362	0.000489609	0.00123351	0.47149	0.071332	0.285091
KIR2DS4	P43632	0.201002	0.773441	0.963185	0.102552	0.819664	0.857415	-0.568365	0.370172	0.675666
KIR3DL1	P43629	1.64703	0.0750359	0.766908	-0.449848	0.37394	0.461	0.26737	0.741364	0.901648
KIR3DL2	P43630	0.629077	0.0939625	0.804674	0.0732767	0.665495	0.730816	0.0537298	0.784854	0.914491
KIRREL1	Q96J84	0.0962826	0.666025	0.94846	0.103644	0.407233	0.495876	0.149244	0.482803	0.76798
KIRREL2	Q6UWL6	-0.0228008	0.89021	0.985536	0.260871	0.0134784	0.0244538	-0.0925026	0.619797	0.841495
KIT	P10721	-0.0728621	0.699319	0.94846	-0.0319278	0.716005	0.772775	-0.272574	0.122587	0.387695
KITLG	P21583	-0.115413	0.644629	0.938749	-0.539476	4.76e-05	0.000151487	-0.596399	0.0197683	0.131431
KLB	Q86Z14	0.183705	0.502443	0.891036	0.0177989	0.908416	0.928494	-0.321692	0.256142	0.565513
KLK1	P06870	0.190568	0.681493	0.94846	0.456976	0.200276	0.269757	0.787393	0.0837164	0.311152
KLK10	O43240	0.0600947	0.742057	0.962988	-0.296927	0.00128322	0.00291209	0.0566835	0.696885	0.879453
KLK11	Q9UBX7	0.039878	0.75635	0.963185	-0.0862711	0.441954	0.528263	0.307023	0.188973	0.48252
KLK12	Q9UKR0	-0.0527371	0.938367	0.986781	-0.07596	0.829558	0.864885	-0.421295	0.392108	0.693858
KLK13	Q9UKR3	-0.171718	0.432991	0.873576	-0.79026	2.2e-08	1.49e-07	-0.10729	0.6369	0.853737
KLK14	Q9P0G3	-0.0781962	0.764822	0.963185	-0.446478	0.00108842	0.00252228	-0.0403335	0.865642	0.947952
KLK15	Q9H2R5	0.0374114	0.816652	0.973538	-0.0500744	0.629631	0.698807	-0.0368941	0.80335	0.921577
KLK3	P07288	-0.816926	0.184587	0.816073	-0.906797	0.000406267	0.00104763	-0.876273	0.0389448	0.201141
KLK4	Q9Y5K2	-0.00702576	0.989245	0.999686	1.27702	1.55e-06	6.7e-06	1.3015	0.00969915	0.0881394
KLK6	Q92876	-0.172343	0.195889	0.816073	-0.251177	0.000841833	0.00199528	0.012325	0.936846	0.980673
KLK7	P49862	-0.0272038	0.910207	0.985674	-0.825347	4.66e-12	7.62e-11	-0.449832	0.0136618	0.105274
KLK8	O60259	0.0346591	0.844225	0.978192	-0.611162	1.43e-08	1.02e-07	-0.0438169	0.805881	0.921956
KLKB1	P03952	0.0760591	0.542065	0.907249	0.0345589	0.575799	0.654775	-0.24072	0.0295426	0.172207
KLRB1	Q12918	0.283829	0.110618	0.808811	0.129127	0.228787	0.303639	0.431813	0.0395966	0.202458
KLRC1	P26715	-0.107243	0.749948	0.963185	0.422281	0.0112448	0.0207819	0.117629	0.74244	0.901648
KLRD1	Q13241	0.352135	0.132315	0.815489	0.270158	0.0330836	0.0549457	0.33874	0.0691751	0.281718
KLRF1	Q9NZS2	0.68816	0.0115235	0.766908	-0.000497778	0.996914	0.997432	0.407557	0.070563	0.285091
KLRK1	P26718	0.548883	0.017731	0.766908	-0.0173578	0.87818	0.905148	0.126575	0.600752	0.83178
KRT14	P02533	-0.12052	0.569819	0.919354	-0.175098	0.0977193	0.143308	-0.171564	0.249587	0.558708
KRT18	P05783	0.272623	0.577524	0.921647	2.59268	1.47e-18	1.62e-16	0.221273	0.614315	0.838838
KRT19	P08727	-0.145388	0.615074	0.936625	-0.28184	0.065229	0.100475	0.52344	0.0575089	0.250893
KRT5	P13647	-0.0484917	0.88044	0.983808	0.00491556	0.975069	0.984054	0.114984	0.717695	0.889496
KYAT1	Q16773	0.400405	0.246977	0.84375	1.23719	1.17e-06	5.18e-06	0.0698996	0.859764	0.947579
KYNU	Q16719	0.0796712	0.782915	0.963185	0.827458	1.18e-09	1.1e-08	-0.190981	0.424128	0.719375
L1CAM	P32004	0.305817	0.00933687	0.719631	0.278278	0.00238344	0.00511862	0.239385	0.0955821	0.334071
LACRT	Q9GZZ8	0.305412	0.239883	0.84375	0.579838	0.00145474	0.00326924	-0.709024	0.0371354	0.19714
LACTB2	Q53H82	-0.279614	0.194742	0.816073	0.495922	3.96e-06	1.6e-05	0.116024	0.575087	0.817718
LAG3	P18627	0.281438	0.106498	0.808811	0.493951	0.000342595	0.000897909	0.713826	0.00713183	0.0761846
LAIR1	Q6GTX8	0.301971	0.174588	0.816073	0.601484	1e-05	3.71e-05	0.605539	0.0175133	0.12108
LAIR2	Q6ISS4	0.21553	0.600191	0.928656	0.147738	0.605574	0.678256	-0.166939	0.685758	0.874845
LAMA1	P25391	0.119182	0.682124	0.94846	0.211034	0.365283	0.452203	0.0525607	0.857384	0.947037
LAMA4	Q16363	0.096222	0.322532	0.853176	-0.00764	0.874044	0.901777	0.0240051	0.780405	0.91212
LAMB1	P07942	0.0162477	0.891459	0.985536	0.36675	5.15e-06	2.02e-05	0.280046	0.0290196	0.170593
LAMP1	P11279	0.323779	0.0528595	0.766908	0.308687	0.000470055	0.00119291	-0.241476	0.0382496	0.200049
LAMP2	P13473	0.0176977	0.898639	0.985536	0.406378	5.3e-08	3.21e-07	-0.14442	0.205135	0.504593
LAMP3	Q9UQV4	0.347149	0.0528918	0.766908	0.31916	0.00977332	0.0182601	0.136809	0.437795	0.734054
LAP3	P28838	0.0597848	0.893276	0.985536	0.537364	0.028904	0.0487038	-0.324894	0.342954	0.654758
LAT	O43561	0.064103	0.820468	0.974214	-0.12142	0.25599	0.335252	-0.483217	0.00346617	0.0576995
LAT2	Q9GZY6	-0.268421	0.258192	0.847838	0.405662	0.00163941	0.00363325	-0.0856169	0.70926	0.888052
LAYN	Q6UX15	0.314553	0.0745172	0.766908	0.240049	0.0339631	0.0561822	0.666461	0.00684471	0.0761846
LBP	P18428	0.0626545	0.82113	0.974214	0.748636	6.25e-08	3.67e-07	0.264593	0.174015	0.466657
LBR	Q14739	-0.532883	0.157138	0.816073	0.978991	6.42e-06	2.47e-05	0.144728	0.692007	0.878833
LCAT	P04180	0.120692	0.404864	0.873576	0.142019	0.0408135	0.0661471	-0.178911	0.15675	0.441759
LCN15	Q6UWW0	-0.337875	0.317761	0.853176	0.570151	0.00021506	0.000595132	0.223946	0.46015	0.749861
LCN2	P80188	-0.0404697	0.864063	0.980344	0.409654	0.00245566	0.00526286	0.143396	0.519809	0.794217
LDLR	P01130	0.594517	0.0414489	0.766908	0.395774	0.00998678	0.018589	0.402254	0.152158	0.434945
LECT2	O14960	0.148647	0.730927	0.958289	0.985246	9.72e-06	3.64e-05	0.618485	0.0681946	0.279907
LEFTY2	O00292	-0.0711091	0.799295	0.966476	0.938492	4.98e-11	6.32e-10	0.617828	0.00255767	0.052806
LEG1	Q6P5S2	0.223458	0.577068	0.921647	0.429037	0.033194	0.0550412	-0.656988	0.0480657	0.226763
LEP	P41159	0.840902	0.275646	0.847838	0.731828	0.0129545	0.0236062	0.011189	0.983964	0.998119
LEPR	P48357	0.0687583	0.733458	0.959144	1.08686	1.6e-17	1.19e-15	0.426918	0.0211382	0.138329
LETM1	O95202	0.00103182	0.997778	0.999985	0.864651	3.54e-08	2.25e-07	0.216946	0.443095	0.736984
LGALS1	P09382	0.333887	0.128107	0.815455	0.383527	5.44e-05	0.000170702	0.0457971	0.780535	0.91212
LGALS3	P17931	0.0180841	0.86961	0.981909	0.222169	0.00660429	0.0128444	0.221177	0.0424953	0.208675
LGALS3BP	Q08380	0.372857	0.072431	0.766908	0.365938	0.00200226	0.0043676	0.400332	0.0387784	0.201141
LGALS4	P56470	0.248116	0.304724	0.852326	0.0443022	0.759295	0.808645	0.540618	0.085289	0.315251
LGALS7_LGALS7B	P47929	-0.0505697	0.828542	0.976328	-0.277334	0.00956013	0.0179393	-0.193603	0.310609	0.627582
LGALS8	O00214	-0.154733	0.401601	0.873576	0.585863	1.06e-07	5.97e-07	0.111713	0.566217	0.817637
LGALS9	O00182	0.407643	0.0196316	0.766908	0.56187	2.32e-08	1.56e-07	0.399414	0.00837785	0.0816169
LGMN	Q99538	-0.0027447	0.987589	0.999686	0.25439	0.00616407	0.0120559	-0.206739	0.203638	0.504489
LHB	P01229	-0.38252	0.308834	0.853176	0.365198	0.0890832	0.132039	1.10709	0.00032608	0.0181991
LHPP	Q9H008	-0.284477	0.429298	0.873576	0.451496	0.0114357	0.0210701	-0.0271614	0.938642	0.9812
LIF	P15018	0.323817	0.470453	0.884175	1.04589	0.000173431	0.000490366	0.408693	0.210381	0.513252
LIFR	P42702	0.211836	0.1472	0.816073	0.40936	6.18e-08	3.64e-07	0.392292	0.000533374	0.0226521
LILRA2	Q8N149	0.268482	0.0487544	0.766908	0.690891	6.74e-10	6.71e-09	0.326872	0.0357877	0.19405
LILRA3	Q8N6C8	0.0940136	0.901847	0.985536	0.511724	0.0861747	0.128184	-0.0732176	0.867512	0.948158
LILRA4	P59901	-0.104492	0.833583	0.976503	0.287176	0.159337	0.22209	0.557896	0.131816	0.40303
LILRA5	A6NI73	0.100047	0.603075	0.929502	0.53947	4.58e-07	2.25e-06	0.167938	0.199416	0.497584
LILRA6	Q6PI73	0.149512	0.616876	0.936625	0.588662	0.00446267	0.00899885	0.310507	0.206001	0.506126
LILRB1	Q8NHL6	0.213681	0.150946	0.816073	0.563057	1.29e-11	1.88e-10	0.359142	0.00548406	0.0717756
LILRB2	Q8N423	0.0145992	0.921558	0.985779	0.645598	2.35e-10	2.59e-09	0.465611	0.00147344	0.039821
LILRB4	Q8NHJ6	0.263686	0.164293	0.816073	0.27871	0.00416925	0.00846459	0.368159	0.0195938	0.131108
LILRB5	O75023	0.0968023	0.826041	0.975091	0.481541	0.0724485	0.109967	0.544496	0.157472	0.441759
LIPF	P07098	0.0356402	0.896942	0.985536	0.116426	0.44599	0.53217	-0.0726221	0.795086	0.921335
LPA	P08519	0.420764	0.635851	0.936625	-0.66198	0.124931	0.178314	-0.650403	0.369425	0.675666
LPCAT2	Q7L5N7	-0.390123	0.0470601	0.766908	0.227534	0.0264417	0.045132	-0.071911	0.673778	0.874845
LPL	P06858	0.191412	0.445939	0.87517	0.271637	0.0329623	0.054788	0.282526	0.213214	0.51558
LPO	P22079	-0.482702	0.198202	0.816073	-0.193988	0.251991	0.330847	-0.400653	0.229043	0.534633
LRCH4	O75427	-0.440185	0.296724	0.847838	0.481064	0.0675692	0.103696	-0.0755195	0.869732	0.949089
LRFN2	Q9ULH4	0.161373	0.359065	0.853176	-0.484728	0.0626708	0.0971818	-0.124345	0.373543	0.676538
LRG1	P02750	0.152048	0.561806	0.913008	0.601481	4.83e-06	1.91e-05	0.186522	0.361485	0.671084
LRIG1	Q96JA1	0.0607447	0.742831	0.962988	0.286247	0.000450432	0.00114731	-0.148839	0.252434	0.562437
LRIG3	Q6UXM1	0.252099	0.0355415	0.766908	-0.0445856	0.554597	0.635539	0.279656	0.0138258	0.10539
LRP1	Q07954	-0.051903	0.723448	0.954765	0.453056	5.78e-07	2.77e-06	0.317984	0.00436623	0.0652749
LRP11	Q86VZ4	-9.09e-05	0.999531	0.999985	0.387238	0.000398037	0.00103024	0.180628	0.372395	0.676097
LRP2	P98164	0.239503	0.117236	0.808811	0.101858	0.31207	0.395987	0.245843	0.152371	0.434958
LRPAP1	P30533	0.174815	0.544619	0.907407	0.207358	0.321717	0.406056	0.0611754	0.802384	0.921577
LRRC25	Q8N386	-0.0617182	0.745279	0.963185	0.622704	0.000341844	0.00089707	0.226815	0.28261	0.597066
LRRC37A2	A6NM11	0.219498	0.178085	0.816073	0.0751889	0.334516	0.419355	0.0749662	0.547261	0.812884
LRRC38	Q5VT99	0.552639	0.203638	0.819762	-0.117346	0.561026	0.641129	0.231876	0.525984	0.798957
LRRC59	Q96AG4	-0.0418939	0.855968	0.980272	0.652327	8.62e-10	8.35e-09	0.157215	0.373869	0.67654
LRRN1	Q6UXK5	0.165748	0.410278	0.873576	-0.272659	0.0140441	0.0254358	-0.448407	0.0189021	0.127712
LRTM1	Q9HBL6	-0.146173	0.572598	0.920039	0.296814	0.130928	0.1856	-0.354732	0.286724	0.599671
LRTM2	Q8N967	-0.0268508	0.85075	0.979776	0.03443	0.648402	0.716215	-0.111029	0.436107	0.732477
LSM1	O15116	-0.27158	0.429605	0.873576	0.00539667	0.978711	0.984863	-0.570222	0.0306975	0.177448
LSP1	P33241	-0.342296	0.225234	0.837928	0.28959	0.0924759	0.136484	0.0400761	0.891579	0.960421
LTA	P01374	0.402698	0.00242143	0.511563	0.0527011	0.439935	0.526757	0.0568327	0.657294	0.865714
LTA4H	P09960	0.321331	0.424981	0.873576	1.09241	1.6e-09	1.47e-08	0.741183	0.010356	0.0902837
LTBP2	Q14767	0.040475	0.849746	0.979776	1.35213	1.36e-18	1.57e-16	1.05537	4.7e-07	0.000563672
LTBP3	Q9NS15	0.293408	0.293536	0.847838	0.791899	7.86e-08	4.51e-07	0.224646	0.370157	0.675666
LTBR	P36941	0.14131	0.332507	0.853176	0.694789	6.67e-11	8.31e-10	0.395164	0.0445237	0.214477
LTO1	Q8WV07	0.317817	0.346779	0.853176	0.189359	0.36371	0.450524	0.0604449	0.855451	0.945403
LUZP2	Q86TE4	0.0766886	0.817189	0.973538	-0.0718267	0.550163	0.631923	0.111421	0.586635	0.823748
LXN	Q9BS40	-0.0436689	0.691144	0.94846	0.105284	0.0515022	0.0814409	0.152613	0.12385	0.389592
LY6D	Q14210	-0.00355682	0.984686	0.999686	-0.394248	0.000258824	0.000701319	0.147462	0.502167	0.779018
LY75	O60449	0.0690015	0.676003	0.94846	0.438834	1.29e-05	4.67e-05	0.216346	0.140935	0.418383
LY9	Q9HBG7	0.286129	0.0249439	0.766908	0.432026	6.79e-07	3.2e-06	0.376208	0.0103523	0.0902837
LY96	Q9Y6Y9	0.256648	0.214413	0.83557	0.337306	0.000585842	0.00144934	0.414053	0.00596398	0.0743176
LYAR	Q9NX58	-0.484935	0.0277287	0.766908	0.145196	0.253547	0.332262	-0.0806706	0.714441	0.88817
LYN	P07948	0.0554697	0.812789	0.971955	0.48999	1.82e-06	7.72e-06	-0.0604456	0.70198	0.883739
LYPD1	Q8N2G4	0.978898	0.0531322	0.766908	0.166212	0.414325	0.502746	-0.917105	0.010369	0.0902837
LYPD3	O95274	0.0398356	0.774524	0.963185	-0.248834	0.00531904	0.0105519	0.00866324	0.950815	0.986729
LYPD8	Q6UX82	0.246805	0.536882	0.907249	0.57964	0.000605846	0.00149027	0.527741	0.0633765	0.266977
LYSMD3	Q7Z3D4	-0.183066	0.69862	0.94846	-0.134511	0.720867	0.776461	0.196157	0.625838	0.846244
LYVE1	Q9Y5Y7	0.215049	0.113678	0.808811	0.403394	4.28e-06	1.72e-05	0.348174	0.012721	0.100986
LYZL2	Q7Z4W2	-0.00459849	0.988059	0.999686	-0.367891	0.00946092	0.0178173	-0.649175	0.00701276	0.0761846
M6PR	P20645	-0.197442	0.399461	0.873576	0.232497	0.0272381	0.0462337	-0.139592	0.484185	0.76798
MAD1L1	Q9Y6D9	-0.104523	0.701474	0.94846	0.853029	4.89e-08	3e-07	0.328556	0.181041	0.473895
MAEA	Q7L5Y9	0.0908068	0.618696	0.936625	0.0313044	0.749528	0.802521	0.0212232	0.906693	0.966613
MAG	P20916	-0.0768432	0.585095	0.923811	-0.0130789	0.874482	0.901783	-0.148533	0.213777	0.51558
MAGED1	Q9Y5V3	0.270776	0.41305	0.873576	-0.0218433	0.836494	0.870808	-0.40938	0.0894127	0.323596
MAMDC2	Q7Z304	-0.184435	0.480203	0.885316	0.868661	4.12e-12	6.81e-11	0.652396	0.00169911	0.0431202
MAMDC4	Q6UXC1	-0.0217833	0.964389	0.993066	0.626698	0.00374832	0.00770015	0.683952	0.0518756	0.236221
MAN1A2	O60476	0.00931894	0.928426	0.986245	0.166553	0.00478804	0.0096084	-0.0484313	0.602669	0.832219
MAN2B2	Q9Y2E5	0.143595	0.504604	0.892144	0.757021	1.77e-06	7.56e-06	0.411428	0.0689154	0.281718
MANF	P55145	0.317627	0.44771	0.87517	0.858779	3.93e-06	1.59e-05	-0.345015	0.340413	0.654056
MANSC1	Q9H8J5	0.0993379	0.292253	0.847838	0.207767	0.00679475	0.0131779	0.12836	0.366442	0.67424
MANSC4	A6NHS7	-0.195772	0.474264	0.884731	0.529167	0.00969141	0.0181365	0.14188	0.73546	0.899687
MAP2K6	P52564	-0.262217	0.58246	0.921778	0.873013	0.000185393	0.000520651	-0.490232	0.212245	0.51558
MAP3K5	Q99683	-0.277335	0.630336	0.936625	1.0986	9.85e-06	3.67e-05	-0.213207	0.653904	0.863984
MAP4K5	Q9Y4K4	-0.316746	0.26058	0.847838	0.613687	0.000476932	0.00120742	0.585161	0.0780004	0.296744
MAPK9	P45984	0.162262	0.184505	0.816073	0.534401	2.09e-10	2.34e-09	0.267786	0.0358075	0.19405
MAPKAPK2	P49137	0.109553	0.847025	0.979776	0.655473	0.00412682	0.00839482	-0.263749	0.583977	0.823345
MAPT	P10636	0.489944	0.1458	0.816073	-0.320779	0.0698644	0.106511	-0.0890665	0.729764	0.897541
MARCO	Q9UEW3	0.106031	0.503108	0.891036	0.633441	4.64e-11	5.95e-10	0.298731	0.0165315	0.116617
MARS1	P56192	-0.350564	0.184963	0.816073	0.770238	8.74e-09	6.84e-08	-0.118602	0.613902	0.838838
MASP1	P48740	0.0298523	0.820957	0.974214	0.0530389	0.352995	0.439869	0.168057	0.118039	0.380835
MATN2	O00339	0.0674818	0.54203	0.907249	0.39696	9.88e-10	9.39e-09	0.236618	0.0177021	0.121981
MATN3	O15232	-0.000390152	0.997924	0.999985	0.0678644	0.461145	0.547117	0.209191	0.23439	0.541361
MAVS	Q7Z434	-0.411448	0.361083	0.853176	1.22652	4.49e-08	2.78e-07	-0.261817	0.502677	0.779018
MAX	P61244	-0.357127	0.283142	0.847838	0.00208889	0.990102	0.992965	0.0641662	0.792528	0.921335
MB	P02144	0.71713	0.109435	0.808811	-0.194099	0.265527	0.346216	0.124497	0.747372	0.901648
MBL2	P11226	-0.485346	0.376095	0.869614	0.532523	0.108634	0.157759	-0.861223	0.0297463	0.172911
MCAM	P43121	-0.0260826	0.880747	0.983808	0.50287	6.07e-08	3.61e-07	0.418711	0.0103131	0.0902837
MCEMP1	Q8IX19	-0.223627	0.542033	0.907249	0.497257	0.0160846	0.0286821	0.0733353	0.835313	0.936614
MCFD2	Q8NI22	-0.0186788	0.897545	0.985536	0.480742	5.75e-09	4.73e-08	0.0634129	0.680795	0.874845
MDGA1	Q8NFP4	0.280761	0.413676	0.873576	0.654882	0.000801866	0.00191363	0.506043	0.0625213	0.264445
MDK	P21741	0.0542008	0.689688	0.94846	0.20268	0.0251004	0.0429909	0.330801	0.0776649	0.296552
MDM1	Q8TC05	0.156079	0.332495	0.853176	0.0170289	0.835099	0.869791	-0.198044	0.0773996	0.296082
MED18	Q9BUE0	-0.303757	0.123936	0.811043	0.277767	0.00406949	0.00828632	-0.135314	0.483934	0.76798
MEGF10	Q96KG7	0.0920561	0.651298	0.944575	0.0479522	0.689906	0.750886	-0.211436	0.188775	0.48252
MEGF11	A6BM72	0.587011	0.138097	0.815489	0.275417	0.0239785	0.0413415	0.10991	0.496123	0.776299
MEGF9	Q9H1U4	0.0943439	0.657871	0.946116	0.521928	6.66e-09	5.41e-08	0.0953596	0.556388	0.814746
MENT	Q9BUN1	0.0764371	0.495323	0.887063	-0.03277	0.596423	0.670507	-0.306071	0.010264	0.0902837
MEP1A	Q16819	-0.330828	0.353631	0.853176	-0.0435656	0.82146	0.858592	0.739006	0.0374152	0.19812
MEP1B	Q16820	0.171465	0.599041	0.928656	0.0984733	0.585799	0.661429	0.0512379	0.844703	0.940518
MEPE	Q9NQ76	0.0203886	0.887065	0.985536	-0.376246	4.48e-08	2.78e-07	-0.263143	0.0371275	0.19714
MERTK	Q12866	0.202528	0.297244	0.847838	0.915878	4.59e-16	2.22e-14	0.359888	0.034468	0.190766
MESD	Q14696	-0.071275	0.78087	0.963185	0.548201	3.45e-07	1.74e-06	0.0130776	0.951042	0.986729
MET	P08581	-0.00706288	0.958006	0.990368	0.455663	5.78e-10	5.92e-09	0.215315	0.0788489	0.297794
METAP1	P53582	0.00578864	0.951037	0.989829	0.0400367	0.618246	0.68911	0.0417382	0.766484	0.907553
METAP1D	Q6UB28	-0.0371932	0.931563	0.986781	1.23147	1.88e-10	2.13e-09	0.057843	0.871953	0.950009
METAP2	P50579	-0.404514	0.185959	0.816073	0.862608	3.43e-08	2.2e-07	0.0159051	0.957442	0.988406
MFAP3	P55082	-0.0981795	0.620736	0.936625	-0.0711378	0.463215	0.548946	-0.0597805	0.699164	0.880726
MFAP3L	O75121	-0.113136	0.539066	0.907249	-0.0316333	0.900515	0.921777	0.292286	0.25344	0.564074
MFAP4	P55083	0.102601	0.46615	0.881848	0.725152	4.49e-13	9.74e-12	0.540902	7.73e-06	0.00229818
MFAP5	Q13361	0.256216	0.106938	0.808811	-0.0630944	0.434353	0.521773	0.0530941	0.712102	0.88817
MFGE8	Q08431	0.375621	0.074791	0.766908	0.377176	0.00295953	0.00623359	0.308249	0.0742044	0.289261
MGMT	P16455	0.0909091	0.82946	0.976503	1.22766	3.9e-08	2.46e-07	0.00433309	0.991114	0.998119
MIA	Q16674	-0.00824015	0.952428	0.989829	-0.405538	7.47e-07	3.47e-06	-0.197307	0.107492	0.36093
MICB_MICA	Q29980_Q29983	0.651412	0.498981	0.888391	0.957527	0.0592346	0.0921969	1.43059	0.0538851	0.24167
MIF	P14174	-0.504861	0.0640648	0.766908	0.43754	0.00369799	0.00761179	0.320577	0.253875	0.564141
MILR1	Q7Z6M3	0.349676	0.0603585	0.766908	0.679403	9.13e-09	7.12e-08	0.537494	0.00445413	0.0652749
MITD1	Q8WV92	-0.299812	0.198417	0.816073	0.121396	0.304462	0.387989	-0.0804434	0.728826	0.897403
MLN	P12872	0.312413	0.479398	0.885316	0.713458	0.00201142	0.00437841	0.79525	0.053824	0.24167
MME	P08473	-0.0595477	0.818329	0.973666	1.42278	1.09e-08	8.16e-08	-0.550895	0.138589	0.414372
MMP1	P03956	0.292361	0.391288	0.871305	0.259673	0.15609	0.217856	-0.105721	0.692418	0.878833
MMP10	P09238	0.583966	0.0468313	0.766908	0.979012	1.46e-07	8.06e-07	-0.329483	0.221883	0.523514
MMP12	P39900	0.417794	0.172012	0.816073	0.36952	0.0216195	0.0375859	0.0248493	0.938765	0.9812
MMP13	P45452	0.289107	0.326094	0.853176	-0.409471	0.0365062	0.0598656	-0.235305	0.493393	0.774906
MMP15	P51511	-0.147481	0.422511	0.873576	0.372498	0.00194775	0.00425764	-0.26402	0.33799	0.651677
MMP3	P08254	0.033422	0.923662	0.985779	0.253342	0.117977	0.169903	-0.273226	0.390171	0.693568
MMP7	P09237	0.00784924	0.916171	0.985779	0.371677	3.46e-11	4.61e-10	0.00690919	0.921167	0.974442
MMP8	P22894	0.1052	0.761269	0.963185	0.835564	0.00014736	0.000422391	0.118721	0.73893	0.900538
MMP9	P14780	0.10745	0.571616	0.920039	0.30866	0.00854822	0.0162455	-0.0797195	0.692799	0.878833
MNDA	P41218	-0.491928	0.214025	0.83557	0.455927	0.0995072	0.14552	-0.223263	0.643403	0.857151
MOG	Q16653	-0.106427	0.384065	0.869837	-0.0146678	0.85145	0.882843	0.142857	0.355264	0.666064
MPHOSPH8	Q99549	-0.227646	0.242109	0.84375	0.314229	0.0157533	0.0281418	0.124096	0.558489	0.815018
MPIG6B	O95866	-0.183982	0.562485	0.913008	0.239878	0.176256	0.241467	-0.564732	0.0779805	0.296744
MPO	P05164	0.0949576	0.753912	0.963185	1.01265	2.25e-07	1.19e-06	0.31083	0.234346	0.541361
MRC1	P22897	0.323934	0.0339416	0.766908	0.896084	6.64e-12	1.04e-10	0.678466	0.00120717	0.0359951
MRPL46	Q9H2W6	-0.239017	0.27349	0.847838	0.106088	0.146721	0.206301	-0.0380673	0.715316	0.88817
MSLN	Q13421	0.268979	0.126216	0.815455	0.235759	0.0715448	0.108834	0.407165	0.0586897	0.254337
MSLNL	Q96KJ4	-0.36785	0.222104	0.835803	0.0396589	0.772818	0.820109	-0.212856	0.135102	0.40746
MSMB	P08118	0.321893	0.326544	0.853176	-0.110076	0.532964	0.616508	-0.0799816	0.805353	0.921874
MSR1	P21757	0.190613	0.487273	0.88597	1.60367	7.26e-16	3.22e-14	0.960738	0.000152286	0.0132045
MSRA	Q9UJ68	-0.255811	0.33296	0.853176	0.712903	2.98e-07	1.53e-06	-0.0357077	0.886172	0.957097
MST1	P26927	0.674164	0.202559	0.818495	-0.00116667	0.996953	0.997432	-0.540514	0.320018	0.634313
MSTN	O14793	-0.101759	0.723988	0.954765	-0.905253	1.18e-09	1.1e-08	-0.331643	0.157659	0.441759
MTDH	Q86UE4	-0.367232	0.220096	0.835803	0.84132	2.93e-07	1.51e-06	0.181406	0.459664	0.749655
MTPN	P58546	-0.188272	0.343209	0.853176	0.245673	0.014875	0.0268574	0.109608	0.345489	0.656586
MTUS1	Q9ULD2	0.208531	0.552339	0.913008	1.098	3.3e-06	1.36e-05	0.128957	0.731155	0.897896
MUC13	Q9H3R2	-0.473214	0.247058	0.84375	1.48673	2.56e-12	4.55e-11	1.00203	0.00209151	0.0478289
MUC16	Q8WXI7	0.750701	0.0653471	0.766908	0.90767	0.000130394	0.000377926	0.53298	0.236664	0.543596
MUCL3	Q3MIW9	0.100805	0.69066	0.94846	0.04204	0.784765	0.829825	0.0569062	0.795634	0.921335
MVK	Q03426	-0.00752955	0.986424	0.999686	1.291	3.21e-07	1.63e-06	-0.208167	0.654879	0.864723
MXRA8	Q9BRK3	0.0905568	0.455255	0.87845	0.56244	1.75e-11	2.46e-10	0.276886	0.0404782	0.204074
MYDGF	Q969H8	-0.0323424	0.935744	0.986781	0.856076	9.78e-07	4.39e-06	0.21294	0.554116	0.814746
MYO9B	Q13459	-0.360409	0.312969	0.853176	0.431458	0.0122321	0.0223879	-0.257753	0.27506	0.590103
MYOC	Q99972	0.0971341	0.747338	0.963185	0.899428	2.86e-08	1.87e-07	0.574692	0.00689847	0.0761846
MZB1	Q8WU39	0.153022	0.539905	0.907249	0.607856	0.000151853	0.000434075	0.293262	0.276795	0.592603
MZT1	Q08AG7	-0.334704	0.244709	0.84375	0.512159	4.29e-06	1.72e-05	-0.0959537	0.671918	0.874845
NAAA	Q02083	0.603268	0.0175688	0.766908	0.308202	0.0132669	0.0241122	0.304936	0.229306	0.534633
NADK	O95544	-0.30715	0.379748	0.869837	0.619354	0.00391246	0.00799002	0.0211824	0.950079	0.986729
NAGPA	Q9UK23	0.195882	0.158076	0.816073	0.495462	1.06e-10	1.26e-09	0.126809	0.160847	0.445109
NAMPT	P43490	-0.217952	0.446551	0.87517	0.746763	3.43e-05	0.000113122	0.0266765	0.929833	0.979243
NBL1	P41271	0.120607	0.290831	0.847838	0.173557	0.00916312	0.0173192	0.235518	0.0989214	0.341385
NBN	O60934	-0.301821	0.409596	0.873576	0.494689	0.0281892	0.0475765	0.109662	0.761075	0.906218
NCAM1	P13591	-0.151059	0.286981	0.847838	-0.1282	0.150551	0.211116	-0.0965827	0.469447	0.759657
NCAM2	O15394	-0.0477076	0.770995	0.963185	0.0510222	0.500337	0.585273	0.153372	0.167258	0.454683
NCAN	O14594	0.0863129	0.648856	0.942925	-0.102832	0.321762	0.406056	-0.199335	0.311706	0.627939
NCF2	P19878	-0.362669	0.38392	0.869837	0.0868289	0.734994	0.789635	0.024743	0.958808	0.988406
NCK2	O43639	0.0904705	0.806285	0.9676	0.549214	2.01e-05	6.97e-05	0.231886	0.405245	0.707355
NCLN	Q969V3	0.0969402	0.520151	0.902674	-0.0141344	0.869213	0.898129	-0.0583746	0.678318	0.874845
NCR1	O76036	0.499269	0.00516066	0.715955	0.219634	0.0664726	0.102239	0.352185	0.131883	0.40303
NCR3LG1	Q68D85	0.313077	0.200598	0.816073	0.612771	4.38e-06	1.75e-05	0.860646	0.00101151	0.0332615
NCS1	P62166	0.0613311	0.666364	0.94846	0.210127	0.00895127	0.0169496	0.191253	0.118689	0.381425
NDRG1	Q92597	0.00764621	0.95301	0.989829	0.132397	0.323447	0.407442	0.402321	0.153686	0.436913
NDST1	P52848	0.355323	0.390212	0.871305	0.437503	0.00996726	0.0185693	0.457847	0.158388	0.441759
NDUFS6	O75380	0.423475	0.363615	0.855152	1.4505	1.74e-11	2.46e-10	0.041543	0.901137	0.963376
NECTIN1	Q15223	0.347815	0.114174	0.808811	0.64878	4.19e-08	2.62e-07	0.185412	0.276328	0.592214
NECTIN2	Q92692	-0.0509508	0.771393	0.963185	0.779598	6.41e-12	1.01e-10	0.298967	0.129621	0.400209
NECTIN4	Q96NY8	-0.169077	0.213672	0.83557	-0.204758	0.0116575	0.0214207	0.145216	0.443312	0.736984
NEFL	P07196	-0.269995	0.417438	0.873576	0.668261	0.000152216	0.000434515	0.991551	0.00124444	0.0359951
NELL1	Q92832	-0.0300318	0.868094	0.981262	0.153599	0.187646	0.254392	-0.15587	0.403131	0.706753
NELL2	Q99435	0.311292	0.0856482	0.789934	0.326667	0.000436909	0.00111696	0.0784897	0.63651	0.853737
NENF	Q9UMX5	-0.2102	0.734045	0.959144	0.337171	0.0962604	0.141567	0.242951	0.305848	0.62216
NEO1	Q92859	-0.0316348	0.726429	0.956772	0.155851	0.0014593	0.00327596	0.0699691	0.281932	0.596533
NFASC	O94856	0.0844553	0.540224	0.907249	0.578349	4.65e-13	9.97e-12	0.524005	2.92e-06	0.00160108
NFATC1	O95644	-0.432933	0.161041	0.816073	0.536961	0.000148112	0.000423964	-0.174065	0.488688	0.771593
NFATC3	Q12968	-0.200891	0.299993	0.847838	0.347437	0.000397925	0.00103024	0.0218386	0.891654	0.960421
NFKBIE	O00221	-0.271242	0.396209	0.873576	0.405007	0.006565	0.01278	0.26336	0.302954	0.618249
NGF	P01138	0.0423591	0.452342	0.878376	0.00705111	0.888507	0.913529	0.0952721	0.127808	0.398156
NGFR	P08138	0.220583	0.184431	0.816073	0.193369	0.0417056	0.0674879	-0.0438257	0.769593	0.907553
NHLRC3	Q5JS37	0.19187	0.132465	0.815489	0.56121	4.06e-15	1.43e-13	0.18823	0.0460868	0.220983
NID1	P14543	-0.00245909	0.992926	0.999686	0.185799	0.079662	0.119742	-0.122258	0.410305	0.712131
NID2	Q14112	0.705594	0.0215447	0.766908	0.104654	0.570274	0.650626	-0.428924	0.12847	0.398882
NINJ1	Q92982	0.124113	0.719767	0.954731	1.41867	1.2e-14	3.61e-13	0.262394	0.257032	0.566384
NLGN1	Q8N2Q7	0.582282	0.165968	0.816073	0.0757144	0.718942	0.77479	-0.279194	0.48346	0.76798
NLGN2	Q8NFZ4	0.0246477	0.909021	0.985674	-0.0386844	0.766329	0.814885	0.30666	0.178492	0.469742
NME3	Q13232	0.123678	0.192238	0.816073	0.260764	4.91e-05	0.000155842	0.0438673	0.563291	0.817525
NMI	Q13287	-0.45217	0.105964	0.808811	0.499606	0.000678811	0.00164448	-0.124847	0.582722	0.82269
NMNAT1	Q9HAN9	-0.0545871	0.877999	0.982971	0.447067	0.050053	0.0794511	-0.0601563	0.866364	0.947952
NOMO1	Q15155	0.16523	0.0730815	0.766908	0.326331	2.68e-07	1.39e-06	0.0951397	0.341526	0.654434
NOS1	P29475	0.298643	0.443704	0.87517	0.465073	0.0106134	0.0197024	0.294323	0.430067	0.726178
NOS3	P29474	0.334813	0.458288	0.879792	0.302817	0.132264	0.187242	0.435776	0.316094	0.631703
NOTCH1	P46531	0.163615	0.119413	0.808811	0.285557	8.38e-06	3.17e-05	0.235763	0.00847153	0.0816169
NOTCH2	Q04721	0.200565	0.118838	0.808811	0.243717	0.000255634	0.000693579	0.133729	0.160729	0.445109
NOTCH3	Q9UM47	0.0384561	0.858374	0.980272	0.947614	9.77e-14	2.42e-12	0.662301	1.85e-05	0.00369754
NPC2	P61916	0.255781	0.0971099	0.807432	0.44572	4.01e-06	1.62e-05	0.462041	0.0204464	0.135506
NPDC1	Q9NQX5	0.225942	0.19776	0.816073	0.1509	0.106166	0.154281	0.222394	0.266816	0.578983
NPHS1	O60500	0.173919	0.25486	0.847838	0.00207	0.982348	0.986575	-0.316164	0.0735554	0.287723
NPHS2	Q9NP85	-0.344443	0.545565	0.908257	-0.142317	0.668415	0.732475	-0.0381691	0.923104	0.97499
NPM1	P06748	-0.210974	0.480112	0.885316	0.482129	0.0105837	0.019665	0.233339	0.42063	0.71922
NPPB	P16860	-0.205323	0.703159	0.94846	1.01634	0.00588783	0.0115481	1.52453	0.00669009	0.0760769
NPPC	P23582	0.130092	0.583364	0.921778	-0.93454	3.52e-11	4.67e-10	-0.42016	0.0678523	0.279897
NPR1	P16066	-0.00185151	0.992664	0.999686	0.00786556	0.925768	0.943449	-0.17326	0.246214	0.554514
NPTN	Q9Y639	0.0658121	0.79191	0.964286	0.582043	0.0075513	0.0145391	0.00134632	0.996647	0.998724
NPTX1	Q15818	0.0793924	0.774539	0.963185	0.495011	0.00226558	0.00489075	0.706104	0.00361903	0.0588374
NPTX2	P47972	0.116937	0.620966	0.936625	0.595632	1.55e-05	5.52e-05	0.485729	0.110282	0.368372
NPTXR	O95502	-0.0572856	0.758193	0.963185	-0.0787433	0.426754	0.51423	-0.0696261	0.633466	0.853726
NPY	P01303	0.272399	0.164339	0.816073	-0.593979	5.42e-05	0.000170253	0.0447776	0.84973	0.942356
NRCAM	Q92823	0.121118	0.541148	0.907249	0.363841	8.97e-05	0.000269652	0.238575	0.151907	0.434826
NRN1	Q9NPD7	0.321745	0.163177	0.816073	0.200801	0.0998683	0.145945	0.00152904	0.995452	0.998724
NRP1	O14786	-0.0910015	0.509951	0.894425	0.376477	6.33e-06	2.44e-05	0.286702	0.0318088	0.181852
NRP2	O60462	0.278227	0.0242856	0.766908	0.59236	1.91e-10	2.15e-09	0.434484	0.00163263	0.0424687
NRTN	Q99748	-0.0128288	0.954711	0.989829	0.225629	0.191675	0.259178	-0.0137779	0.936843	0.980673
NRXN3	Q9Y4C0	-0.392254	0.181616	0.816073	0.0823556	0.591056	0.665938	0.1546	0.538251	0.805642
NSFL1C	Q9UNZ2	-0.578673	0.172424	0.816073	0.599149	0.00361327	0.00747436	0.199368	0.590656	0.824715
NT5C3A	Q9H0P0	-0.868416	0.0512132	0.766908	0.707668	0.000590088	0.00145667	0.34246	0.385362	0.68777
NT5E	P21589	-0.135735	0.807186	0.9676	2.64354	1.25e-20	3.25e-18	0.000627574	0.998543	0.999543
NTF3	P20783	-0.143585	0.430844	0.873576	0.0337189	0.70684	0.765314	-0.165099	0.296995	0.612533
NTF4	P34130	-0.198419	0.464497	0.881848	-0.137248	0.295055	0.377387	-0.458205	0.0256896	0.156742
NTproBNP	NTproBNP	0.359189	0.387196	0.871086	1.25061	2.06e-05	7.11e-05	1.31339	0.00705838	0.0761846
NTRK2	Q16620	0.153573	0.153559	0.816073	0.122938	0.0456754	0.073205	0.0491173	0.644634	0.857726
NTRK3	Q16288	-0.0472553	0.642674	0.938349	0.132129	0.0315512	0.0526529	0.148904	0.086326	0.316833
NUB1	Q9Y5A7	-0.372862	0.0795111	0.782415	0.458272	0.000998269	0.00232892	0.174203	0.422056	0.719375
NUCB2	P80303	0.162199	0.26938	0.847838	0.108462	0.0963419	0.141587	-0.00713897	0.944733	0.983979
NUDC	Q9Y266	0.253715	0.424556	0.873576	0.867373	5.45e-10	5.62e-09	-0.00688677	0.975729	0.993953
NUDT2	P50583	-0.324634	0.0722783	0.766908	0.116982	0.495841	0.581649	0.164132	0.555011	0.814746
NUDT5	Q9UKK9	0.00338485	0.989215	0.999686	0.623314	8.98e-07	4.06e-06	0.0999864	0.69386	0.878833
NXPE4	Q6UWF7	-0.0262409	0.932574	0.986781	0.109391	0.348705	0.435306	0.176996	0.420556	0.71922
NXPH1	P58417	-0.140241	0.101124	0.808811	-0.0285356	0.586175	0.661429	-0.142474	0.0913327	0.327131
NXPH3	O95157	0.159984	0.346786	0.853176	-0.0329322	0.716701	0.772775	0.057939	0.684033	0.874845
OBP2B	Q9NPH6	0.105856	0.776255	0.963185	-1.38696	9.25e-12	1.39e-10	-0.790434	0.00456443	0.0659624
OCLN	Q16625	0.0166826	0.968121	0.995877	1.61015	1.31e-12	2.5e-11	0.420527	0.274495	0.589499
ODAM	A1E959	-0.00754015	0.980782	0.999686	-0.104024	0.548583	0.631416	-0.556834	0.0713687	0.285091
OGFR	Q9NZT2	-0.159237	0.316812	0.853176	0.365042	5.26e-05	0.000165737	0.160587	0.218755	0.51952
OGN	P20774	0.523146	0.00912258	0.719631	0.0507567	0.66722	0.731805	0.389365	0.105923	0.357255
OLFM4	Q6UX06	0.0783697	0.875567	0.982971	0.992301	0.00574413	0.0113089	-0.406759	0.482475	0.76798
OLR1	P78380	0.0796432	0.841011	0.977853	0.735364	0.00120411	0.00276268	0.189175	0.608087	0.834165
OMD	Q99983	0.0433386	0.770365	0.963185	0.0439644	0.584067	0.660926	0.209276	0.0671883	0.279313
OMG	P23515	-0.284461	0.428369	0.873576	0.40216	0.0189075	0.033288	0.0573787	0.814193	0.925361
OPTC	Q9UBM4	0.285861	0.508549	0.894425	0.304384	0.0245853	0.0422128	0.331669	0.0704967	0.285091
ORM1	P02763	-0.10104	0.653169	0.944575	0.0262067	0.826877	0.862955	-0.217717	0.241577	0.551111
OSCAR	Q8IYS5	-0.0469205	0.748529	0.963185	0.510091	3.55e-09	3.08e-08	0.336008	0.0146063	0.108922
OSM	P13725	0.145083	0.634805	0.936625	0.657837	0.000373402	0.000971311	-0.227535	0.498181	0.776565
OSMR	Q99650	0.0497523	0.672281	0.94846	0.602909	7.5e-14	1.9e-12	0.303874	0.0065124	0.0760769
OSTN	P61366	0.353458	0.129193	0.815455	-0.0410433	0.652145	0.719192	-0.00129485	0.993743	0.998483
OTOA	Q7RTW8	-0.122181	0.539296	0.907249	0.113891	0.517171	0.601247	0.0747592	0.746485	0.901648
OXT	P01178	-0.135477	0.790815	0.963517	0.453246	0.191543	0.259168	0.554071	0.30175	0.616839
P4HB	P07237	0.0849303	0.592653	0.928656	0.480923	1.1e-08	8.21e-08	-0.0599967	0.663035	0.868876
PADI2	Q9Y2J8	-0.0372417	0.911599	0.985674	0.272524	0.274371	0.355963	0.483155	0.251127	0.560123
PADI4	Q9UM07	-0.541286	0.220195	0.835803	0.91287	0.000120979	0.00035409	0.0544592	0.902269	0.963376
PAEP	P09466	-0.0558697	0.938531	0.986781	0.835596	0.00955753	0.0179393	0.72867	0.246041	0.554514
PAG1	Q9NWQ8	-0.309408	0.350601	0.853176	1.00615	7.13e-09	5.75e-08	0.172088	0.587041	0.823748
PAK4	O96013	-0.143603	0.596385	0.928656	0.217593	0.177866	0.243192	0.0215643	0.94216	0.982282
PALM2	Q8IXS6	-0.328734	0.55026	0.913008	2.45326	2.08e-19	3.61e-17	-0.34743	0.33004	0.643687
PAM	P19021	0.078878	0.43424	0.873576	0.384333	2.66e-07	1.38e-06	0.288669	0.0436504	0.212235
PAMR1	Q6UXH9	0.29273	0.0825088	0.789934	0.269592	0.000878595	0.00207768	-0.0342165	0.804221	0.921577
PAPPA	Q13219	0.230283	0.743629	0.962988	-1.05504	0.00934984	0.0176241	-0.817351	0.132347	0.403834
PARK7	Q99497	-0.266285	0.298053	0.847838	0.389184	0.00474646	0.00953415	0.234997	0.356855	0.667219
PARP1	P09874	0.0582583	0.718589	0.954731	0.301358	0.000120102	0.000352019	0.118633	0.391278	0.693568
PBLD	P30039	0.221136	0.625367	0.936625	0.667151	0.00214619	0.00465231	-0.435779	0.296779	0.612533
PBXIP1	Q96AQ6	-0.0152068	0.895515	0.985536	0.0603889	0.318972	0.403759	0.0492952	0.642701	0.857151
PCDH1	Q08174	-0.0442492	0.652834	0.944575	0.0738111	0.184343	0.250895	0.0820254	0.356335	0.666847
PCDH12	Q9NPG4	0.156995	0.074937	0.766908	0.281957	4.24e-06	1.7e-05	0.112131	0.219841	0.520465
PCDH17	O14917	0.235277	0.426704	0.873576	0.579187	2.6e-05	8.83e-05	0.388069	0.0950829	0.334071
PCDH7	O60245	0.173827	0.330011	0.853176	0.0918167	0.193303	0.26104	0.230288	0.0932234	0.329929
PCDH9	Q9HC56	0.285045	0.0271261	0.766908	0.43593	6.29e-07	2.99e-06	0.113913	0.30109	0.616094
PCDHB15	Q9Y5E8	0.484055	0.153963	0.816073	0.405648	0.00419406	0.00850666	0.519397	0.0621067	0.263226
PCOLCE	Q15113	-0.0513091	0.7829	0.963185	0.0946889	0.312899	0.396797	0.097679	0.554395	0.814746
PCSK7	Q16549	-0.137015	0.673168	0.94846	0.222221	0.11404	0.164783	0.207632	0.31161	0.627939
PCSK9	Q8NBP7	0.135293	0.573014	0.920039	0.487914	3.78e-05	0.000122758	0.120601	0.523245	0.795959
PDCD1	Q15116	0.527945	0.0133926	0.766908	0.706677	1.27e-07	7.08e-07	0.345753	0.155231	0.438639
PDCD1LG2	Q9BQ51	0.060303	0.635733	0.936625	0.264637	0.00949587	0.0178509	0.333108	0.0380782	0.200049
PDCD5	O14737	-0.224965	0.329461	0.853176	0.321084	0.00988503	0.0184491	0.455206	0.0504541	0.233322
PDCD6	O75340	0.739836	0.13837	0.815489	0.208738	0.204342	0.274522	0.00752757	0.983489	0.998119
PDGFA	P04085	-0.0749326	0.784443	0.963185	-0.0522733	0.622571	0.692078	-0.487667	0.0153575	0.111356
PDGFB	P01127	-0.0218091	0.939837	0.986781	-0.0335478	0.778321	0.824268	-0.512575	0.0223393	0.141732
PDGFC	Q9NRA1	0.145649	0.40569	0.873576	-0.103814	0.250662	0.32931	-0.221925	0.0819967	0.306898
PDGFRA	P16234	0.106035	0.579013	0.921778	0.4856	4.68e-06	1.86e-05	0.645335	0.00035856	0.0181991
PDGFRB	P09619	-0.00171667	0.990875	0.999686	0.399803	0.000195003	0.000544699	0.424995	0.00337392	0.0570823
PDLIM5	Q96HC4	-0.0800182	0.812775	0.971955	1.20574	2.28e-11	3.12e-10	-0.159703	0.587671	0.823748
PDLIM7	Q9NR12	-0.558071	0.384968	0.869837	1.292	4.13e-06	1.66e-05	-0.0945059	0.859309	0.947579
PDP1	Q9P0J1	-0.122234	0.670268	0.94846	0.266251	0.0731449	0.110913	0.112773	0.673944	0.874845
PEAR1	Q5VY43	0.188361	0.00278438	0.511563	0.271981	1.58e-06	6.83e-06	0.108023	0.128192	0.398756
PEBP1	P30086	-0.221012	0.440392	0.875156	0.646537	1.64e-05	5.81e-05	0.28619	0.335179	0.650517
PECAM1	P16284	0.255911	0.0745782	0.766908	0.472992	4.5e-09	3.77e-08	0.137409	0.0953668	0.334071
PENK	P01210	0.280148	0.0572425	0.766908	0.00728	0.930642	0.946099	0.0416783	0.801849	0.921577
PF4	P02776	0.284455	0.351168	0.853176	-0.02645	0.890466	0.915091	-0.889141	0.00530018	0.0710317
PFDN2	Q9UHV9	-0.255477	0.124752	0.813377	0.242086	0.00876313	0.0166236	-0.0476217	0.743205	0.901648
PFKFB2	O60825	-0.740331	0.0548993	0.766908	0.211773	0.461099	0.547117	-0.0947518	0.851381	0.943322
PGA4	P0DJD7	0.226212	0.554085	0.913008	0.143493	0.422444	0.510531	0.256555	0.446264	0.737629
PGF	P49763	-0.0263242	0.83162	0.976503	0.154701	0.0381065	0.0621958	0.464835	0.00419009	0.0643261
PGLYRP2	Q96PD5	0.185752	0.136281	0.815489	-0.0604533	0.45908	0.545288	-0.302232	0.0562648	0.248593
PGLYRP4	Q96LB8	-0.266855	0.227556	0.837928	-0.38985	0.0560385	0.0878133	-0.117975	0.639957	0.855331
PHLDB2	Q86SQ0	0.56573	0.331608	0.853176	0.450192	0.117484	0.16931	0.968928	0.0182531	0.124707
PHOSPHO1	Q8TCT1	0.165714	0.301619	0.847838	0.250458	0.00069305	0.0016768	0.128661	0.349693	0.661465
PI16	Q6UXB8	0.282674	0.0767724	0.768383	-0.127048	0.147827	0.207717	-0.00172794	0.991404	0.998119
PI3	P19957	-0.334248	0.248457	0.84375	-0.403531	0.00489602	0.00979667	0.021518	0.931241	0.979733
PIBF1	Q8WXW3-4	-0.220246	0.47172	0.884175	0.651506	0.000295178	0.00079056	-0.0726478	0.798141	0.921577
PIGR	P01833	0.189441	0.452672	0.878376	1.63264	4.13e-24	2.15e-21	0.365154	0.0691772	0.281718
PIK3AP1	Q6ZUJ8	-0.420261	0.227904	0.837928	0.538527	0.0123345	0.0225554	0.313357	0.38504	0.68777
PIK3IP1	Q96FE7	0.247775	0.0743917	0.766908	0.29421	0.00271469	0.00576456	0.378063	0.0840305	0.311152
PILRA	Q9UKJ1	0.217133	0.251065	0.843828	0.614257	6.63e-07	3.14e-06	0.675206	0.00220984	0.0489221
PILRB	Q9UKJ0	0.179214	0.430602	0.873576	0.539578	6.31e-05	0.000194375	0.549141	0.00463532	0.0660692
PINLYP	A6NC86	-0.143289	0.720702	0.954731	-0.385814	0.0553375	0.0869768	-0.369581	0.221541	0.52345
PKD1	P98161	-0.0278242	0.858644	0.980272	0.793544	3.62e-15	1.32e-13	0.530334	6.41e-06	0.00222448
PKD2	Q13563	-0.393421	0.421435	0.873576	1.10095	7.67e-07	3.55e-06	0.31645	0.422999	0.719375
PKLR	P30613	-0.306452	0.419496	0.873576	0.0619067	0.75662	0.806623	0.27889	0.45919	0.74947
PLA2G10	O15496	-0.19493	0.581284	0.921778	0.947602	3.27e-08	2.11e-07	0.728883	0.0101622	0.0902837
PLA2G15	Q8NCC3	0.107408	0.456321	0.87845	0.75574	4.84e-16	2.29e-14	0.52809	0.000180488	0.014446
PLA2G1B	P04054	0.224411	0.14109	0.816073	0.181941	0.143424	0.201801	-0.163511	0.478492	0.766545
PLA2G2A	P14555	-0.248719	0.489862	0.88597	1.06513	3.36e-08	2.16e-07	0.499049	0.144123	0.422422
PLA2G4A	P47712	0.032	0.819715	0.974214	0.563719	1.1e-10	1.29e-09	0.0557978	0.613952	0.838838
PLA2G7	Q13093	0.322117	0.039498	0.766908	0.01123	0.888349	0.913529	-0.109933	0.502155	0.779018
PLAT	P00750	0.32449	0.331662	0.853176	0.760871	2.06e-05	7.11e-05	0.827256	0.00256565	0.052806
PLAU	P00749	0.357173	0.0937702	0.804674	0.729567	7.75e-11	9.48e-10	0.577606	2.57e-05	0.00400591
PLAUR	Q03405	0.168114	0.377511	0.869837	0.712677	4.66e-11	5.95e-10	0.597558	0.000246018	0.0170533
PLB1	Q6P1J6	0.102511	0.722827	0.954765	-0.56978	0.00139013	0.0031376	-0.252643	0.344572	0.656043
PLG	P00747	-0.171392	0.183066	0.816073	0.127793	0.0459294	0.0734658	-0.16258	0.182794	0.477215
PLIN1	O60240	0.200846	0.415094	0.873576	0.539753	4.67e-06	1.86e-05	-0.0426912	0.842874	0.938984
PLIN3	O60664	0.0331409	0.838089	0.977614	0.404629	8.27e-07	3.77e-06	0.0422029	0.776336	0.910685
PLPBP	O94903	-0.473586	0.0700269	0.766908	0.344399	0.026661	0.0454023	0.230829	0.363377	0.671084
PLSCR3	Q9NRY6	-0.640163	0.0651603	0.766908	0.821756	4.39e-07	2.17e-06	-0.0358827	0.907564	0.96687
PLTP	P55058	0.0900485	0.539945	0.907249	0.377993	3.53e-05	0.000115958	0.127106	0.316859	0.631846
PLXDC1	Q8IUK5	0.128425	0.354068	0.853176	-0.205838	0.0434189	0.069934	-0.113773	0.478996	0.766762
PLXDC2	Q6UX71	0.169598	0.360611	0.853176	0.302579	0.000489426	0.00123351	-0.0416029	0.733262	0.898128
PLXNA4	Q9HCM2	0.0761856	0.769885	0.963185	-0.318236	0.0162488	0.0289501	-0.412155	0.0402051	0.204074
PLXNB2	O15031	0.276777	0.0250672	0.766908	0.730392	3.22e-14	8.7e-13	0.351261	0.00293534	0.053117
PLXNB3	Q9ULL4	-0.0267114	0.891436	0.985536	0.2162	0.00515298	0.0102581	-0.280577	0.0400433	0.204074
PM20D1	Q6GTS8	0.38647	0.688934	0.94846	0.750987	0.177336	0.242627	-2.19321	0.0018191	0.0443375
PMCH	P20382	-0.300794	0.513344	0.898379	0.247573	0.280837	0.362544	0.536771	0.190603	0.484896
PMVK	Q15126	-0.433658	0.505998	0.893115	0.946893	0.000465876	0.00118375	-0.356233	0.505849	0.780914
PNLIP	P16233	-0.216707	0.29976	0.847838	0.574017	0.000962482	0.00225555	0.15184	0.575999	0.817718
PNLIPRP1	P54315	-0.423511	0.258388	0.847838	0.35025	0.169249	0.233715	0.2509	0.569818	0.817718
PNLIPRP2	P54317	-1.94927	0.187872	0.816073	0.490641	0.550084	0.631923	-2.60801	0.0247757	0.152539
PNPT1	Q8TCS8	-0.135802	0.772887	0.963185	0.144791	0.518465	0.602079	-0.153712	0.660604	0.867877
PODXL	O00592	0.133547	0.30082	0.847838	0.402828	2.56e-08	1.7e-07	0.264864	0.0369571	0.19714
PODXL2	Q9NZ53	0.0698606	0.62353	0.936625	-0.128553	0.05676	0.088877	-0.0870886	0.520828	0.794325
POLR2F	P61218	-0.151094	0.432926	0.873576	0.534029	7.45e-07	3.47e-06	0.306869	0.0885189	0.32148
POMC	P01189	0.351834	0.312855	0.853176	-1.2363	6.42e-08	3.75e-07	-0.12683	0.684311	0.874845
PON1	P27169	-0.0826197	0.424858	0.873576	0.125507	0.0639648	0.0987468	-0.298482	0.00927996	0.0865991
PON2	Q15165	0.107657	0.593648	0.928656	0.629497	9.68e-08	5.47e-07	0.270178	0.105752	0.357255
PON3	Q15166	0.0383076	0.683807	0.94846	-0.0907144	0.159675	0.222413	-0.279478	0.0577629	0.251474
POSTN	Q15063	-0.0703182	0.729461	0.958144	0.188573	0.0750281	0.113387	0.0648441	0.74765	0.901648
PPBP	P02775	0.0358576	0.896862	0.985536	0.0569467	0.620093	0.689692	-0.586593	0.00592134	0.0742307
PPCDC	Q96CD2	-0.0720455	0.68947	0.94846	0.370117	0.00150764	0.00337717	0.212483	0.244269	0.554514
PPIB	P23284	-0.345714	0.18288	0.816073	0.43032	0.00769576	0.0147603	-0.231083	0.37266	0.676097
PPM1A	P35813	0.0769311	0.477874	0.885316	0.0507067	0.309649	0.393874	-0.16685	0.0433029	0.211038
PPME1	Q9Y570	-0.58482	0.194824	0.816073	-0.172141	0.445679	0.532105	0.315952	0.444811	0.736984
PPP1R12A	O14974	-0.342978	0.193161	0.816073	0.594498	0.000137924	0.000396985	-0.053746	0.851755	0.943322
PPP1R2	P41236	-0.12025	0.473932	0.884731	0.389881	1.58e-05	5.63e-05	0.207346	0.147823	0.427248
PPP1R9B	Q96SB3	-0.416927	0.167765	0.816073	0.706481	0.00018705	0.000524596	0.129587	0.693795	0.878833
PPP3R1	P63098	-0.0705545	0.56953	0.919354	0.447627	1.02e-05	3.77e-05	0.0656243	0.68659	0.874845
PPY	P01298	-0.240805	0.69885	0.94846	1.59667	1.4e-08	1.01e-07	0.9365	0.0557378	0.247314
PQBP1	O60828	-0.500363	0.209461	0.825547	0.322238	0.0465622	0.0743066	-0.0571684	0.787124	0.916135
PRAP1	Q96NZ9	0.0272583	0.884385	0.985536	0.370741	0.000199837	0.000555962	0.194646	0.261101	0.569551
PRCP	P42785	0.223692	0.214862	0.835754	0.769931	2.3e-10	2.54e-09	0.1947	0.286607	0.599671
PRDX1	Q06830	0.0374818	0.871222	0.982743	0.513571	7.95e-06	3.02e-05	-0.0558783	0.779333	0.91212
PRDX3	P30048	0.0958818	0.842809	0.978184	1.62296	9.01e-12	1.36e-10	-0.200982	0.620138	0.841495
PRDX5	P30044	-0.442764	0.285241	0.847838	1.32632	1.26e-10	1.46e-09	0.0553952	0.872402	0.950009
PRDX6	P30041	-0.0746235	0.799801	0.966476	0.732802	5.42e-08	3.27e-07	0.192889	0.423706	0.719375
PREB	Q9HCU5	-0.0801083	0.75968	0.963185	0.43996	0.000219298	0.000606055	0.0241037	0.89913	0.963376
PRELP	P51888	0.0430348	0.642455	0.938349	0.251829	0.000273888	0.000738291	0.322175	0.00188805	0.0446481
PRG2	P13727	0.605166	0.0346708	0.766908	0.878464	1.95e-08	1.34e-07	0.0582309	0.803463	0.921577
PRG3	Q9Y2Y8	0.533853	0.144771	0.816073	0.758392	3.36e-06	1.38e-05	-0.369708	0.162124	0.446271
PRKAB1	Q9Y478	-0.268658	0.450235	0.876463	0.395636	0.00284763	0.00601005	0.10683	0.693426	0.878833
PRKAR1A	P10644	0.0960894	0.699686	0.94846	0.0677433	0.623527	0.692771	0.184547	0.453001	0.742316
PRKCQ	Q04759	0.023703	0.910316	0.985674	0.296232	0.00290781	0.00613086	0.00170551	0.993149	0.998483
PRKRA	O75569	-0.430889	0.166062	0.816073	0.259156	0.16029	0.222971	0.179501	0.589421	0.823764
PRL	P01236	0.434437	0.215768	0.835803	-0.288119	0.0788132	0.11859	0.370255	0.158095	0.441759
PRND	Q9UKY0	0.156393	0.542599	0.907249	0.1533	0.247852	0.326236	0.143508	0.596118	0.829644
PROC	P04070	0.0547053	0.756229	0.963185	0.0260878	0.800908	0.842188	0.0221897	0.921529	0.974442
PROCR	Q9UNN8	0.228609	0.467409	0.881848	-0.00987556	0.93233	0.947353	-0.168597	0.439305	0.734889
PROK1	P58294	0.109854	0.78673	0.963517	-0.853916	3.45e-07	1.74e-06	-0.762387	0.0162319	0.114893
PROS1	P07225	0.0778985	0.63166	0.936625	0.09669	0.211268	0.282551	-0.0990603	0.541445	0.808283
PRR4	Q16378	-0.0327265	0.908832	0.985674	0.0858933	0.56617	0.646652	-0.35876	0.147033	0.426151
PRRT3	Q5FWE3	0.0391038	0.798229	0.966476	-0.304004	0.00351943	0.00731661	-0.091818	0.677539	0.874845
PRSS2	P07478	-0.119513	0.733085	0.959144	0.459548	0.00991452	0.0184876	0.540017	0.0899483	0.32497
PRSS22	Q9GZN4	-0.0964227	0.625683	0.936625	-0.11603	0.208847	0.27995	0.213715	0.219192	0.51952
PRSS27	Q9BQR3	0.42367	0.04271	0.766908	-0.142627	0.127592	0.181489	-0.369988	0.011753	0.0970552
PRSS53	Q2L4Q9	-0.19343	0.308322	0.853176	-0.106054	0.283866	0.365474	-0.395214	0.0178454	0.122562
PRSS8	Q16651	-0.157325	0.400994	0.873576	0.661412	7.69e-12	1.18e-10	0.263179	0.0743862	0.289261
PRTFDC1	Q9NRG1	-0.537148	0.15417	0.816073	0.199249	0.306786	0.390712	-0.68644	0.0522787	0.23702
PRTG	Q2VWP7	0.149165	0.34093	0.853176	0.183317	0.0220007	0.0382166	0.171336	0.137867	0.412806
PRTN3	P24158	0.0720015	0.798431	0.966476	0.961567	1.92e-08	1.33e-07	0.226203	0.371295	0.676003
PRUNE2	Q8WUY3	0.191245	0.473103	0.884731	0.164692	0.256472	0.335671	0.0493849	0.825469	0.931183
PSAPL1	Q6NUJ1	-0.0500811	0.798792	0.966476	-0.317893	0.0125294	0.0228918	-0.110262	0.601299	0.831983
PSCA	O43653	-0.483522	0.702709	0.94846	-0.117209	0.854307	0.884924	0.466276	0.673633	0.874845
PSIP1	O75475	-0.285181	0.248111	0.84375	0.188919	0.17563	0.240768	0.0348305	0.894491	0.96248
PSMA1	P25786	0.259985	0.543652	0.907249	0.212888	0.300026	0.383039	-0.506806	0.123362	0.389384
PSMD1	Q99460	-0.150859	0.48559	0.885639	0.152849	0.116446	0.168047	0.358665	0.0394786	0.202352
PSMD9	O00233	-0.642504	0.115269	0.808811	0.127217	0.547988	0.631416	0.29502	0.493775	0.774921
PSME1	Q06323	-0.169236	0.384571	0.869837	0.36192	0.0012674	0.00288879	0.138466	0.538514	0.805642
PSME2	Q9UL46	-0.131102	0.539079	0.907249	0.251888	0.0433232	0.0698338	0.0466871	0.842333	0.938883
PSMG3	Q9BT73	-0.438312	0.211625	0.8325	-0.198618	0.286555	0.3681	0.279687	0.424158	0.719375
PSPN	O60542	-0.859868	0.159091	0.816073	-0.445182	0.0734793	0.111288	-0.370076	0.411905	0.714311
PSRC1	Q6PGN9	0.173566	0.398186	0.873576	0.0996289	0.329317	0.413834	-0.214215	0.194246	0.48997
PTEN	P60484	-0.11406	0.593144	0.928656	0.340198	0.0179242	0.0316909	-0.0823827	0.744966	0.901648
PTGDS	P41222	0.0903939	0.887845	0.985536	1.00282	1.8e-05	6.3e-05	-0.817011	0.0826234	0.308688
PTH	P01270	0.602618	0.0585053	0.766908	0.254352	0.136051	0.192338	0.517691	0.112292	0.372099
PTH1R	Q03431	0.252898	0.374979	0.868965	-0.238054	0.041961	0.0677957	0.0215063	0.897819	0.963376
PTK7	Q13308	0.0989061	0.46995	0.884175	0.0811489	0.367625	0.454562	0.22505	0.210972	0.514091
PTN	P21246	0.041553	0.893688	0.985536	0.725229	1.72e-06	7.36e-06	0.369456	0.133192	0.405224
PTPN1	P18031	-0.321377	0.416301	0.873576	0.917582	8.07e-07	3.7e-06	-0.143197	0.6775	0.874845
PTPN6	P29350	-0.336587	0.266157	0.847838	0.467402	0.00714053	0.0138227	0.00880294	0.975969	0.993953
PTPRB	P23467	0.137928	0.391331	0.871305	0.249548	0.00250649	0.00534975	0.0470346	0.745637	0.901648
PTPRC	P08575	0.367157	0.00719363	0.719631	0.48992	8.28e-09	6.52e-08	0.240839	0.0801582	0.301739
PTPRF	P10586	-0.00795	0.94379	0.987941	0.221449	0.00111421	0.0025763	0.139229	0.295178	0.611818
PTPRH	Q9HD43	-0.0331689	0.932866	0.986781	0.886619	2.14e-07	1.14e-06	0.578214	0.0587872	0.254337
PTPRK	Q15262	0.0726848	0.484858	0.885316	0.380053	8.32e-09	6.54e-08	0.220654	0.00533663	0.0710317
PTPRM	P28827	0.128232	0.315128	0.853176	0.335309	2.21e-05	7.57e-05	0.21503	0.0280124	0.166079
PTPRN2	Q92932	-0.00843333	0.943602	0.987941	-0.207752	0.0272239	0.0462337	-0.0491654	0.804022	0.921577
PTPRR	Q15256	0.0825992	0.782952	0.963185	-0.487922	0.00173157	0.00381716	-0.361572	0.13941	0.415039
PTPRS	Q13332	0.132273	0.344621	0.853176	-0.0422444	0.529173	0.612463	-0.0657636	0.564043	0.817525
PTPRZ1	P23471	0.181361	0.174024	0.816073	0.206361	0.0237716	0.041087	0.336125	0.0060334	0.0747351
PTS	Q03393	-0.227479	0.702994	0.94846	2.0616	1.51e-12	2.82e-11	0.155839	0.757696	0.906218
PTX3	P26022	-0.0110826	0.94999	0.989829	0.37379	0.00570685	0.0112588	0.462455	0.0323215	0.183272
PVALB	P20472	-1.02499	0.0854675	0.789934	0.945044	0.000503119	0.00126448	0.142504	0.773444	0.909343
PVR	P15151	0.180062	0.509917	0.894425	1.12101	2.17e-14	6.18e-13	0.803168	0.000247462	0.0170533
PXN	P49023	-0.463778	0.226655	0.837928	0.466067	0.0317431	0.0528882	0.151665	0.685251	0.874845
PYY	P10082	-0.61976	0.24683	0.84375	0.342277	0.178593	0.243867	0.679556	0.171353	0.460705
PZP	P20742	0.0634545	0.923352	0.985779	0.719798	0.0139906	0.0253609	0.230475	0.660505	0.867877
QDPR	P09417	6.06e-06	0.999985	0.999985	0.69696	6.42e-06	2.47e-05	-0.176892	0.567404	0.817705
QPCT	Q16769	-0.0473659	0.656424	0.945834	0.208417	0.000321262	0.000852738	0.0779129	0.48004	0.767221
QSOX1	O00391	0.0842477	0.511692	0.896323	0.415177	1.92e-09	1.74e-08	0.243664	0.00900295	0.0851597
RAB37	Q96AX2	0.108102	0.851331	0.979776	0.456071	0.0675637	0.103696	-0.431067	0.201731	0.500761
RAB6A	P20340	-0.406985	0.149006	0.816073	0.823664	8.06e-08	4.61e-07	-0.247624	0.308888	0.625897
RAB6B	Q9NRW1	-0.535377	0.0367459	0.766908	0.294184	0.0156144	0.0279479	-0.0438173	0.821709	0.929705
RABEPK	Q7Z6M1	-0.0551841	0.83479	0.976503	0.442331	0.000335953	0.00088384	-0.131028	0.555697	0.814746
RABGAP1L	Q5R372	-0.730464	0.0264141	0.766908	0.197848	0.241461	0.318429	0.312767	0.300806	0.616094
RAD23B	P54727	-0.0844591	0.591524	0.928656	0.312319	0.00163348	0.00362396	0.170241	0.185451	0.481151
RANGAP1	P46060	0.30488	0.244208	0.84375	-0.0268511	0.869676	0.898161	0.167198	0.376869	0.679201
RARRES1	P49788	-0.0944871	0.639746	0.938349	0.0719844	0.432609	0.52008	-0.218797	0.175194	0.467931
RARRES2	Q99969	-0.0806402	0.803356	0.9676	0.514834	1.83e-05	6.4e-05	-0.237411	0.306229	0.622327
RASA1	P20936	-0.318264	0.0504795	0.766908	0.159834	0.0737864	0.111672	-0.0501018	0.681232	0.874845
RASSF2	P50749	-0.467995	0.309476	0.853176	0.287521	0.287695	0.369335	0.0236768	0.956911	0.988406
RBKS	Q9H477	-0.128784	0.725692	0.956405	1.05316	1.22e-08	8.99e-08	0.0523088	0.881596	0.954549
RBP2	P50120	0.165	0.694347	0.94846	-0.592947	0.00515617	0.0102581	0.386425	0.372974	0.676097
RBP5	P82980	0.394845	0.289196	0.847838	1.1076	5.59e-09	4.62e-08	0.0425868	0.880903	0.954549
RCOR1	Q9UKL0	-0.202419	0.251357	0.843828	0.291498	0.00745634	0.0143939	0.0223798	0.909092	0.967188
RECK	O95980	0.106157	0.272659	0.847838	0.242893	3.79e-05	0.000122914	0.157209	0.0222951	0.141732
REEP4	Q9H6H4	-0.448134	0.115821	0.808811	0.0958278	0.471938	0.557064	-0.0392449	0.757757	0.906218
REG1A	P05451	0.297011	0.270668	0.847838	0.339484	0.0202762	0.0355176	0.540717	0.0415777	0.206007
REG1B	P48304	0.277302	0.427496	0.873576	0.448473	0.0131672	0.0239519	0.659125	0.0353482	0.19307
REG3A	Q06141	0.410789	0.180187	0.816073	0.560106	0.00116737	0.0026843	0.621258	0.0788024	0.297794
REG3G	Q6UW15	0.175022	0.447087	0.87517	-0.0714578	0.482492	0.568554	0.119862	0.391843	0.693858
REG4	Q9BYZ8	0.222074	0.439287	0.874684	0.414318	0.00359811	0.00745784	0.23539	0.390608	0.693568
RELT	Q969Z4	0.209505	0.183327	0.816073	0.221756	0.00948716	0.0178506	0.218365	0.214557	0.51558
REN	P00797	0.387895	0.243968	0.84375	0.196328	0.187429	0.254263	-0.479932	0.130014	0.400568
RET	P07949	-0.0307947	0.787491	0.963517	-0.101876	0.185571	0.252071	-0.382234	0.0058215	0.0734214
RETN	Q9HD89	0.189966	0.280653	0.847838	0.6078	1.49e-06	6.51e-06	0.146357	0.474644	0.763319
RGMA	Q96B86	0.136786	0.425958	0.873576	0.0878989	0.27745	0.359063	-0.203987	0.177456	0.469742
RGMB	Q6NW40	0.172977	0.240401	0.84375	-0.148961	0.0484285	0.0771077	0.0763618	0.575071	0.817718
RGS8	P57771	-0.290989	0.461248	0.881207	0.0845733	0.678583	0.740499	-0.311233	0.358182	0.668499
RHOC	P08134	-0.0389038	0.803721	0.9676	0.693111	2.13e-09	1.93e-08	0.0930265	0.606497	0.834165
RILP	Q96NA2	-0.39188	0.337739	0.853176	0.138396	0.515852	0.600384	0.323042	0.403531	0.706859
RLN1	P04808	-0.519908	0.0233277	0.766908	0.21576	0.0994196	0.145494	0.202774	0.316117	0.631703
RLN2	P04090	-0.193844	0.3261	0.853176	0.474033	0.000733672	0.00176505	-0.102301	0.613872	0.838838
RNASE1	P07998	0.190536	0.213487	0.83557	0.205904	0.0146035	0.026403	0.331368	0.074396	0.289261
RNASE10	Q5GAN6	-0.221642	0.309171	0.853176	0.283472	0.0572299	0.089411	0.484004	0.10293	0.35172
RNASE3	P12724	0.407715	0.428743	0.873576	1.82286	1.04e-05	3.83e-05	-0.103255	0.840861	0.938538
RNASE4	P34096	0.192941	0.404425	0.873576	0.40558	2.49e-06	1.04e-05	0.15514	0.380693	0.681188
RNASE6	Q93091	0.163623	0.265611	0.847838	0.449393	4.03e-06	1.62e-05	0.468798	0.0133898	0.103584
RNASET2	O00584	0.300617	0.108739	0.808811	0.417139	3.45e-06	1.41e-05	0.105686	0.53312	0.802766
RNF149	Q8NC42	0.0528174	0.675153	0.94846	0.441252	5.14e-07	2.5e-06	0.304831	0.0728814	0.286163
RNF41	Q9H4P4	-0.239502	0.277036	0.847838	0.498396	0.000334776	0.000881859	0.322321	0.121768	0.386278
RNF43	Q68DV7	0.197905	0.535296	0.907249	0.247384	0.123721	0.177073	0.603609	0.0330567	0.185922
RNF5	Q99942	-0.246852	0.52118	0.902674	0.653346	0.000165967	0.000470541	-0.286476	0.386755	0.689664
ROBO1	Q9Y6N7	0.139378	0.407937	0.873576	0.538773	2.43e-07	1.27e-06	0.54997	0.00286824	0.053108
ROBO2	Q9HCK4	0.130884	0.332631	0.853176	0.339301	3.06e-05	0.000101259	0.400144	0.0095141	0.0876055
ROBO4	Q8WZ75	-0.128051	0.263699	0.847838	0.0501244	0.382053	0.469679	-0.03785	0.71928	0.889496
ROR1	Q01973	-0.039028	0.860152	0.980272	0.238381	0.0156191	0.0279479	0.26638	0.184824	0.481045
RP2	O75695	-0.0330242	0.912494	0.985674	0.707913	1.41e-08	1.01e-07	-0.0551669	0.756749	0.906218
RPGR	Q92834	0.606088	0.13432	0.815489	0.0479356	0.775746	0.822067	-0.328053	0.216556	0.517397
RPS10	P46783	-0.263192	0.20581	0.821706	-0.276458	0.118073	0.169924	-0.042318	0.837349	0.936614
RRM2	P31350	0.453037	0.0721293	0.766908	0.188644	0.169544	0.233966	0.0622783	0.769058	0.907553
RRM2B	Q7LG56	0.0766788	0.784526	0.963185	0.681521	2.79e-06	1.15e-05	0.599124	0.011304	0.0948536
RSPO1	Q2MKA7	0.396142	0.135611	0.815489	0.0638167	0.504423	0.58906	-0.139591	0.457322	0.747007
RSPO3	Q9BXY4	0.0658235	0.656387	0.945834	0.0311511	0.710596	0.768182	-0.00114779	0.993547	0.998483
RTBDN	Q9BSG5	0.151114	0.152757	0.816073	0.0172778	0.826019	0.862492	0.101335	0.490654	0.772353
RTN4R	Q9BZR6	0.055278	0.766285	0.963185	0.330324	0.00211759	0.00459991	0.106248	0.516679	0.790822
RUVBL1	Q9Y265	-0.524192	0.225881	0.837928	0.273514	0.197259	0.266038	0.413603	0.294517	0.611559
RWDD1	Q9H446	-0.472221	0.0535943	0.766908	0.460722	0.000961416	0.00225555	0.266165	0.288313	0.601785
RYR1	P21817	0.343198	0.130357	0.815489	0.0950456	0.449882	0.535893	-0.0400272	0.815976	0.926375
S100A11	P31949	-0.0838386	0.703255	0.94846	0.390183	0.00159625	0.00355653	0.0370934	0.836266	0.936614
S100A12	P80511	-0.0980795	0.781854	0.963185	0.332477	0.135158	0.191206	-0.158458	0.684881	0.874845
S100A13	Q99584	0.0730621	0.561017	0.913008	-0.217762	0.00252215	0.00537766	-0.0138897	0.901551	0.963376
S100A16	Q96FQ6	-0.100798	0.684397	0.94846	-0.285799	0.0808906	0.12119	-0.262111	0.181673	0.47495
S100A4	P26447	-0.301194	0.175333	0.816073	-0.129788	0.327716	0.41207	0.130899	0.552777	0.814746
S100P	P25815	-0.261679	0.205498	0.821706	0.560887	1.7e-05	6e-05	0.0728941	0.744982	0.901648
SAA4	P35542	-0.082153	0.37312	0.866588	0.11879	0.0240402	0.0414137	-0.0842511	0.300508	0.616094
SAMD9L	Q8IVG5	-0.44814	0.264947	0.847838	0.731649	0.000248171	0.000675974	0.0645096	0.85472	0.945097
SARG	Q9BW04	-0.126602	0.661106	0.948431	0.619003	0.000118827	0.000349221	-0.137475	0.568698	0.817718
SBSN	Q6UWP8	-0.103199	0.46534	0.881848	0.0320067	0.647858	0.716215	-0.101438	0.418368	0.718221
SCAMP3	O14828	-0.614185	0.173403	0.816073	1.84375	1.89e-15	7.72e-14	-0.51144	0.164511	0.450456
SCARA5	Q6ZMJ2	0.112795	0.400444	0.873576	-0.0894478	0.370542	0.457625	0.587763	0.00214398	0.0484959
SCARB1	Q8WTV0	-0.214908	0.554235	0.913008	0.314121	0.238059	0.31494	0.0445327	0.881616	0.954549
SCARB2	Q14108	0.154156	0.286669	0.847838	0.425612	6.82e-06	2.6e-05	0.491848	0.0140587	0.105618
SCARF1	Q14162	0.24173	0.245588	0.84375	0.402904	1.64e-05	5.82e-05	-0.111353	0.528165	0.799416
SCARF2	Q96GP6	0.0494727	0.751518	0.963185	0.637179	9.62e-10	9.23e-09	0.697569	0.000150874	0.0132045
SCG2	P13521	-0.298092	0.218866	0.835803	0.238677	0.0373735	0.0610952	0.19445	0.4448	0.736984
SCG3	Q8WXD2	0.224598	0.131487	0.815489	0.259943	0.00490069	0.00979667	0.124693	0.417049	0.718221
SCGB1A1	P11684	0.135173	0.608432	0.933736	-0.438541	0.000101807	0.000302065	-0.0737989	0.685707	0.874845
SCGB2A2	Q13296	-0.313789	0.497397	0.887751	-0.310154	0.15518	0.216752	-0.455653	0.095809	0.334071
SCGB3A1	Q96QR1	0.105858	0.453071	0.878376	0.0339644	0.626622	0.695838	-0.176432	0.132694	0.404299
SCGB3A2	Q96PL1	0.047625	0.867002	0.98056	-0.165923	0.420983	0.509341	-0.0588062	0.807616	0.922306
SCGN	O76038	0.0217545	0.927696	0.986245	-0.465573	8.36e-05	0.000253684	-0.0891004	0.6355	0.853737
SCLY	Q96I15	0.0445614	0.898223	0.985536	1.54643	5.13e-15	1.74e-13	-0.340781	0.216371	0.517397
SCN2A	Q99250	0.187848	0.419375	0.873576	0.0758533	0.579237	0.657405	0.195196	0.449584	0.740178
SCN2B	O60939	0.0214917	0.918774	0.985779	-0.0341011	0.756279	0.806623	-0.329759	0.0720387	0.285091
SCN3A	Q9NY46	-0.289302	0.112304	0.808811	0.118293	0.207917	0.279145	-0.0652004	0.683632	0.874845
SCN3B	Q9NY72	-0.406808	0.102044	0.808811	0.0717022	0.500072	0.585273	-0.0713515	0.675409	0.874845
SCN4B	Q8IWT1	0.320574	0.0913365	0.803159	-0.306748	0.0171606	0.0304154	-0.0202191	0.918789	0.974055
SCP2	P22307	-0.107272	0.852628	0.979776	1.64859	4.47e-10	4.77e-09	-0.388201	0.420162	0.71922
SCPEP1	Q9HB40	0.0120788	0.959814	0.991744	-0.242137	0.0778185	0.117263	-0.184029	0.417689	0.718221
SCRG1	O75711	0.293955	0.0344396	0.766908	-0.00967556	0.898396	0.92006	0.296578	0.0571814	0.250515
SCRN1	Q12765	-0.354868	0.176662	0.816073	0.811222	2.06e-07	1.1e-06	0.443546	0.123935	0.389592
SCT	P09683	-0.0244674	0.926825	0.986054	-0.108283	0.347635	0.434558	0.0859923	0.670397	0.874845
SDC1	P18827	-0.00372273	0.984059	0.999686	0.602042	3.01e-07	1.54e-06	0.377958	0.0837724	0.311152
SDC4	P31431	-0.0830295	0.747859	0.963185	-0.0904178	0.464106	0.549377	-0.8546	1.36e-05	0.00313346
SDK2	Q58EX2	-0.159623	0.734644	0.959144	0.386171	0.00780883	0.0149247	-0.170812	0.620474	0.841495
SEL1L	Q9UBV2	0.0370932	0.701131	0.94846	0.412557	1.42e-08	1.02e-07	0.279601	0.0335445	0.187355
SELE	P16581	0.426194	0.100465	0.808811	0.761477	5.16e-07	2.5e-06	0.453943	0.0230915	0.145176
SELENOP	P49908	0.13785	0.26977	0.847838	-0.14021	0.0636284	0.0983005	-0.2135	0.137321	0.411765
SELL	P14151	0.155599	0.18563	0.816073	0.103143	0.111724	0.161794	-0.171639	0.159339	0.442789
SELP	P16109	-0.0722212	0.797522	0.966476	0.193901	0.0778938	0.117292	-0.323208	0.119726	0.382718
SELPLG	Q14242	0.12402	0.358284	0.853176	-0.112304	0.0283028	0.0477295	-0.00746507	0.943353	0.983033
SEMA3F	Q13275	0.285261	0.104042	0.808811	0.150996	0.0466329	0.0743625	0.157013	0.320572	0.634313
SEMA3G	Q9NS98	0.170861	0.417774	0.873576	0.467448	3.55e-05	0.000116284	0.322014	0.0746435	0.289261
SEMA4C	Q9C0C4	0.542002	0.123576	0.811043	1.32527	8.43e-17	5.31e-15	0.670044	0.00271386	0.053108
SEMA4D	Q92854	-0.00972727	0.913072	0.985674	-0.0143222	0.80166	0.842553	-0.164626	0.0389523	0.201141
SEMA6C	Q9H3T2	0.224082	0.0673022	0.766908	-0.0884467	0.283925	0.365474	0.0711658	0.538037	0.805642
SEMA7A	O75326	0.197367	0.338646	0.853176	0.96114	1.23e-14	3.66e-13	0.574909	0.00167436	0.0430166
SEPTIN9	Q9UHD8	-0.222527	0.330092	0.853176	0.541229	3.83e-09	3.28e-08	0.157897	0.274114	0.589289
SERPINA1	P01009	0.0528386	0.617487	0.936625	0.289759	4.46e-09	3.75e-08	0.107523	0.161805	0.445982
SERPINA11	Q86U17	-0.0604682	0.783818	0.963185	0.645729	2.65e-08	1.74e-07	0.388712	0.0128923	0.101625
SERPINA12	Q8IW75	-1.10744	0.110356	0.808811	-0.225728	0.578057	0.656624	0.52321	0.490027	0.77195
SERPINA3	P01011	-0.0599742	0.605271	0.930945	0.197433	0.00200469	0.00436834	-0.0165868	0.885683	0.957097
SERPINA4	P29622	0.0142447	0.877489	0.982971	0.0461178	0.388844	0.475836	-0.138453	0.189715	0.483423
SERPINA5	P05154	0.0806492	0.419199	0.873576	-0.149657	0.0354333	0.0583797	-0.232083	0.103808	0.353282
SERPINA6	P08185	0.0196318	0.913566	0.985674	0.43939	2.67e-07	1.39e-06	-0.0518382	0.684957	0.874845
SERPINA7	P05543	0.178508	0.0419592	0.766908	0.140589	0.0312209	0.0521626	0.11321	0.240368	0.549676
SERPINA9	Q86WD7	0.364027	0.347517	0.853176	0.499022	0.0163149	0.0290182	0.0892415	0.801598	0.921577
SERPINB1	P30740	-0.140726	0.64981	0.943653	0.411971	0.0142021	0.0256997	-0.0193199	0.941981	0.982282
SERPINB5	P36952	-0.033878	0.891354	0.985536	0.0972589	0.496521	0.582119	0.272281	0.135993	0.409552
SERPINB6	P35237	-0.0144742	0.918821	0.985779	0.261712	5.16e-05	0.000162865	-0.0515658	0.643357	0.857151
SERPINB8	P50452	0.00324697	0.991027	0.999686	0.351533	0.00713426	0.0138227	0.212999	0.335203	0.650517
SERPINB9	P50453	-0.0319705	0.866821	0.98056	0.238167	0.00132145	0.00299229	-0.211878	0.150573	0.432195
SERPINC1	P01008	0.0585932	0.620945	0.936625	0.274112	5.73e-06	2.22e-05	-0.170825	0.143855	0.422231
SERPIND1	P05546	0.194424	0.206512	0.821706	0.0179444	0.823918	0.86073	-0.31731	0.0551628	0.245811
SERPINE1	P05121	0.21578	0.312143	0.853176	0.0232656	0.794287	0.836823	-0.383431	0.0168832	0.118296
SERPINE2	P07093	-0.0490917	0.843463	0.978192	-0.0488511	0.683376	0.744557	-0.534114	0.0118791	0.0977089
SERPINF1	P36955	0.0369477	0.622656	0.936625	0.0326111	0.537743	0.621001	-0.0254239	0.70407	0.885834
SERPINF2	P08697	0.1726	0.177487	0.816073	-0.0558411	0.367154	0.45425	-0.158591	0.223473	0.525477
SERPING1	P05155	-0.0969008	0.436578	0.873576	0.227389	0.000236791	0.000648612	-0.0405294	0.695897	0.879453
SERPINI1	Q99574	0.11445	0.484603	0.885316	0.274462	0.000425407	0.00109024	-0.120533	0.362533	0.671084
SERPINI2	O75830	-0.0225939	0.937607	0.986781	0.685413	6.75e-06	2.58e-05	0.31641	0.23859	0.546781
SESTD1	Q86VW0	-0.873293	0.085991	0.789934	0.502481	0.00425011	0.00861195	-0.2327	0.353083	0.664696
SETMAR	Q53H47	0.180698	0.493587	0.886146	0.782531	7e-12	1.09e-10	-0.023132	0.909966	0.967623
SEZ6	Q53EL9	-0.0628773	0.840443	0.977853	0.857656	3.36e-08	2.16e-07	0.483706	0.115567	0.377545
SEZ6L	Q9BYH1	0.101506	0.447523	0.87517	0.111937	0.137304	0.193583	0.143507	0.320518	0.634313
SEZ6L2	Q6UXD5	-0.0204932	0.914701	0.985674	0.603177	1.82e-07	9.86e-07	0.704016	0.000882649	0.0316689
SF3B4	Q15427	-0.112003	0.859919	0.980272	0.695776	0.000659793	0.00160401	0.330109	0.324456	0.636975
SFRP1	Q8N474	0.215264	0.423019	0.873576	0.108072	0.43693	0.523762	0.357593	0.143492	0.421761
SFRP4	Q6FHJ7	0.130782	0.428914	0.873576	0.381548	1.83e-05	6.38e-05	0.0186294	0.886729	0.957097
SFTPA1	Q8IWL2	-0.2495	0.551912	0.913008	-0.00495444	0.981699	0.986439	-0.504906	0.125684	0.394492
SFTPA2	Q8IWL1	0.252377	0.408935	0.873576	0.224694	0.18855	0.255451	0.712183	0.000837082	0.0305608
SFTPD	P35247	0.0346273	0.925157	0.986054	-0.569591	0.00575997	0.0113294	0.128182	0.679339	0.874845
SH2B3	Q9UQQ2	-0.734136	0.021606	0.766908	0.700982	0.00455385	0.00917383	0.353827	0.453023	0.742316
SH2D1A	O60880	0.278307	0.0613784	0.766908	0.0466033	0.584721	0.661099	0.176545	0.21787	0.51952
SHBG	P04278	0.129443	0.623308	0.936625	0.736713	5.65e-08	3.39e-07	0.468748	0.0123098	0.100065
SHISA5	Q8N114	0.186139	0.178457	0.816073	0.252792	0.00757922	0.0145501	0.489963	0.0254531	0.155788
SHMT1	P34896	-0.311503	0.484074	0.885316	1.14368	1.98e-05	6.89e-05	-0.3701	0.451913	0.741665
SIAE	Q9HAT2	0.0233091	0.901884	0.985536	0.110746	0.184869	0.251446	-0.171882	0.242054	0.551111
SIGLEC1	Q9BZZ2	0.17845	0.388032	0.871305	1.0059	6.31e-10	6.35e-09	0.775809	0.00291824	0.053117
SIGLEC10	Q96LC7	0.39716	0.00858212	0.719631	0.764698	7.15e-10	6.99e-09	0.810555	0.000259431	0.0170533
SIGLEC15	Q6ZMC9	-0.33938	0.290789	0.847838	0.116992	0.515582	0.600384	-0.546518	0.0391868	0.201569
SIGLEC5	O15389	0.120144	0.893087	0.985536	0.599707	0.025457	0.0435301	1.38128	0.026202	0.158969
SIGLEC6	O43699	0.34525	0.0641563	0.766908	0.307907	0.000967699	0.00226268	0.0748673	0.588183	0.823748
SIGLEC7	Q9Y286	0.197981	0.177383	0.816073	0.575838	2.1e-08	1.43e-07	0.679598	5.93e-06	0.00222448
SIGLEC8	Q9NYZ4	0.457226	0.0951723	0.807109	0.536161	0.000285886	0.000766662	0.554322	0.0482729	0.226763
SIGLEC9	Q9Y336	0.376418	0.0317253	0.766908	0.346341	0.000127981	0.000372487	0.230979	0.120711	0.383942
SIRPA	P78324	-0.0450682	0.782894	0.963185	0.567746	5.58e-08	3.35e-07	0.402507	0.0148386	0.108922
SIRPB1	O00241	-0.00221515	0.990505	0.999686	0.476733	0.000275721	0.000742272	0.557815	0.0112672	0.0948536
SIRT2	Q8IXJ6	-0.2462	0.262783	0.847838	0.705437	3.66e-06	1.49e-05	0.0791015	0.737202	0.900505
SIRT5	Q9NXA8	-0.107941	0.408776	0.873576	-0.105231	0.375688	0.462881	-0.152329	0.268849	0.582787
SIT1	Q9Y3P8	0.00986894	0.973402	0.997167	-0.05451	0.673269	0.735858	-0.104935	0.621157	0.841554
SKAP1	Q86WV1	-0.25938	0.265429	0.847838	-0.275391	0.0149721	0.0269524	-0.0645555	0.722116	0.891295
SKAP2	O75563	-0.261899	0.435743	0.873576	-0.0582822	0.76996	0.81791	-0.450592	0.232109	0.538482
SLAMF1	Q13291	0.0751439	0.697938	0.94846	0.322517	0.00344323	0.00717254	0.569533	0.000525555	0.0226521
SLAMF6	Q96DU3	0.116479	0.521824	0.902674	0.572368	1.55e-06	6.7e-06	0.25499	0.200264	0.498601
SLAMF7	Q9NQ25	-0.256499	0.293774	0.847838	0.414006	0.00160147	0.00356435	0.449264	0.0746235	0.289261
SLAMF8	Q9P0V8	0.487402	0.0767909	0.768383	0.836307	1.41e-08	1.01e-07	0.352539	0.112879	0.372859
SLC12A2	P55011	-0.148318	0.331771	0.853176	-0.0490711	0.55139	0.632897	-0.0195813	0.877143	0.953418
SLC13A1	Q9BZW2	-0.0281447	0.902913	0.985536	-0.0107367	0.958301	0.968541	-0.0918824	0.711576	0.88817
SLC16A1	P53985	-0.359539	0.270579	0.847838	0.989591	4.27e-11	5.55e-10	-0.213187	0.413239	0.715198
SLC1A4	P43007	0.145005	0.723932	0.954765	1.17973	0.00544911	0.0107929	-0.457105	0.271623	0.586097
SLC27A4	Q6P1M0	-0.33202	0.480779	0.885316	0.898514	9.34e-06	3.51e-05	0.133552	0.714984	0.88817
SLC28A1	O00337	-0.0598152	0.872344	0.982743	0.518179	0.000594065	0.00146302	0.0910143	0.68681	0.874845
SLC34A3	Q8N130	0.0221553	0.918457	0.985779	-0.146898	0.279948	0.36207	-0.326609	0.105365	0.356835
SLC39A14	Q15043	-0.152999	0.463258	0.881207	0.53741	3.98e-05	0.000128305	0.435901	0.0717921	0.285091
SLC39A5	Q6ZMH5	0.546393	0.03245	0.766908	0.248376	0.0642261	0.0990767	0.160144	0.497268	0.776299
SLC44A4	Q53GD3	0.0737432	0.833065	0.976503	0.00393444	0.982782	0.986575	-0.0676393	0.764717	0.907553
SLC4A1	P02730	-0.583733	0.105094	0.808811	-0.0874867	0.594828	0.669101	-0.145641	0.50502	0.780792
SLC51B	Q86UW2	-0.400969	0.33583	0.853176	0.743399	0.000881545	0.00208229	0.154136	0.63717	0.853737
SLIT2	O94813	0.145083	0.651995	0.944575	0.512173	0.000645826	0.00157742	0.511868	0.0445112	0.214477
SLITRK1	Q96PX8	0.0820515	0.629841	0.936625	-0.0677667	0.418218	0.50698	-0.111076	0.44121	0.736885
SLITRK2	Q9H156	0.270923	0.194895	0.816073	0.377061	0.00222457	0.0048122	0.469431	0.0122846	0.100065
SLITRK6	Q9H5Y7	0.0867348	0.473956	0.884731	0.249589	0.0106897	0.0198265	0.0692735	0.675318	0.874845
SLMAP	Q14BN4	-0.0395917	0.903132	0.985536	0.684427	6.4e-07	3.04e-06	0.370117	0.138826	0.414487
SLURP1	P55000	0.00767652	0.971126	0.996505	-0.316223	0.00479861	0.00962034	0.0364213	0.869603	0.949089
SMAD1	Q15797	-0.0640788	0.684245	0.94846	-0.0112156	0.868054	0.897824	-0.139817	0.28207	0.596533
SMAD2	Q15796	-0.244747	0.208858	0.825547	0.0612211	0.577413	0.656252	0.0598904	0.766784	0.907553
SMAD5	Q99717	-0.0196553	0.850048	0.979776	-0.0650433	0.210828	0.282161	0.0013386	0.989625	0.998119
SMARCA2	P51531	-0.398992	0.549085	0.912657	0.678637	0.0246138	0.042227	-0.372248	0.44785	0.739076
SMOC1	Q9H4F8	0.0424508	0.835386	0.976651	0.319727	0.000716162	0.00172692	0.126068	0.500221	0.779018
SMOC2	Q9H3U7	0.199381	0.195233	0.816073	-0.0858056	0.248712	0.326955	-0.118273	0.353269	0.664696
SMPD1	P17405	0.118499	0.640538	0.938349	0.677877	2.15e-06	9.06e-06	0.838267	9.63e-05	0.00954186
SMPD3	Q9NY59	0.0516508	0.789264	0.963517	-0.149143	0.10898	0.15815	-0.14944	0.35006	0.661465
SMPDL3A	Q92484	0.0593402	0.800914	0.966765	0.957329	2.91e-07	1.5e-06	0.494169	0.0496568	0.23066
SMPDL3B	Q92485	-1.10225	0.106807	0.808811	0.165704	0.507996	0.592567	-0.886613	0.0613385	0.260656
SNAP23	O00161	-0.29568	0.544147	0.907348	1.49382	6.9e-10	6.84e-09	-0.294129	0.471074	0.761107
SNAP29	O95721	-0.303812	0.467013	0.881848	1.01143	7.2e-07	3.36e-06	-0.159923	0.672384	0.874845
SNCG	O76070	0.201319	0.64304	0.938349	0.724967	0.00127656	0.0029033	0.849336	0.0272939	0.163685
SNED1	Q8TER0	-0.0246152	0.864953	0.980344	0.168408	0.0797817	0.119788	0.306152	0.00498488	0.069621
SNX9	Q9Y5X1	-0.335378	0.365221	0.855152	0.611968	3.76e-05	0.000122415	0.0432085	0.885167	0.957097
SOD1	P00441	0.0910894	0.488509	0.88597	-0.00881556	0.924444	0.942561	0.116814	0.497451	0.776299
SOD2	P04179	0.130245	0.712971	0.954731	1.20473	1.53e-11	2.2e-10	0.0149415	0.960809	0.989144
SOD3	P08294	-0.388358	0.196052	0.816073	0.249762	0.159322	0.22209	-0.0790279	0.747054	0.901648
SORCS2	Q96PQ0	0.39292	0.0810837	0.784815	-0.0716178	0.510926	0.595317	0.245958	0.300772	0.616094
SORD	Q00796	0.197613	0.716502	0.954731	2.08697	6.88e-11	8.52e-10	-0.65012	0.260683	0.569551
SORT1	Q99523	0.147853	0.432151	0.873576	0.425396	6.96e-07	3.27e-06	-0.112643	0.404458	0.707303
SOST	Q9BQB4	0.127255	0.429192	0.873576	0.08544	0.477737	0.563269	0.128135	0.443788	0.736984
SPACA5_SPACA5B	Q96QH8	0.249778	0.227495	0.837928	-0.131908	0.179783	0.24517	0.121643	0.410048	0.712131
SPARC	P09486	-0.101527	0.616504	0.936625	-0.0636489	0.45642	0.542439	-0.128958	0.31258	0.628482
SPARCL1	Q14515	-0.223036	0.160234	0.816073	0.0923444	0.307208	0.391009	0.151039	0.374812	0.676902
SPESP1	Q6UW49	0.204478	0.246731	0.84375	-0.00961778	0.910069	0.928815	-0.243619	0.0805944	0.302738
SPINK1	P00995	0.15263	0.419128	0.873576	0.269291	0.0165285	0.0293229	0.482339	0.0559443	0.247703
SPINK2	P20155	-0.0735523	0.790512	0.963517	-0.165278	0.122342	0.17534	-0.180451	0.394259	0.695889
SPINK4	O60575	-0.0552879	0.865286	0.980344	0.103327	0.574923	0.654747	0.61772	0.086596	0.317265
SPINK5	Q9NQ38	-0.0151788	0.94157	0.987941	-0.33524	0.000825603	0.00196352	-0.171497	0.317428	0.631846
SPINK6	Q6UWN8	0.127877	0.632453	0.936625	-0.244784	0.0584721	0.0911465	0.0072886	0.973568	0.993622
SPINK8	P0C7L1	0.170414	0.329229	0.853176	-0.0387	0.681293	0.74293	-0.165975	0.261583	0.570004
SPINT1	O43278	-0.157529	0.378015	0.869837	0.603736	2.01e-07	1.08e-06	0.594337	0.0140068	0.105618
SPINT2	O43291	0.000494697	0.998178	0.999985	-0.04198	0.619013	0.689228	-0.138812	0.450554	0.740603
SPINT3	P49223	-1.43461	0.261331	0.847838	-2.99098	2.65e-08	1.74e-07	-1.97239	0.0636524	0.267597
SPOCK1	Q08629	0.18683	0.11257	0.808811	0.0382167	0.554913	0.635539	-0.0358938	0.708449	0.887587
SPON1	Q9HCB6	-0.16047	0.457721	0.879792	0.735922	3.97e-12	6.61e-11	0.466555	0.0124597	0.100498
SPON2	Q9BUD6	-0.0539523	0.757785	0.963185	0.58521	2.24e-08	1.51e-07	0.478858	0.00441214	0.0652749
SPP1	P10451	0.102799	0.551582	0.913008	0.147887	0.222577	0.296152	0.221099	0.312136	0.628197
SPRED2	Q7Z698	0.159977	0.286522	0.847838	-0.0183289	0.790803	0.834514	-0.0140886	0.90191	0.963376
SPRY2	O43597	0.0311977	0.893229	0.985536	-0.380684	0.0207228	0.0362083	-0.435142	0.00992697	0.0897835
SPTLC1	O15269	0.044628	0.806889	0.9676	0.359313	0.0025271	0.00538271	-0.188285	0.167589	0.454683
SRC	P12931	-0.0390106	0.90587	0.985674	0.465556	0.00545868	0.010798	-0.396429	0.209939	0.512773
SRP14	P37108	-0.38058	0.237946	0.84375	0.486153	0.027929	0.0472936	-0.0578743	0.873365	0.950561
SRPK2	P78362	-0.256773	0.303254	0.850332	0.433517	0.000779129	0.00186794	0.144519	0.528983	0.80001
SRPX	P78539	-0.128437	0.537127	0.907249	0.941018	3.42e-12	5.79e-11	0.793406	5.42e-07	0.000563672
SSB	P05455	0.198458	0.601551	0.928656	0.326321	0.0834733	0.124611	-0.189339	0.596999	0.829784
SSC4D	Q8WTU2	0.556566	0.347491	0.853176	-1.95025	1.2e-09	1.12e-08	-0.927049	0.0514831	0.235983
SSC5D	A1L4H1	0.0917939	0.731265	0.958289	0.621891	3.33e-06	1.37e-05	0.084293	0.646029	0.858484
ST3GAL1	Q11201	-0.0891439	0.749264	0.963185	0.572167	0.000101898	0.000302065	-0.0470213	0.830121	0.932974
ST6GAL1	P15907	0.0565091	0.78222	0.963185	0.641748	2.24e-10	2.5e-09	0.0790162	0.576057	0.817718
ST8SIA1	Q92185	0.740857	0.0693864	0.766908	0.192217	0.183328	0.249677	-0.0500423	0.865332	0.947952
STAB2	Q8WWQ8	0.359121	0.0165492	0.766908	0.396561	9.19e-07	4.15e-06	0.0792787	0.516827	0.790822
STAMBP	O95630	-0.187107	0.360636	0.853176	0.355858	0.00226122	0.0048864	0.146549	0.473551	0.76239
STAT5B	P51692	-0.602526	0.0680334	0.766908	0.651024	0.00236072	0.00508031	0.323947	0.338521	0.651677
STC1	P52823	0.25904	0.297268	0.847838	0.656064	2.15e-05	7.41e-05	0.596289	0.00749749	0.0776233
STC2	O76061	0.232693	0.0627308	0.766908	0.130858	0.0469517	0.0748136	0.196289	0.086911	0.317859
STEAP4	Q687X5	-0.933555	0.0144294	0.766908	-0.156461	0.348501	0.435306	-0.66919	0.00717549	0.0761846
STIP1	P31948	-0.248782	0.247589	0.84375	0.256837	0.0804731	0.120652	0.118024	0.651614	0.861796
STK11	Q15831	-0.117517	0.421438	0.873576	0.147653	0.0816445	0.122144	0.175841	0.235593	0.542933
STK24	Q9Y6E0	-0.120798	0.538655	0.907249	0.104629	0.371671	0.458475	-0.346221	0.0672899	0.279313
STK4	Q13043	-0.283227	0.150819	0.816073	0.238499	0.00324067	0.00677773	-0.0559596	0.711476	0.88817
STX16	O14662	0.147027	0.721051	0.954731	0.697542	0.000356662	0.000932429	0.197333	0.585148	0.823748
STX1B	P61266	-0.12736	0.449722	0.876285	-0.114402	0.244605	0.322167	-0.00586838	0.963124	0.98927
STX3	Q13277	-0.174924	0.497414	0.887751	0.231469	0.0335371	0.0555216	-0.0946801	0.501886	0.779018
STX4	Q12846	-0.254836	0.435917	0.873576	0.789203	1.54e-07	8.46e-07	-0.0492335	0.866257	0.947952
STX5	Q13190	-0.119455	0.599759	0.928656	0.359713	0.00959693	0.0179921	0.0827265	0.606958	0.834165
STX6	O43752	-0.0185348	0.955965	0.989829	0.782147	5.67e-06	2.21e-05	-0.24095	0.423164	0.719375
STX7	O15400	-0.0786568	0.787031	0.963517	1.44966	2.09e-16	1.11e-14	-0.0550228	0.809571	0.922306
STX8	Q9UNK0	-0.299457	0.161719	0.816073	0.67038	6.22e-10	6.28e-09	-0.171731	0.369038	0.675666
STXBP3	O00186	0.0705652	0.799183	0.966476	0.320058	0.0185904	0.0327853	0.20567	0.42906	0.725323
SUGT1	Q9Y2Z0	-0.419939	0.0798725	0.782415	0.267661	0.0615403	0.0955288	0.144922	0.584612	0.823682
SULT1A1	P50225	-0.205936	0.630928	0.936625	1.08591	2.9e-06	1.2e-05	-0.175424	0.647316	0.859097
SULT2A1	Q06520	0.297081	0.459978	0.879792	0.875113	0.000116572	0.000343608	0.0346206	0.933431	0.979935
SUMF2	Q8NBJ7	0.382117	0.0354009	0.766908	0.416042	0.000131635	0.000380992	0.0663085	0.706965	0.886796
SUSD1	Q6UWL2	-0.0148985	0.954975	0.989829	-0.0870789	0.523276	0.60665	-0.344365	0.0839262	0.311152
SUSD2	Q9UGT4	-0.156824	0.343123	0.853176	0.398134	1.92e-05	6.68e-05	0.312446	0.0146589	0.108922
SUSD4	Q5VX71	-0.221511	0.484509	0.885316	0.62794	4.09e-05	0.000131449	0.456748	0.120354	0.383942
SUSD5	O60279	-0.157793	0.266901	0.847838	0.211632	0.0498733	0.0792262	0.300446	0.0602379	0.258464
SV2A	Q7L0J3	-0.351939	0.413244	0.873576	0.56801	0.00977502	0.0182601	-0.263391	0.598166	0.830246
SYT1	P21579	0.170184	0.369473	0.862397	-0.000287778	0.998073	0.998073	-0.106812	0.575799	0.817718
TACC3	Q9Y6A5	-0.413003	0.3601	0.853176	0.758977	0.000175211	0.000494056	-0.273316	0.491863	0.773672
TACSTD2	P09758	-0.176814	0.552585	0.913008	0.84492	1.18e-10	1.38e-09	0.00984706	0.96738	0.991438
TAFA5	Q7Z5A7	0.312133	0.0903788	0.803159	-0.444044	8.83e-05	0.000266367	0.226985	0.322859	0.635639
TANK	Q92844	-0.0339205	0.927951	0.986245	0.301064	0.142881	0.201174	0.0882143	0.801379	0.921577
TARBP2	Q15633	-0.394516	0.0945117	0.806061	0.582569	4.86e-06	1.91e-05	-0.202243	0.371298	0.676003
TARM1	B6A8C7	-0.302266	0.275199	0.847838	0.111896	0.600761	0.673953	0.319001	0.187281	0.481151
TAX1BP1	Q86VP1	-0.152176	0.35776	0.853176	0.333318	0.00610139	0.0119445	-0.0432768	0.80007	0.921577
TBC1D17	Q9HA65	-0.608573	0.0270653	0.766908	0.251321	0.0906067	0.134201	0.0434871	0.866413	0.947952
TBC1D23	Q9NUY8	-0.591105	0.157971	0.816073	0.747329	3.34e-05	0.000110639	-0.190701	0.599706	0.831437
TBC1D5	Q92609	-0.166917	0.590012	0.928656	0.626244	5.75e-05	0.000179714	0.0993985	0.696057	0.879453
TBCB	Q99426	-0.260823	0.562897	0.913008	1.02407	2.16e-06	9.08e-06	-0.0413371	0.922112	0.974563
TBCC	Q15814	-0.347173	0.117741	0.808811	0.449893	0.000307431	0.00082021	0.0342305	0.874661	0.951474
TBL1X	O60907	-0.214308	0.510039	0.894425	0.58232	1.06e-05	3.9e-05	-0.0854687	0.714693	0.88817
TCL1A	P56279	0.848486	0.0459875	0.766908	-0.559661	0.0384734	0.0626962	-0.0885408	0.852356	0.943486
TCL1B	O95988	-0.741653	0.0849156	0.789934	-0.213966	0.454261	0.540182	-0.103562	0.769914	0.907553
TCN1	P20061	0.139362	0.459199	0.879792	0.457616	4.54e-06	1.81e-05	-0.18779	0.21385	0.51558
TCN2	P20062	0.303992	0.162433	0.816073	0.257047	0.00320669	0.00671341	0.262104	0.0197647	0.131431
TCTN3	Q6NUS6	0.166586	0.605735	0.930972	0.934004	2.15e-11	2.98e-10	0.393443	0.118771	0.381425
TDGF1	P13385	1.52423	0.138116	0.815489	-1.05261	0.0642833	0.0990915	1.09824	0.223904	0.525895
TDRKH	Q9Y2W6	-0.372514	0.171315	0.816073	0.668902	3.02e-08	1.97e-07	-0.12938	0.54327	0.809846
TEK	Q02763	0.178721	0.0783098	0.779382	0.3977	5.44e-09	4.53e-08	0.26279	0.00304443	0.0541492
TEX101	Q9BY14	-0.157164	0.707123	0.951826	-0.885728	3.9e-05	0.00012612	-0.748689	0.040599	0.204074
TF	P02787	0.0771379	0.596657	0.928656	0.196049	0.012759	0.0232907	0.128533	0.339281	0.652536
TFF1	P04155	0.124021	0.706895	0.951826	0.157743	0.370267	0.457557	0.65034	0.0486038	0.227803
TFF2	Q03403	0.319463	0.180959	0.816073	0.552269	0.000249681	0.000679198	0.592273	0.0322678	0.183272
TFF3	Q07654	-0.0645576	0.772947	0.963185	0.284918	0.0116625	0.0214207	0.33548	0.169916	0.459666
TFPI	P10646	-0.00962803	0.964379	0.993066	0.308447	0.000819134	0.0019526	0.0892614	0.548374	0.813375
TFPI2	P48307	0.34363	0.236908	0.84375	0.788242	4.87e-08	3e-07	0.601653	0.00654775	0.0760769
TFRC	P02786	0.196471	0.274379	0.847838	0.0682589	0.351398	0.438142	0.314943	0.0317579	0.181852
TG	P01266	-0.601677	0.195471	0.816073	0.52243	0.11886	0.170939	-0.635722	0.152635	0.435113
TGFA	P01135	-0.165045	0.454909	0.87845	0.536901	0.000100166	0.00029778	-0.0124658	0.958673	0.988406
TGFB1	P01137	0.122603	0.459907	0.879792	0.395087	7.68e-07	3.55e-06	0.0420603	0.76314	0.907482
TGFB2	P61812	-0.194529	0.653117	0.944575	0.478361	0.00926788	0.0174854	0.391834	0.172414	0.462959
TGFBI	Q15582	-0.0633326	0.776854	0.963185	0.686188	8.76e-11	1.06e-09	0.0886522	0.592007	0.825161
TGFBR1	P36897	0.655511	0.0202134	0.766908	0.157608	0.258688	0.337934	0.262682	0.212674	0.51558
TGFBR2	P37173	0.17027	0.313351	0.853176	0.316428	0.000896923	0.00211621	0.463239	0.0275352	0.164185
TGFBR3	Q03167	-0.119136	0.454177	0.878384	0.214777	0.0113571	0.0209521	0.318886	0.0633005	0.266977
TGM2	P21980	-0.0485765	0.839627	0.977853	0.314341	0.0245744	0.0422128	0.15754	0.574712	0.817718
TGOLN2	O43493	0.0359098	0.740553	0.962988	0.352007	2.86e-05	9.56e-05	0.226151	0.142021	0.419809
THAP12	O43422	-0.104466	0.721668	0.954731	0.10253	0.568993	0.64952	-0.165746	0.520325	0.794325
THBD	P07204	0.0603356	0.755881	0.963185	0.344847	7.29e-05	0.000222449	0.182374	0.280031	0.596059
THBS2	P35442	0.321932	0.386587	0.870657	1.42544	8.77e-14	2.2e-12	1.02836	0.000614371	0.0241719
THBS4	P35443	0.311405	0.31391	0.853176	0.819124	1.05e-08	7.95e-08	0.396355	0.115552	0.377545
THOP1	P52888	0.106536	0.666833	0.94846	0.751454	2.23e-07	1.18e-06	-0.162655	0.548255	0.813375
THPO	P40225	-0.0931174	0.68026	0.94846	0.0224044	0.840512	0.874116	-0.378583	0.0133377	0.103584
THSD1	Q9NS62	0.181892	0.278798	0.847838	0.248893	0.0354599	0.0583797	0.368031	0.00782288	0.0798011
THY1	P04216	0.146993	0.280079	0.847838	0.27098	0.00100019	0.00233078	0.446862	0.00409636	0.0636158
TIA1	P31483	-0.163149	0.462689	0.881207	0.221909	0.053841	0.0848168	0.150167	0.449388	0.740178
TIE1	P35590	-0.032725	0.876258	0.982971	0.526029	8.38e-07	3.82e-06	0.311494	0.0348298	0.191242
TIGAR	Q9NQ88	-0.00689242	0.973245	0.997167	0.251237	0.035354	0.0582976	0.306478	0.0377453	0.198856
TIGIT	Q495A1	0.206785	0.59778	0.928656	0.182453	0.359068	0.446636	-0.18153	0.539752	0.806816
TIMD4	Q96H15	0.481427	0.129313	0.815455	0.908333	1.81e-08	1.27e-07	0.818871	0.00101052	0.0332615
TIMP1	P01033	-0.0103409	0.968623	0.995901	0.685272	4.45e-09	3.75e-08	0.358307	0.0713774	0.285091
TIMP2	P16035	-0.00711061	0.953768	0.989829	0.283357	0.000231796	0.000637067	0.0968195	0.500626	0.779018
TIMP3	P35625	1.5898	0.00619825	0.719631	0.793827	0.0016836	0.00371929	0.125358	0.748109	0.901648
TIMP4	Q99727	0.200248	0.377705	0.869837	0.975181	4.26e-14	1.14e-12	0.360322	0.0750941	0.289927
TINAGL1	Q9GZM7	0.0758326	0.613591	0.936625	0.413547	1.28e-07	7.1e-07	0.271518	0.0220395	0.141732
TJAP1	Q5JTD0	-0.267186	0.160941	0.816073	0.448831	4.94e-07	2.41e-06	0.0577331	0.735832	0.899687
TLR1	Q15399	-0.255799	0.606333	0.931202	0.867981	8.57e-08	4.86e-07	0.268825	0.284027	0.597634
TLR2	O60603	0.380683	0.0355005	0.766908	0.118121	0.167965	0.232095	-0.0970739	0.434587	0.730514
TLR3	O15455	0.245856	0.55458	0.913008	0.473262	0.0128623	0.0234588	-0.0560143	0.827605	0.931951
TLR4	O00206	0.252228	0.125786	0.815455	0.152974	0.0684777	0.104858	0.00454449	0.971185	0.992729
TMCO5A	Q8N6Q1	-0.486617	0.157224	0.816073	-0.30332	0.228522	0.30348	0.533331	0.0958386	0.334071
TMED1	Q13445	0.481396	0.643903	0.938349	0.298326	0.681525	0.74293	-2.10612	0.0368051	0.196893
TMED10	P49755	-0.223987	0.529891	0.907249	-0.178466	0.252158	0.330858	0.128051	0.610942	0.836978
TMED4	Q7Z7H5	-0.276314	0.593072	0.928656	0.713511	0.00230939	0.00498014	-0.477828	0.214543	0.51558
TMEM106A	Q96A25	0.0210409	0.934781	0.986781	0.07073	0.597085	0.670552	-0.613317	0.00686358	0.0761846
TMEM132A	Q24JP5	-0.0368667	0.943026	0.987941	0.910033	5.46e-05	0.000170994	0.21675	0.532415	0.802285
TMEM25	Q86YD3	-0.129755	0.507273	0.894425	0.133559	0.268656	0.349421	0.0856206	0.574001	0.817718
TMPRSS11B	Q86T26	0.6304	0.101974	0.808811	-0.285881	0.363122	0.450064	0.374756	0.428554	0.725058
TMPRSS11D	O60235	0.00875606	0.969982	0.996505	0.0180811	0.868525	0.897864	0.0844107	0.725818	0.895334
TMPRSS15	P98073	0.188478	0.561965	0.913008	0.983558	1.17e-06	5.18e-06	0.218303	0.565012	0.817525
TMPRSS5	Q9H3S3	-0.0850606	0.527257	0.907249	0.0189211	0.809427	0.848145	-0.031843	0.758135	0.906218
TMSB10	P63313	0.265724	0.354533	0.853176	0.572487	0.000337273	0.000886194	0.610867	0.0333816	0.187243
TNC	P24821	0.377914	0.0282494	0.766908	0.468511	0.000823759	0.00196138	0.0602724	0.738998	0.900538
TNF	P01375	-0.334336	0.350675	0.853176	0.425692	8.67e-05	0.000262109	-0.281397	0.188066	0.48252
TNF	P01375	0.173461	0.436568	0.873576	0.278039	0.132266	0.187242	-0.335724	0.213788	0.51558
TNF	P01375	-0.171279	0.621683	0.936625	0.0974656	0.574701	0.654747	-0.237906	0.335731	0.650517
TNF	P01375	-0.0293242	0.926033	0.986054	0.0412644	0.786397	0.830707	0.0824864	0.545896	0.812308
TNFAIP8	O95379	-0.401266	0.433395	0.873576	0.216687	0.468641	0.5538	-0.620264	0.158575	0.441759
TNFRSF10A	O00220	0.157227	0.443947	0.87517	0.784151	3.52e-10	3.8e-09	0.648693	0.00226693	0.0496577
TNFRSF10B	O14763	0.240435	0.173671	0.816073	0.648976	3.93e-08	2.48e-07	0.648499	0.00509718	0.0702466
TNFRSF10C	O14798	0.051428	0.813154	0.971955	0.353637	0.00336568	0.00702506	0.179679	0.440138	0.735684
TNFRSF11A	Q9Y6Q6	0.308313	0.135158	0.815489	0.36681	0.00513203	0.0102296	0.4343	0.0980914	0.339083
TNFRSF11B	O00300	0.0665439	0.802261	0.9676	0.993292	1.96e-14	5.67e-13	0.535545	0.012747	0.100986
TNFRSF12A	Q9NP84	0.0830144	0.663753	0.948431	0.775313	2.24e-09	2.02e-08	0.610716	0.00939812	0.0872703
TNFRSF13B	O14836	0.173208	0.258522	0.847838	0.236162	0.0198319	0.0348272	0.49457	0.000822862	0.0305608
TNFRSF13C	Q96RJ3	0.342293	0.140553	0.816073	-0.0725456	0.586418	0.661429	0.207289	0.319779	0.634313
TNFRSF14	Q92956	-0.0808114	0.54005	0.907249	0.347821	3.58e-05	0.000117273	0.117637	0.489363	0.77195
TNFRSF17	Q02223	0.146433	0.425103	0.873576	0.346821	0.00128901	0.00292205	0.0856893	0.64379	0.857151
TNFRSF19	Q9NS68	0.118827	0.325782	0.853176	-0.16305	0.0762548	0.115157	0.126136	0.532282	0.802285
TNFRSF1A	P19438	0.168476	0.287406	0.847838	0.567283	1.51e-06	6.55e-06	0.551068	0.023334	0.146259
TNFRSF1B	P20333	0.274617	0.10864	0.808811	0.656633	6.85e-08	3.99e-07	0.675176	0.00314147	0.0549362
TNFRSF21	O75509	0.0610235	0.56118	0.913008	0.431681	4.97e-08	3.03e-07	0.409424	0.00423483	0.0643261
TNFRSF4	P43489	0.589595	0.00294991	0.511563	0.638484	1.03e-06	4.61e-06	0.524654	0.0430179	0.210142
TNFRSF6B	O95407	0.685533	0.14209	0.816073	0.820507	1.78e-05	6.25e-05	0.757147	0.0600373	0.258464
TNFRSF8	P28908	0.353204	0.246656	0.84375	0.552813	0.000169648	0.000480323	0.33536	0.245892	0.554514
TNFRSF9	Q07011	0.644698	0.000575192	0.364038	0.24684	0.0420308	0.0678385	0.597483	0.0221717	0.141732
TNFSF10	P50591	0.0576871	0.728729	0.958144	-0.0429756	0.593387	0.667841	-0.179025	0.317593	0.631846
TNFSF11	O14788	0.193511	0.479041	0.885316	-1.49585	2.26e-18	2.36e-16	-0.299436	0.209483	0.512773
TNFSF12	O43508	0.47962	0.0226491	0.766908	-0.296462	0.000485536	0.0012277	-0.472925	0.00188328	0.0446481
TNFSF13	O75888	0.0578159	0.735798	0.959977	0.467973	2.17e-08	1.47e-07	0.354417	0.00833118	0.0816169
TNFSF13B	Q9Y275	0.269441	0.0568139	0.766908	0.585971	6.73e-09	5.45e-08	0.530707	0.00564824	0.0730062
TNFSF14	O43557	0.227364	0.441141	0.875156	0.847871	1.37e-07	7.61e-07	0.141528	0.573477	0.817718
TNFSF8	P32971	0.273546	0.116907	0.808811	0.948693	2.29e-12	4.14e-11	0.565057	0.013185	0.103539
TNN	Q9UQP3	0.0424652	0.691916	0.94846	0.102643	0.238955	0.315925	0.0729188	0.577299	0.818365
TNNI3	P19429	0.49582	0.631582	0.936625	1.0972	0.00677864	0.0131589	1.63735	0.061037	0.260656
TNR	Q92752	0.481925	0.0582865	0.766908	-0.101856	0.435474	0.522317	0.282775	0.167529	0.454683
TNXB	P22105	0.244195	0.0322051	0.766908	0.0906067	0.136163	0.192365	0.00242978	0.979393	0.995799
TOMM20	Q15388	0.162595	0.391656	0.871305	0.696432	1.41e-10	1.62e-09	0.221524	0.214214	0.51558
TOR1AIP1	Q5JTV8	-0.0194348	0.956939	0.989893	0.318613	0.119754	0.172105	-0.0765654	0.805366	0.921874
TP53	P04637	-0.0592068	0.833115	0.976503	0.406711	0.00390151	0.00798306	0.414537	0.0599831	0.258464
TP53INP1	Q96A56	-0.00656364	0.979344	0.999686	-0.129678	0.197816	0.266616	-0.0302699	0.867501	0.948158
TPBGL	P0DKB5	-0.224782	0.36615	0.856133	0.0830456	0.447848	0.534082	0.0436618	0.828872	0.932369
TPMT	P51580	-0.105728	0.774513	0.963185	0.625897	0.00967541	0.0181229	-0.345737	0.289072	0.602763
TPP1	O14773	0.104886	0.535689	0.907249	0.51794	2.4e-05	8.2e-05	0.225985	0.127332	0.397972
TPPP3	Q9BW30	0.546358	0.164217	0.816073	-0.0884511	0.672119	0.73522	-0.274196	0.355277	0.666064
TPSAB1	Q15661	-0.0298902	0.897132	0.985536	0.0306611	0.808062	0.84757	0.0329585	0.863226	0.947952
TPSG1	Q9NRR2	0.76367	0.035822	0.766908	-0.111991	0.42981	0.517613	0.255829	0.324332	0.636975
TPT1	P13693	0.0293614	0.943758	0.987941	-0.11759	0.55476	0.635539	-0.0702728	0.73058	0.897896
TRAF2	Q12933	-0.258129	0.266057	0.847838	0.389813	0.0019237	0.00421392	0.25495	0.218535	0.51952
TREM2	Q9NZC2	0.494457	0.121513	0.809783	1.6864	4.77e-15	1.65e-13	0.878113	0.00697612	0.0761846
TREML1	Q86YW5	-0.129111	0.564446	0.914807	0.151726	0.285407	0.366851	-0.637322	0.00258845	0.052806
TREML2	Q5T2D2	0.239035	0.0841645	0.789934	0.281273	0.000236879	0.000648612	-0.0516272	0.697328	0.879479
TRIAP1	O43715	0.354752	0.221379	0.835803	0.609209	7.87e-07	3.62e-06	0.440006	0.0482643	0.226763
TRIM21	P19474	-0.0734189	0.75591	0.963185	1.00826	1.55e-05	5.52e-05	0.0397801	0.918103	0.974055
TRIM5	Q9C035	-0.148273	0.670964	0.94846	0.676102	4.01e-05	0.000129288	-0.0935537	0.764432	0.907553
[truncated: 83 more rows]

## Sheet: Table S3
Analysis Settings
Cutoff before duplicate resolution	true
Resolve duplicate on	Expression other
Color using	Expression other
Cutoff for Expression other	--
Cutoff for Expression pvalue	0.051
Cutoff for Expression qvalue	--
Reference set	Ingenuity Knowledge Base (Genes Only)
Relationship to include	Direct and Indirect
Includes Endogenous Chemicals	Yes
Optional Analyses	My Pathways My List
Filter Summary
Consider only molecules and/or relationships where
(confidence = Experimentally Observed) AND
(mol. types = biologic drug OR canonical pathway OR chemical - endogenous mammalian OR chemical - endogenous non-mammalian OR chemical - kinase inhibitor OR chemical - other OR chemical - protease inhibitor OR chemical drug OR chemical reagent OR chemical toxicant OR complex OR cytokine OR disease OR enzyme OR function OR fusion gene/product OR G-protein coupled receptor OR group OR growth factor…
Canonical Pathways
Ingenuity Canonical Pathways	-log(p-value)	zScore	Ratio	Molecules
AMPK Signaling	0	0.707107	0.0372	CDKN1A,GNAS,ILKAP,INSR,LEP,PRKAB1,RAB6A,SMARCA2,TSC1
Acetone Degradation I (to Methylglyoxal)	0		0.0238	AKR1B10
Aldosterone Signaling in Epithelial Cells	0		0.0349	AHCY,DNAJB14,HSPA1A/HSPA1B,HSPB1,HSPB6,PRKCQ
Allograft Rejection Signaling	0		0.0287	B2M,CD28,CD40,CD80,CD86,FAS,FASLG,GZMB,HLA-A,HLA-DRA,IGLC2,IL10,IL4,TNF
Altered T Cell and B Cell Signaling in Rheumatoid Arthritis	0		0.034	CD28,CD40,CD79B,CD80,CD86,CSF1,CXCL13,FAS,FASLG,HLA-A,HLA-DRA,IGLC2,IL10,IL12B,IL15,IL17A,IL18,IL1B,IL1RN,IL4,IL6,PRTN3,SLAMF1,TGFB1,TLR1,TLR3,TNF,TNFRSF13B,TNFRSF17,TNFSF11,TNFSF13,TNFSF13B
Androgen Signaling	0	1	0.0296	GNAS,POLR2F,PRKCQ,SHBG,SRC
Antiproliferative Role of TOB in T Cell Signaling	0	1.34164	0.0117	CD28,DPP7,TGFB1,TGFB2,TGFBR2
Apelin Cardiomyocyte Signaling Pathway	0	1	0.0404	ARNT,MAPK9,PRKCQ,TGFB1
Apelin Muscle Signaling Pathway	0		0.0417	GNAS,PRKAB1
Assembly of RNA Polymerase II Complex	0		0.02	POLR2F
Autoimmune Thyroid Disease Signaling	0		0.0262	CD28,CD40,CD80,CD86,FAS,FASLG,GZMB,HLA-A,HLA-DRA,IGLC2,IL10,IL4
B Cell Development	0		0.0204	CD40,CD79B,CD80,CD86,HLA-A,HLA-DRA,IGLC2,IL7,IL7R,PTPRC
B Cell Receptor Signaling	0	3.27327	0.0394	ABL1,APBB1IP,BCL2L1,CD22,CD79B,DAPP1,FCGR2A,FCGR2B,IGLC2,IKBKG,INPPL1,LYN,MAP2K6,MAP3K5,MAPK9,NFATC1,NFATC3,NFKBIE,PAG1,PIK3AP1,PPP3R1,PRKCQ,PTEN,PTPN6,PTPRC
BMP signaling pathway	0		0.033	ACVRL1,BMP10,MAPK9
Breast Cancer Regulation by Stathmin1	0	2.88675	0.0455	ADGRB3,ADGRD1,ADGRE1,ADGRE2,ADGRE5,ADGRG1,ADGRG2,ARHGEF12,CELSR2,CRHR1,EGF,F2R,GIPR,GPR158,GPRC5C,HGF,MMP9,PGF,PPP1R12A,PRKCQ,PROK1,PTH1R,TGFA,TGFB1,TGFB2,TP53,VIPR1
CCR5 Signaling in Macrophages	0	0	0.018	CCL3,CCL4,CCL5,CD4,FAS,FASLG,GNAS,MAPK9,PRKCQ
CD28 Signaling in T Helper Cells	0	3.20713	0.0329	CD28,CD4,CD80,CD86,GRAP2,HLA-A,HLA-DRA,IKBKG,MAPK9,NFATC1,NFATC3,NFKBIE,PPP3R1,PRKCQ,PTPN6,PTPRC,WAS
CDC42 Signaling	0	2.33333	0.033	B2M,BAIAP2,HLA-A,HLA-DRA,IQGAP2,ITGA2,ITGA5,ITGA6,ITGAL,ITGAM,ITGAV,ITGB1,ITGB2,ITGB5,ITGB7,MAPK9,PPP1R12A,SRC,WAS
CDP-diacylglycerol Biosynthesis I	0		0.0357	LPCAT2
CNTF Signaling	0		0.0351	IL6ST,LIFR
CTLA4 Signaling in Cytotoxic T Lymphocytes	0	-1.87663	0.0395	B2M,BCL2L1,CD28,CD80,CD86,FGR,FYB1,GRAP2,HLA-A,HLA-DRA,HMOX1,ITGA2,ITGAL,ITGB1,ITGB2,LYN,MAPK9,NFATC1,NFATC3,PRKCQ,SRC,TGFB1,TGFB2,YES1
CXCR4 Signaling	0	2.33333	0.0536	CD4,CXCL12,GNAS,LYN,MAPK9,PRKCQ,PXN,RHOC,SRC
Calcium Signaling	0		0.0227	LETM1,NFATC1,NFATC3,PPP3R1,TNNI3
Calcium-induced T Lymphocyte Apoptosis	0	2.23607	0.0109	CD4,HLA-A,HLA-DRA,PPP3R1,PRKCQ
Cancer Drug Resistance By Drug Efflux	0		0.0345	PTEN,TP53
Cardiac Hypertrophy Signaling	0	2.88675	0.046	GNAS,HSPB1,IL6,MAP2K6,MAP3K5,MAPK9,MAPKAPK2,PPP3R1,RHOC,TGFB1,TGFB2,TGFBR2
Cardiac β-adrenergic Signaling	0		0.0222	GNAS,PALM2AKAP2,PPP1R12A,SMPDL3A
Cell Cycle Control of Chromosomal Replication	0		0.0179	CHEK2
Cellular Effects of Sildenafil (Viagra)	0		0.0133	GNAS,PPP1R12A
Chaperone Mediated Autophagy Signaling Pathway	0	-1.1767	0.0404	ATP6AP2,ATP6V1D,CASP1,CELA3A,EIF2AK3,HSPA1A/HSPA1B,IL17A,IL17RA,IL18,IL1B,KLK6,LAMP2,MMP10,MMP12,MMP13,MMP15,MMP7,MMP8,MMP9,PARK7,PLIN3,PPP3R1,PRKAB1,PSME1,PSME2,TP53
Circadian Rhythm Signaling	0		0.0522	FGR,GAST,GNAS,KLK3,LYN,MAP2K6,NGFR,NOS1,NTRK2,PRKAB1,PRKCQ,PTGDS,SRC,YES1
Communication between Innate and Adaptive Immune Cells	0		0.0343	B2M,CCL15,CCL3,CCL4,CCL5,CD28,CD4,CD40,CD79B,CD80,CD83,CD86,CXCL10,CXCL8,HLA-A,HLA-DRA,IGLC2,IL10,IL12B,IL15,IL18,IL1B,IL1RN,IL4,IL6,TLR1,TLR3,TNF,TNFRSF13B,TNFRSF17,TNFSF13,TNFSF13B
Coronavirus Replication Pathway	0		0.0444	ACE2,CTSL
Corticotropin Releasing Hormone Signaling	0	0	0.0526	CRH,CRHR1,FASLG,GAST,GNAS,NOS1,POMC,PRKCQ
Cytotoxic T Lymphocyte-mediated Apoptosis of Target Cells	0	0.707107	0.0235	B2M,BCL2,CASP3,CASP8,DFFA,FADD,FAS,FASLG,GZMB,HLA-A
DNA Methylation and Transcriptional Repression Signaling	0		0.0204	CEBPB,TP53
Dilated Cardiomyopathy Signaling Pathway	0	-0.377964	0.0533	BAX,BCL2,DAG1,DSC2,DSG2,GNAS,TNNI3,TTN
Dopamine-DARPP32 Feedback in cAMP Signaling	0	0.447214	0.0269	GNAS,NOS1,PPP1R12A,PPP3R1,PRKCQ
EGF Signaling	0		0.0357	EGF,SRC
EIF2 Signaling	0	0	0.022	BCL2,EIF2AK3,EIF4G1,INSR,WARS1
ERBB4 Signaling	0		0.0294	ERBB4,PRKCQ
Endocannabinoid Developing Neuron Pathway	0		0.0236	MAP2K6,MAPK9,SRC
Endocannabinoid Neuronal Synapse Pathway	0		0.0134	MAPK9,PPP3R1
Estrogen Biosynthesis	0		0.0426	AKR1B10,HSD17B3
Estrogen-Dependent Breast Cancer Signaling	0		0.0482	AKR1B10,HSD17B3,SRC,STAT5B
Estrogen-mediated S-phase Entry	0		0.0385	CDKN1A
Ethanol Degradation IV	0		0.04	ALDH1A1
FLT3 Signaling in Hematopoietic Progenitor Cells	0		0.0244	FLT3LG,STAT5B
Fatty Acid α-oxidation	0		0.0476	ALDH1A1
FcγRIIB Signaling in B Lymphocytes	0		0.00938	CD79B,FCGR2B,IGLC2,LYN,MAPK9
G Beta Gamma Signaling	0	0	0.031	GNAS,HBEGF,PRKCQ,SRC
G Protein Signaling Mediated by Tubby	0	1.88982	0.015	ABL1,FYB1,GNAS,GRAP2,INSR,MERTK,NAMPT
G-Protein Coupled Receptor Signaling	0	3.02372	0.0398	ADGRB3,ADGRD1,ADGRE1,ADGRE2,ADGRE5,ADGRG1,ADGRG2,CELSR2,CRHR1,F2R,GIPR,GNAS,GPR158,GPRC5C,IKBKG,MAP2K6,MAP3K5,MAPK9,NFATC1,NFATC3,NFKBIE,PPP3R1,PTH1R,PXN,SMPDL3A,SRC,TTN,VIPR1
GABA Receptor Signaling	0		0.00758	GNAS
GNRH Signaling	0	1.66667	0.0471	FSHB,GNAS,HBEGF,MAP2K6,MAP3K5,MAPK9,PRKCQ,PXN,SRC
GPCR-Mediated Nutrient Sensing in Enteroendocrine Cells	0	1	0.0339	GAST,GIP,GNAS,PRKCQ
Gap Junction Signaling	0		0.0354	BGLAP,EGF,GAST,GNAS,PPP3R1,PRKCQ,SRC
Glutamate Receptor Signaling	0		0.0152	SLC1A4
Graft-versus-Host Disease Signaling	0		0.0314	CD28,CD80,CD86,FAS,FASLG,GZMB,HLA-A,HLA-DRA,IL18,IL1B,IL1RN,IL6,KIR2DL1/KIR2DL3,TNF
Gustation Pathway	0	1	0.0197	ENTPD2,LPL,PNLIP,SCN4B
Gαi Signaling	0		0.0143	GNAS,SRC
Gαq Signaling	0	2.12132	0.0529	GNAS,HMOX1,IKBKG,NFATC1,NFATC3,NFKBIE,PPP3R1,PRKCQ,RHOC
Gαs Signaling	0	-0.447214	0.0397	CRHR1,GNAS,PTH1R,SRC,VIPR1
HIPPO signaling	0		0.0233	PPP1R12A,STK4
Hematopoiesis from Pluripotent Stem Cells	0		0.0292	CD4,CSF1,CSF3,CXCL8,EPO,IGLC2,IL10,IL12B,IL4,IL6,IL7,KITLG,LIF
ICOS-ICOSL Signaling in T Helper Cells	0	3.20713	0.0335	CD28,CD4,CD40,CD80,CD86,GRAP2,HLA-A,HLA-DRA,IKBKG,IL2RA,NFATC1,NFATC3,NFKBIE,PPP3R1,PRKCQ,PTEN,PTPRC
IL-15 Signaling	0	3	0.0189	BCL2L1,CXCL8,GZMB,IGLC2,IL15,IL15RA,IL17A,IL4,IL5RA,STAT5B
IL-2 Signaling	0		0.0323	IL2RA,STAT5B
IL-4 Signaling	0	3.12772	0.0399	ARG1,BCL2L1,CCL11,CCL22,COL15A1,COL18A1,COL3A1,COL4A1,COL5A1,COL6A3,COL9A1,FAS,FCER2,HLA-DRA,IL13RA1,IL4,IL4R,MMP12,PTPN6,TGFB1,TGFB2,TGM2,TIMP3
Kinetochore Metaphase Signaling Pathway	0	0	0.036	CDC27,ESPL1,MAD1L1,PPP1R12A
Lipid Antigen Presentation by CD1	0		0.00241	B2M
Mechanisms of Viral Exit from Host Cells	0		0.0244	PRKCQ
Melatonin Degradation I	0		0.0317	B4GAT1,SULT1A1
Melatonin Signaling	0		0.0278	MAP2K6,PRKCQ
Mitochondrial L-carnitine Shuttle Pathway	0		0.0526	SLC27A4
Mouse Embryonic Stem Cell Pluripotency	0	1.34164	0.0481	AXIN1,IL6ST,LIF,LIFR,TP53
NER (Nucleotide Excision Repair, Enhanced Pathway)	0		0.0222	POLR2F,RAD23B
NUR77 Signaling in T Lymphocytes	0	1.66667	0.0234	B2M,BCL2,CASP3,CD28,CD80,CD86,FASLG,HLA-A,HLA-DRA,NFATC1,PPP3R1,PRKCQ
Neuropathic Pain Signaling In Dorsal Horn Neurons	0		0.0297	NTRK2,PRKCQ,SRC
Nicotine Degradation II	0		0.0149	B4GAT1
Nicotine Degradation III	0		0.0169	B4GAT1
Nitric Oxide Signaling in the Cardiovascular System	0	1.34164	0.0417	FLT1,FLT4,PGF,PRKCQ,PROK1
OX40 Signaling Pathway	0	1.13389	0.0209	B2M,BCL2,BCL2L1,CD4,HLA-A,HLA-DRA,MAPK9,NFKBIE,TNFRSF4,TRAF2
Opioid Signaling Pathway	0	1.89737	0.0429	FGR,FOSB,GNAS,LYN,MAP2K6,NOS1,OGFR,POMC,PPP3R1,PRKCQ,SRC,YES1
Oxidative Ethanol Degradation III	0		0.0175	ALDH1A1
Oxidative Phosphorylation	0		0.027	COX5B,CYB5A,NDUFS6
P2Y Purigenic Receptor Signaling Pathway	0		0.00752	PRKCQ
PCP (Planar Cell Polarity) Pathway	0		0.05	CTHRC1,MAPK9,WNT9A
PI3K Signaling in B Lymphocytes	0	3	0.0305	ABL1,C3,CD40,CD79B,DAPP1,FCGR2B,IGLC2,IKBKG,IL4,IL4R,LYN,NFATC1,NFATC3,NFKBIE,PIK3AP1,PPP3R1,PTEN,PTPRC
PKCθ Signaling in T Lymphocytes	0	3.74166	0.0251	CD28,CD4,CD80,CD86,GRAP2,HLA-A,HLA-DRA,IKBKG,MAP3K5,NFATC1,NFATC3,NFKBIE,PPP3R1,PRKCQ
Phosphatidylglycerol Biosynthesis II (Non-plastidic)	0		0.0333	LPCAT2
Phospholipase C Signaling	0	3.57771	0.0277	ARHGEF12,CD79B,FCGR2A,FCGR2B,GNAS,GRAP2,HMOX1,IGLC2,ITGA2,ITGA5,ITGA6,ITGAL,ITGAM,ITGAV,ITGB1,ITGB2,ITGB5,ITGB7,LYN,NFATC1,NFATC3,PEBP1,PLA2G10,PLA2G2A,PLA2G4A,PPP1R12A,PPP3R1,PRKCQ,RHOC,SRC,TGM2
Polyamine Regulation in Colon Cancer	0		0.0508	ARG1,MAP2K6,TP53
Prolactin Signaling	0		0.0421	CEBPB,NMI,PRKCQ,STAT5B
Protein Ubiquitination Pathway	0		0.044	AMFR,B2M,DNAJB14,HLA-A,HSPA1A/HSPA1B,HSPB1,HSPB6,PSME1,PSME2,THOP1,USO1,USP8
Putrescine Degradation III	0		0.0455	ALDH1A1
Regulation Of The Epithelial Mesenchymal Transition In Development Pathway	0	0	0.046	AXIN1,CDH1,NOTCH1,WNT9A
Regulation of IL-2 Expression in Activated and Anergic T Lymphocytes	0	1.73205	0.026	CD28,CD80,IKBKG,MAPK9,NFATC1,NFATC3,NFKBIE,PPP3R1,PRKCQ,TGFB1,TGFB2,TGFBR2
Relaxin Signaling	0	0	0.0387	GAST,GNAS,MMP9,NFKBIE,RLN2,SMPDL3A
Renin-Angiotensin Signaling	0	1.34164	0.0413	CCL5,MAPK9,PRKCQ,PTPN6,TNF
Role of Lipids/Lipid Rafts in the Pathogenesis of Influenza	0		0.0435	IFNAR1
Role of NFAT in Regulation of the Immune Response	0	3.63803	0.0183	CD28,CD4,CD79B,CD80,CD86,FCGR2A,FCGR2B,FCGR3A/FCGR3B,GNAS,HLA-A,HLA-DRA,IGLC2,IKBKG,LYN,NFATC1,NFATC3,NFKBIE,PPP3R1,PRKCQ
Role of WNT/GSK-3β Signaling in the Pathogenesis of Influenza	0		0.0385	AXIN1,IFNAR1,WNT9A
SAPK/JNK Signaling	0	1.66667	0.0179	CRKL,FADD,MAP3K5,MAP4K5,MAPK9,NFATC1,NFATC3,TP53,TRAF2
SNARE Signaling Pathway	0	1.88982	0.0515	RAB6A,SNAP23,SNAP29,SNCG,STX16,STXBP3,VTI1A
SPINK1 General Cancer Pathway	0		0.0435	IL6,PRSS2,SPINK1
Salvage Pathways of Pyrimidine Ribonucleotides	0	2.23607	0.0515	IRAK1,MAP2K6,MAPK9,NME3,PRKCQ
Sirtuin Signaling Pathway	0	1.26491	0.0478	BAX,CDH1,CXCL8,EPO,NAMPT,NBN,NDUFS6,PARP1,POLR2F,SIRT2,SOD2,TNF,TOMM20,TP53
Spliceosomal Cycle	0		0.0408	GPKOW,SF3B4
Stearate Biosynthesis I (Animals)	0		0.0435	AKR1B10,SIRT2,SLC27A4
Superpathway of Melatonin Degradation	0		0.0441	B4GAT1,MPO,SULT1A1
Superpathway of Methionine Degradation	0		0.0476	AHCY,MGMT
Synaptic Long Term Potentiation	0		0.0227	PPP1R12A,PPP3R1,PRKCQ
Systemic Lupus Erythematosus In T Cell Signaling Pathway	0	2.26779	0.0435	B2M,CASP1,CASP10,CASP2,CASP3,CASP8,CD28,CD70,CD80,CD86,EZR,FAS,FASLG,HLA-A,HLA-DRA,IL10,IL12B,IL17A,IL6,ITGAL,LEP,LEPR,MAP2K6,NOS1,PPP3R1,RHOC,SELPLG,YES1
Systemic Lupus Erythematosus Signaling	0		0.0272	C5,C7,C8B,C9,CD22,CD28,CD40,CD72,CD79B,CD80,CD86,FCGR2A,FCGR2B,FCGR3A/FCGR3B,HLA-A,IGLC2,IL10,IL18,IL1B,IL1RN,IL6,LYN,NFATC1,NFATC3,PTPN6,PTPRC,SF3B4,TNF,TNFSF13B
T Cell Exhaustion Signaling Pathway	0	3.8	0.0494	BTLA,CD274,CD28,CD80,CD86,GZMB,HAVCR2,HLA-A,HLA-DRA,IFNAR1,IL10,IL10RB,IL12B,IL12RB1,IL6,LAG3,LGALS9,MAPK9,NFATC1,NFATC3,PDCD1,PDCD1LG2,PRKCQ,PTPN6,TGFB1,TGFBR2,TGFBR3,TNFRSF14
T Cell Receptor Signaling	0	3.65655	0.0455	B2M,CD28,CD4,CD80,CD86,FYB1,GRAP2,HLA-A,HLA-DRA,ICAM1,IKBKG,IL4,ITGA2,ITGAL,ITGB1,ITGB2,MAP2K6,NFATC1,NFATC3,NFKBIE,PAG1,PPP3R1,PRKCQ,PTPN6,PTPRC,PTPRH,SKAP1,TNF
TEC Kinase Signaling	0	3.77124	0.0484	FADD,FAS,FASLG,FGR,GNAS,ITGA2,ITGA5,ITGA6,ITGAL,ITGAM,ITGAV,ITGB1,ITGB2,ITGB5,ITGB7,LYN,MAPK9,PRKCQ,RHOC,SRC,STAT5B,TNF,TNFRSF10A,TNFRSF10B,TNFRSF21,TNFSF12,WAS,YES1
Th17 Activation Pathway	0	3.05085	0.0269	CCL20,IL10,IL12B,IL12RB1,IL17A,IL17F,IL1B,IL1R1,IL6,IRAK1,IRAK4,NFATC1,NFATC3
Thrombin Signaling	0	1.88982	0.0356	ARHGEF12,EGF,F2R,GNAS,PPP1R12A,PRKCQ,RHOC,SRC
Thrombopoietin Signaling	0		0.0317	PRKCQ,STAT5B
Thyroid Hormone Metabolism II (via Conjugation and/or Degradation)	0		0.0488	B4GAT1,SULT1A1
Triacylglycerol Biosynthesis	0		0.0364	LPCAT2,SIRT2
Vitamin-C Transport	0		0.0435	TXNRD1
WNK Renal Signaling Pathway	0	1	0.0472	AMFR,INSR,NPPC,PRKCQ,TNF
cAMP-mediated signaling	0	0.377964	0.0339	CRHR1,GNAS,PALM2AKAP2,PPP3R1,PTH1R,SMPDL3A,SRC,VIPR1
fMLP Signaling in Neutrophils	0	1.13389	0.0534	GNAS,NFATC1,NFATC3,NFKBIE,PPP3R1,PRKCQ,WAS
mTOR Signaling	0	0.816497	0.0421	EIF4G1,HMOX1,INSR,PGF,PRKAB1,PRKCQ,PROK1,RHOC,TSC1
nNOS Signaling in Skeletal Muscle Cells	0		0.0417	DAG1,NOS1
p70S6K Signaling	0	2.64575	0.0138	CD79B,F2R,IGLC2,IL4,IL4R,LYN,PRKCQ,SRC
tRNA Splicing	0		0.0217	SMPDL3A
α-Adrenergic Signaling	0		0.0183	GNAS,PRKCQ
Mismatch Repair in Eukaryotes	0.196		0.0556	FEN1
1D-myo-inositol Hexakisphosphate Biosynthesis II (Mammalian)	0.21		0.0588	INPPL1
Bile Acid Biosynthesis, Neutral Pathway	0.226		0.0625	SCP2
Ethanol Degradation II	0.238		0.0571	ADH4,ALDH1A1
IL-9 Signaling	0.238		0.0571	STAT5B,TNF
Nucleotide Excision Repair Pathway	0.238		0.0571	POLR2F,RAD23B
Oxytocin In Spinal Neurons Signaling Pathway	0.238		0.0571	GAST,NOS1
Choline Biosynthesis III	0.244		0.0667	HMOX1
Fatty Acid Activation	0.244		0.0667	SLC27A4
Telomere Extension by Telomerase	0.244		0.0667	NBN
Apelin Adipocyte Signaling Pathway	0.251	2.23607	0.0549	GSTA1,MAPK9,PLIN1,PRDX6,PRKAB1
Basal Cell Carcinoma Signaling	0.251		0.0556	AXIN1,BMP10,TP53,WNT9A
Serotonin Degradation	0.251	2	0.0556	ADH4,ALDH1A1,B4GAT1,SULT1A1
UVB-Induced MAPK Signaling	0.262		0.0577	MAPK9,PRKCQ,TP53
Colanic Acid Building Blocks Biosynthesis	0.263		0.0714	GPI
Glycogen Degradation III	0.263		0.0714	TYMP
Telomerase Signaling	0.264	0	0.0556	ABL1,CDKN1A,EGF,IL2RA,TP53,TPP1
Cholesterol Biosynthesis I	0.285		0.0769	LBR
Cholesterol Biosynthesis II (via 24,25-dihydrolanosterol)	0.285		0.0769	LBR
Cholesterol Biosynthesis III (via Desmosterol)	0.285		0.0769	LBR
Glucocorticoid Biosynthesis	0.285		0.0769	GSTA1
Oleate Biosynthesis II (Animals)	0.285		0.0769	CYB5A
UDP-N-acetyl-D-galactosamine Biosynthesis II	0.285		0.0769	GPI
Hereditary Breast Cancer Signaling	0.285		0.0563	CDKN1A,CHEK2,NBN,NPM1,POLR2F,PTEN,SMARCA2,TP53
Methylglyoxal Degradation III	0.291		0.0645	ADH4,AKR1B10
Apelin Endothelial Signaling Pathway	0.292	2.12132	0.0567	ARNT,GNAS,ICAM1,MAPK9,PRKAB1,PRKCQ,TEK,VCAM1
Neurovascular Coupling Signaling Pathway	0.295	3.05085	0.056	ENTPD2,ENTPD5,ENTPD6,GAST,LCAT,NOS1,PLA2G10,PLA2G2A,PLA2G4A,PLB1,PPP1R12A,PRDX6,SLC16A1
Mitotic Roles of Polo-Like Kinase	0.298		0.0597	CDC27,CHEK2,ESPL1,TGFB1
Role of p14/p19ARF in Tumor Suppression	0.306		0.0667	NPM1,TP53
Role of PI3K/AKT Signaling in the Pathogenesis of Influenza	0.308		0.0606	CCL5,CRKL,IFNAR1,NFKBIE
WNT/Ca+ pathway	0.308	2	0.0606	AXIN1,NFATC1,NFATC3,ROR1
Assembly of RNA Polymerase I Complex	0.309		0.0833	POLR2F
Glycogen Degradation II	0.309		0.0833	TYMP
Mineralocorticoid Biosynthesis	0.309		0.0833	GSTA1
NGF Signaling	0.312	2.64575	0.0583	BAX,IKBKG,MAP3K5,MAPK9,NGFR,SMPD1,TP53
ERB2-ERBB3 Signaling	0.319	1	0.0615	ERBB2,ERBB3,PTEN,STAT5B
Pyridoxal 5'-phosphate Salvage Pathway	0.319	2	0.0615	IRAK1,MAP2K6,MAPK9,PRKCQ
nNOS Signaling in Neurons	0.32		0.0638	NOS1,PPP3R1,PRKCQ
Cysteine Biosynthesis III (mammalia)	0.322		0.069	AHCY,MGMT
ATM Signaling	0.329	1.63299	0.06	ABL1,CDKN1A,CHEK2,MAPK9,NBN,TP53
Role of OCT4 in Mammalian Embryonic Stem Cell Pluripotency	0.333		0.0652	PARP1,TP53,WWP2
Glycine Betaine Degradation	0.336		0.0909	SHMT1
Glutathione Redox Reactions I	0.339		0.0714	GSTA1,PRDX6
Role of NFAT in Cardiac Hypertrophy	0.342	3.05085	0.058	CTF1,GNAS,IL6,IL6ST,LIF,MAP2K6,MAPK9,PPP3R1,PRKCQ,SRC,TGFB1,TGFB2,TGFBR2
CCR3 Signaling in Eosinophils	0.344	1.88982	0.0597	CCL11,CCL26,GNAS,PLA2G10,PLA2G2A,PLA2G4A,PPP1R12A,PRKCQ
Melanocyte Development and Pigmentation Signaling	0.347	-0.816497	0.0612	BCL2,GNAS,KITLG,POMC,PTPN6,SRC
UVA-Induced MAPK Signaling	0.347		0.0612	BCL2L1,CASP3,MAPK9,PARP1,SMPD1,TP53
MicroRNA Biogenesis Signaling Pathway	0.349	2.7136	0.0588	ABL1,DNAJA2,EGF,HGF,HMOX1,POLR2F,TARBP2,TGFA,TGFB1,TGFB2,TP53
Role of BRCA1 in DNA Damage Response	0.35	1	0.0625	CDKN1A,CHEK2,NBN,SMARCA2,TP53
Methionine Degradation I (to Homocysteine)	0.357		0.0741	AHCY,MGMT
IL-3 Signaling	0.36	1.34164	0.0633	CRKL,PPP3R1,PRKCQ,PTPN6,STAT5B
Renal Cell Carcinoma Signaling	0.36		0.0633	ARNT,HGF,MET,TGFA,TGFB1
Prostate Cancer Signaling	0.363		0.0614	ABL1,BCL2,CDKN1A,KLK3,NFKBIE,PTEN,TP53
Prostanoid Biosynthesis	0.366		0.1	PTGDS
Antiproliferative Role of Somatostatin Receptor 2	0.382	1	0.0649	CDKN1A,GAST,NOS1,PTPN6,SRC
Non-Small Cell Lung Cancer Signaling	0.387	0.447214	0.0638	ABL1,EGF,ERBB2,STK4,TGFA,TP53
Oxytocin In Brain Signaling Pathway	0.39	0	0.0603	CASP1,IL1B,IL6,LCAT,PLA2G10,PLA2G2A,PLA2G4A,PLB1,PRDX6,PRKCQ,PTPN1,TNF
Regulation of eIF4 and p70S6K Signaling	0.392		0.0608	EIF4G1,ITGA2,ITGA5,ITGA6,ITGAL,ITGAM,ITGAV,ITGB1,ITGB2,ITGB5,ITGB7
GDNF Family Ligand-Receptor Interactions	0.394	2	0.0658	DOK2,GDNF,GFRA1,MAPK9,PDLIM7
Citrulline Biosynthesis	0.401		0.111	ARG1
Folate Transformations I	0.401		0.111	SHMT1
Salvage Pathways of Pyrimidine Deoxyribonucleotides	0.401		0.111	TYMP
Sphingosine and Sphingosine-1-phosphate Metabolism	0.401		0.111	NAAA
Role of CHK Proteins in Cell Cycle Checkpoint Control	0.405	1	0.069	CDKN1A,CHEK2,NBN,TP53
ERK5 Signaling	0.419	2.23607	0.0676	CTF1,EGF,IL6ST,LIF,SRC
Oxytocin Signaling Pathway	0.424	2.18282	0.0603	CCL5,CXCL8,GAST,HSPB1,IL6,LEP,LPL,MAPK9,NFATC1,PLA2G10,PLA2G2A,PLA2G4A,PPP1R12A,PPP3R1,PRKAB1,PRKCQ,TNFSF11
CSDE1 Signaling Pathway	0.434	0	0.0714	FN1,PTEN,TGFB1,TNC
FAT10 Signaling Pathway	0.434		0.0714	NUB1,PSME1,PSME2,TNF
Superoxide Radicals Degradation	0.44		0.125	SOD2
Pyrimidine Deoxyribonucleotides De Novo Biosynthesis I	0.442		0.087	NME3,RRM2B
Xenobiotic Metabolism CAR Signaling Pathway	0.443	0.57735	0.0625	ALDH1A1,GSTA1,GSTA3,HS3ST3B1,HS6ST1,HS6ST2,MAP2K6,NDST1,PRKCQ,SRC,SULT1A1,SULT2A1
Netrin Signaling	0.444	2.23607	0.0694	ENAH,NCK2,NFATC1,NFATC3,PPP3R1
Insulin Receptor Signaling	0.445	-0.377964	0.0643	CRKL,INPPL1,INSR,PPP1R12A,PTEN,PTPN1,PTPRF,STX4,TSC1
T Helper Cell Differentiation	0.451		0.0594	CD28,CD40,CD80,CD86,HLA-A,HLA-DRA,IFNGR1,IFNGR2,IL10,IL10RB,IL12B,IL12RB1,IL17A,IL17F,IL18,IL18R1,IL2RA,IL4,IL4R,IL6,IL6ST,NGFR,TGFB1,TGFBR2,TNF,TNFRSF11B,TNFRSF1A,TNFRSF1B
IGF-1 Signaling	0.453		0.0667	CCN1,IGFBP2,IGFBP3,IGFBP4,IGFBP6,IGFBP7,PXN
eNOS Signaling	0.455	1	0.0641	CASP3,CASP8,FLT1,FLT4,GNAS,HSPA1A/HSPA1B,PGF,PRKAB1,PRKCQ,PROK1
Growth Hormone Signaling	0.458	0.447214	0.0704	GH1,IGFBP3,PRKCQ,PTPN6,STAT5B
PDGF Signaling	0.467	2.44949	0.069	ABL1,CRKL,INPPL1,PDGFRA,PDGFRB,SRC
GM-CSF Signaling	0.472		0.0714	BCL2L1,CSF2RA,LYN,PPP3R1,STAT5B
Glioblastoma Multiforme Signaling	0.475	1	0.0643	AXIN1,CDKN1A,EGF,PDGFRA,PDGFRB,PTEN,RHOC,SRC,TP53,TSC1,WNT9A
Glutathione-mediated Detoxification	0.481		0.0811	ANPEP,GSTA1,GSTA3
Noradrenaline and Adrenaline Degradation	0.481		0.0811	ADH4,ALDH1A1,COMT
Ceramide Biosynthesis	0.487		0.143	SPTLC1
Ceramide Degradation	0.487		0.143	NAAA
NAD Biosynthesis from 2-amino-3-carboxymuconate Semialdehyde	0.487		0.143	NMNAT1
NAD Salvage Pathway III	0.487		0.143	NMNAT1
Thioredoxin Pathway	0.487		0.143	TXNRD1
Insulin Secretion Signaling Pathway	0.492	3.15296	0.0625	EIF2AK3,EIF4G1,FGR,FURIN,GH1,GIP,GIPR,GNAS,INSR,LYN,PRKCQ,SRC,SRP14,STAT5B,STX16,VTI1A,YES1
Cyclins and Cell Cycle Regulation	0.493	-2.23607	0.0706	ABL1,CDKN1A,CDKN2D,TGFB1,TGFB2,TP53
Histamine Degradation	0.494		0.0952	ALDH1A1,HNMT
Remodeling of Epithelial Adherens Junctions	0.501	2	0.0735	ACTN4,CDH1,HGF,MET,SRC
TR/RXR Activation	0.506		0.0714	COL6A3,ENO1,FGA,GH1,LDLR,TSHB
Androgen Biosynthesis	0.523		0.1	GSTA1,HSD17B3
Type I Diabetes Mellitus Signaling	0.53	3.67423	0.0609	BCL2,CASP3,CASP8,CD28,CD80,CD86,FADD,FAS,FASLG,GZMB,HLA-A,HLA-DRA,ICA1,IFNGR1,IFNGR2,IKBKG,IL12B,IL1B,IL1R1,IL1RAP,IRAK1,MAP2K6,MAP3K5,MAPK9,NFKBIE,NGFR,TNF,TNFRSF11B,TNFRSF1A,TNFRSF1B,TRAF2
Cell Cycle: G2/M DNA Damage Checkpoint Regulation	0.534	1	0.08	ABL1,CDKN1A,CHEK2,TP53
Melanoma Signaling	0.534		0.08	CDH1,CDKN1A,PTEN,TP53
Synaptic Long Term Depression	0.538	1.50756	0.0657	CRH,CRHR1,GAST,GNAS,LCAT,LYN,NOS1,PLA2G10,PLA2G2A,PLA2G4A,PLB1,PRDX6,PRKCQ
Arginine Degradation VI (Arginase 2 Pathway)	0.543		0.167	ARG1
GDP-mannose Biosynthesis	0.543		0.167	GPI
Rapoport-Luebering Glycolytic Shunt	0.543		0.167	TIGAR
Serotonin and Melatonin Biosynthesis	0.543		0.167	DDC
Tryptophan Degradation to 2-amino-3-carboxymuconate Semialdehyde	0.543		0.167	KYNU
Urea Cycle	0.543		0.167	ARG1
Zymosterol Biosynthesis	0.543		0.167	LBR
Fatty Acid β-oxidation I	0.546		0.0882	ACAA1,SCP2,SLC27A4
γ-linolenate Biosynthesis II (Animals)	0.554		0.105	CYB5A,SLC27A4
Dopamine Receptor Signaling	0.563		0.075	COMT,DDC,NCS1,PPP1R12A,PTS,QDPR
CREB Signaling in Neurons	0.565	4.33333	0.061	ADGRB3,ADGRD1,ADGRE1,ADGRE2,ADGRE5,ADGRG1,ADGRG2,CELSR2,CRHR1,EGF,F2R,FGFR2,FGFR4,FLT1,FLT4,GIPR,GNAS,GPR158,GPRC5C,HGF,IGF2R,INSR,NGFR,NTRK2,NTRK3,PDGFRA,PDGFRB,POLR2F,PRKCQ,PTH1R,TGFA,TGFB1,TGFB2,TGFBR2,TGFBR3,TNFRSF11A,VIPR1
Xenobiotic Metabolism PXR Signaling Pathway	0.585	1.94145	0.0674	ALDH1A1,CES1,CES3,GSTA1,GSTA3,HS3ST3B1,HS6ST1,HS6ST2,NDST1,PPP1R12A,PRKCQ,SULT1A1,SULT2A1
Glutaryl-CoA Degradation	0.587		0.111	CA1,PARK7
Superpathway of Geranylgeranyldiphosphate Biosynthesis I (via Mevalonate)	0.587		0.111	MVK,PMVK
Xenobiotic Metabolism General Signaling Pathway	0.588	3.16228	0.0699	ARNT,EIF2AK3,GSTA1,GSTA3,HMOX1,MAP2K6,MAP3K5,MAPK9,PRKCQ,SLC51B
Mitochondrial Dysfunction	0.592	0	0.064	AIFM1,ATP1B1,BAX,BCL2,CASP3,COX5B,CYB5A,DHODH,FIS1,GSTA1,HTRA2,MAP3K5,MAPK9,NDUFS6,NOS1,PARK7,PPP3R1,PRDX6,PRKAB1,SOD2,TOMM20,TP53
Dopamine Degradation	0.594		0.0938	ALDH1A1,COMT,SULT1A1
Citrulline-Nitric Oxide Cycle	0.61		0.2	NOS1
Folate Polyglutamylation	0.61		0.2	SHMT1
Protein Citrullination	0.61		0.2	PADI4
Superpathway of Serine and Glycine Biosynthesis I	0.61		0.2	SHMT1
dTMP De Novo Biosynthesis	0.61		0.2	SHMT1
Apelin Pancreas Signaling Pathway	0.614	-1	0.087	EIF2AK3,ERN1,MAPK9,PRKAB1
Role of NANOG in Mammalian Embryonic Stem Cell Pluripotency	0.621	0.447214	0.0726	ACVRL1,AXIN1,BMP10,IL6ST,LIF,LIFR,TCL1A,TP53,WNT9A
D-myo-inositol (1,3,4)-trisphosphate Biosynthesis	0.623		0.118	INPPL1,PTEN
Hypoxia Signaling in the Cardiovascular System	0.626	0	0.0789	ARNT,EPO,NFKBIE,P4HB,PTEN,TP53
Leptin Signaling in Obesity	0.626	1.34164	0.0789	AGRP,GHRL,LEP,LEPR,NPY,POMC
Endometrial Cancer Signaling	0.637		0.0833	AXIN1,CDH1,ERBB2,PTEN,TP53
Acute Myeloid Leukemia Signaling	0.637	-0.377964	0.0769	CSF1R,CSF2RA,CSF3R,FLT3LG,KITLG,MAP2K6,STAT5B
GPCR-Mediated Integration of Enteroendocrine Signaling Exemplified by an L Cell	0.643	0.816497	0.08	CALCA,GAL,GIP,GIPR,GNAS,VIPR1
Granzyme A Signaling	0.643	0	0.08	CASP1,F2R,FN1,IL1B,NDUFS6,PARP1
BER (Base Excision Repair) Pathway	0.659	2	0.0909	FEN1,MAP2K6,PARP1,TP53
D-myo-inositol (1,4,5)-trisphosphate Degradation	0.663		0.125	INPP1,INPPL1
Parkinson's Signaling	0.663		0.125	CASP3,PARK7
Superpathway of Cholesterol Biosynthesis	0.677		0.103	LBR,MVK,PMVK
Sumoylation Pathway	0.693	1.13389	0.0777	CDH1,FAS,FASLG,MAP3K5,MAPK9,RCOR1,RHOC,TP53
Arginine Degradation I (Arginase Pathway)	0.695		0.25	ARG1
Catecholamine Biosynthesis	0.695		0.25	DDC
D-glucuronate Degradation I	0.695		0.25	DCXR
Eumelanin Biosynthesis	0.695		0.25	MIF
Phenylalanine Degradation I (Aerobic)	0.695		0.25	QDPR
Phenylethylamine Degradation I	0.695		0.25	AOC3
Ephrin B Signaling	0.697	1.63299	0.0833	AXIN1,CXCL12,EPHB4,GNAS,NCK2,PXN
Heparan Sulfate Biosynthesis	0.701	1.13389	0.0805	HS3ST3B1,HS6ST1,HS6ST2,NDST1,PRDX6,SULT1A1,SULT2A1
Xenobiotic Metabolism AHR Signaling Pathway	0.701	2.64575	0.0805	ALDH1A1,ARNT,GSTA1,GSTA3,IL1B,IL6,TNF
Superpathway of Citrulline Metabolism	0.706		0.133	ARG1,NOS1
Estrogen Receptor Signaling	0.74	2.74563	0.066	BCL2,CDKN1A,EGF,GNAS,IGF2R,LEP,LEPR,MDK,MED18,MMP10,MMP12,MMP13,MMP15,MMP7,MMP8,MMP9,NDUFS6,NOTCH1,PGF,PPP1R12A,PRKAB1,PRKCQ,PROK1,PTEN,SOD2,SRC,TP53
Cardiomyocyte Differentiation via BMP Receptors	0.74		0.111	ACVRL1,BMP10,NPPB
Tryptophan Degradation X (Mammalian, via Tryptamine)	0.74		0.111	AKR1B10,ALDH1A1,DDC
DNA Double-Strand Break Repair by Homologous Recombination	0.753		0.143	ABL1,NBN
Mevalonate Pathway I	0.753		0.143	MVK,PMVK
Urate Biosynthesis/Inosine 5'-phosphate Degradation	0.753		0.143	NT5C3A,NT5E
Cell Cycle: G1/S Checkpoint Regulation	0.776	2	0.0882	ABL1,CDKN1A,CDKN2D,TGFB1,TGFB2,TP53
Antigen Presentation Pathway	0.787		0.103	B2M,CD74,HLA-A,HLA-DRA
tRNA Charging	0.787	2	0.103	DARS1,HARS1,MARS1,WARS1
14-3-3-mediated Signaling	0.8	1.88982	0.0787	BAX,MAP3K5,MAPK9,PRKCQ,SRC,SRPK2,TNF,TNFRSF1A,TRAF2,TSC1
Guanosine Nucleotides Degradation III	0.804		0.154	NT5C3A,NT5E
NAD Phosphorylation and Dephosphorylation	0.804		0.154	ACP5,NADK
NAD biosynthesis II (from tryptophan)	0.804		0.154	KYNU,NMNAT1
NRF2-mediated Oxidative Stress Response	0.808	2.7136	0.0717	BACH1,CLPP,DNAJA2,DNAJB14,EIF2AK3,FKBP5,GSTA1,GSTA3,HMOX1,MAP2K6,MAP3K5,MAPK9,PPIB,PRDX1,PRKCQ,SOD2,TXNRD1
Adenine and Adenosine Salvage I	0.808		0.333	APRT
Anandamide Degradation	0.808		0.333	NAAA
Coenzyme A Biosynthesis	0.808		0.333	PPCDC
Glycine Biosynthesis III	0.808		0.333	AGXT
Methylglyoxal Degradation I	0.808		0.333	HAGH
Tetrahydrobiopterin Biosynthesis I	0.808		0.333	PTS
Tetrahydrobiopterin Biosynthesis II	0.808		0.333	PTS
Thiosulfate Disproportionation III (Rhodanese)	0.808		0.333	TST
Uridine-5'-phosphate Biosynthesis	0.808		0.333	DHODH
TGF-β Signaling	0.809	2.64575	0.0833	BCL2,INHBB,INHBC,MAP2K6,MAPK9,TGFB1,TGFB2,TGFBR2
Gluconeogenesis I	0.811		0.12	ENO1,FBP1,GPI
Glycolysis I	0.811		0.12	ENO1,FBP1,GPI
Tryptophan Degradation III (Eukaryotic)	0.811		0.12	CA1,KYNU,PARK7
Heparan Sulfate Biosynthesis (Late Stages)	0.83	1.13389	0.0875	HS3ST3B1,HS6ST1,HS6ST2,NDST1,PRDX6,SULT1A1,SULT2A1
Huntington's Disease Signaling	0.834	-1.94145	0.0707	BAX,BCL2L1,CASP1,CASP10,CASP2,CASP3,CASP8,DCTN1,EGF,HSPA1A/HSPA1B,MAPK9,POLR2F,PRKCQ,PSME1,PSME2,RCOR1,STX16,TGM2,TP53,VTI1A
UVC-Induced MAPK Signaling	0.837	2.23607	0.098	MAPK9,PRKCQ,SMPD1,SRC,TP53
Dendritic Cell Maturation	0.845	5.92474	0.0654	B2M,CD40,CD58,CD80,CD83,CD86,COL18A1,COL3A1,FCGR2A,FCGR2B,FCGR3A/FCGR3B,HLA-A,HLA-DRA,ICAM1,IFNAR1,IGLC2,IKBKG,IL10,IL12B,IL15,IL18,IL1B,IL1RL2,IL1RN,IL32,IL6,LEP,LEPR,LTBR,LY75,MAPK9,NFKBIE,NGFR,TLR3,TNF,TNFRSF11B,TNFRSF1A,TNFRSF1B,TREM2
White Adipose Tissue Browning Pathway	0.867	1.26491	0.0797	ANGPT2,CEBPB,FGFR2,FGFR4,GNAS,LEP,NPPB,PLIN1,PRKAB1,SLC16A1,VGF
Neurotrophin/TRK Signaling	0.871	1.34164	0.0897	KLK3,MAP2K6,MAP3K5,NGFR,NTRK2,NTRK3,SPRY2
Factors Promoting Cardiogenesis in Vertebrates	0.872	2.52982	0.0784	ACVRL1,AXIN1,BMP10,LRP1,MAPK9,NPPB,PRKCQ,TGFB1,TGFB2,TGFBR2,TGFBR3,WNT9A
The Visual Cycle	0.89		0.13	AKR1B10,RBP2,RBP5
Sphingosine-1-phosphate Signaling	0.913	-0.333333	0.0833	CASP1,CASP10,CASP2,CASP3,CASP8,NAAA,PDGFRA,PDGFRB,RHOC,SMPD1
Superpathway of D-myo-inositol (1,4,5)-trisphosphate Metabolism	0.934		0.136	INPP1,INPPL1,PTEN
Dermatan Sulfate Biosynthesis	0.936	0.816497	0.0984	HS3ST3B1,HS6ST1,HS6ST2,NDST1,SULT1A1,SULT2A1
Transcriptional Regulatory Network in Embryonic Stem Cells	0.936	2.49615	0.0793	FGFR2,FGFR4,IGF2R,IL6ST,L1CAM,LIF,LIFR,TGFB1,TGFB2,TGFBR2,TGFBR3,TP53,WNT9A
Ephrin A Signaling	0.947		0.106	EFNA4,EPHA1,EPHA2,EPHA4,NGFR
Glycine Biosynthesis I	0.973		0.5	SHMT1
L-DOPA Degradation	0.973		0.5	COMT
UDP-D-xylose and UDP-D-glucuronate Biosynthesis	0.973		0.5	UXS1
Chondroitin Sulfate Biosynthesis	0.988	0.816497	0.102	HS3ST3B1,HS6ST1,HS6ST2,NDST1,SULT1A1,SULT2A1
Protein Kinase A Signaling	1.01	-0.816497	0.0706	CDC27,GNAS,NFATC1,NFATC3,NFKBIE,NGFR,PALM2AKAP2,PPP1R12A,PPP3R1,PRKCQ,PTEN,PTPN1,PTPN6,PTPRB,PTPRC,PTPRF,PTPRH,PTPRK,PTPRM,PTPRR,PTPRZ1,PXN,SIRPA,SMPDL3A,TGFB1,TGFB2,TGFBR2,TNNI3,TTN
Ovarian Cancer Signaling	1.03	1.88982	0.0823	ABL1,AXIN1,BCL2,EGF,FSHB,MMP7,MMP9,PGF,PROK1,PTEN,SRC,TP53,WNT9A
LPS-stimulated MAPK Signaling	1.03	2.44949	0.0941	CD14,IKBKG,LBP,MAP2K6,MAP3K5,MAPK9,NFKBIE,PRKCQ
Superpathway of Inositol Phosphate Compounds	1.03	3.63803	0.0769	ACP5,CILP,DUSP13,ILKAP,INPPL1,NUDT5,PDCD1,PHOSPHO1,PPP1R12A,PPP3R1,PTEN,PTPN1,PTPN6,PTPRC,PTPRF,PTPRH,PTPRM,SIRPA
Triacylglycerol Degradation	1.04	2.23607	0.105	CES1,LPL,NDST1,PLB1,PNLIP,PRDX6
Purine Ribonucleosides Degradation to Ribose-1-phosphate	1.08		0.222	ADA,ADA2
Xenobiotic Metabolism Signaling	1.09		0.0753	ALDH1A1,ARNT,CES1,CES3,EIF2AK3,GSTA1,GSTA3,HMOX1,HS3ST3B1,HS6ST1,HS6ST2,IL1B,IL6,MAP2K6,MAP3K5,MAPK9,MGMT,NDST1,PRKCQ,SULT1A1,SULT2A1,TNF
Glioma Signaling	1.09	1.88982	0.088	ABL1,CDKN1A,CDKN2D,EGF,IGF2R,PDGFRA,PDGFRB,PRKCQ,PTEN,TGFA,TP53
Adrenomedullin signaling pathway	1.09	1.94145	0.0804	ARNT,BAX,BCL2,C3,CASP3,CEBPB,CFH,GAST,GNAS,IL18,IL1B,IL1RN,MAP2K6,MAPK9,TNF,TTN
IL-1 Signaling	1.1	1.66667	0.0938	GNAS,IKBKG,IL1R1,IL1RAP,IRAK1,IRAK4,MAP2K6,MAPK9,NFKBIE
Small Cell Lung Cancer Signaling	1.1	2.23607	0.0938	ABL1,BCL2,BCL2L1,IKBKG,NFKBIE,NOS1,PTEN,TP53,TRAF2
JAK/STAT Signaling	1.1	0.707107	0.0976	BCL2L1,CDKN1A,CEBPB,GAST,IL6,PTPN1,PTPN6,STAT5B
Retinoate Biosynthesis I	1.11	1.34164	0.119	ADH4,AKR1B10,ALDH1A1,RBP2,RBP5
RHOA Signaling	1.11	0.707107	0.0887	ARHGAP1,ARHGEF12,BAIAP2,EPHA1,EZR,NRP2,PPP1R12A,SEMA3F,SEPTIN9,TTN,WASF1
Chemokine Signaling	1.12	1.41421	0.0988	CCL11,CCL13,CCL4,CCL5,CCL7,CXCL12,PPP1R12A,SRC
FAK Signaling	1.13	6.30593	0.0653	ADGRB3,ADGRD1,ADGRE1,ADGRE2,ADGRE5,ADGRG1,ADGRG2,CDH1,CDH5,CELSR2,COL18A1,COL3A1,CRHR1,CRKL,EFNA4,EGF,ERBB2,F2R,FLT1,FLT4,GIPR,GPR158,GPRC5C,IFNAR1,IL10RB,IL12RB1,IL13RA1,IL15RA,IL17RA,IL18R1,IL1R1,IL1R2,IL1RL1,IL1RL2,IL22RA1,IL2RA,IL4R,IL5RA,IL6ST,IL7R,ITGA2,ITGA5,ITGA6,ITGAL,ITGAM,ITGAV,ITGB1,ITGB2,ITGB5,ITGB7,MAPK9,MET,MMP9,NCK2,PCDH12,PDGFRA,PDGFRB,PTEN,PTH1R,PXN,SRC,TGFB1,TGFB2,TGFBR2,TGFBR3…
Sphingomyelin Metabolism	1.17		0.25	ENPP7,SMPD1
PXR/RXR Activation	1.19	1.13389	0.108	ALDH1A1,CES3,GSTA1,IL6,INSR,SULT2A1,TNF
Senescence Pathway	1.2	3.41121	0.0769	CDC27,CDKN1A,CEBPB,CHEK2,CXCL8,IKBKG,IL6,ING1,MAP2K6,MAPKAPK2,NBN,NFATC1,NFATC3,PARP1,PPP3R1,PTEN,SAA4,SOD2,TGFB1,TGFB2,TGFBR2,TGFBR3,TP53
Dermatan Sulfate Degradation (Metazoa)	1.2		0.176	CEMIP2,HYAL1,IDUA
Ceramide Signaling	1.21	1.88982	0.0989	BCL2,DIABLO,ENPP7,NGFR,SMPD1,TNF,TNFRSF11B,TNFRSF1A,TNFRSF1B
Chondroitin Sulfate Biosynthesis (Late Stages)	1.23	0.816497	0.118	HS3ST3B1,HS6ST1,HS6ST2,NDST1,SULT1A1,SULT2A1
Fc Epsilon RI Signaling	1.23	2.12132	0.0932	GRAP2,IL4,INPPL1,LYN,MAP2K6,MAPK9,PLA2G10,PLA2G2A,PLA2G4A,PRKCQ,TNF
NAD Salvage Pathway II	1.24	2	0.148	ACP5,NMNAT1,NT5C3A,NT5E
Angiopoietin Signaling	1.25	0	0.105	ANGPT2,ANGPTL1,DOK2,IKBKG,NFKBIE,STAT5B,TEK,TIE1
Docosahexaenoic Acid (DHA) Signaling	1.26		0.132	BAX,BCL2,BCL2L1,CASP3,IL1B
Melatonin Degradation III	1.26		1	MPO
Sorbitol Degradation I	1.26		1	SORD
Chondroitin Sulfate Degradation (Metazoa)	1.27		0.188	ARSB,CEMIP2,HYAL1
Amyotrophic Lateral Sclerosis Signaling	1.27	1.26491	0.0948	BAX,BCL2,BCL2L1,CASP1,CASP3,GDNF,NEFL,NOS1,PGF,PROK1,TP53
Adenine and Adenosine Salvage III	1.28		0.286	ADA,ADA2
CDK5 Signaling	1.3	0.707107	0.0957	ABL1,FOSB,GNAS,ITGA2,ITGA6,ITGB1,LAMB1,MAPK9,NGFR,NTRK2,PPP1R12A
Ribonucleotide Reductase Signaling Pathway	1.33	1.80739	0.0882	BCL2,CASP3,CDH1,CDKN1A,ERBB2,HGF,IL6,MAPK9,MET,MMP9,PARP1,RRM2B,SMARCA2,SRC,TP53
Dermatan Sulfate Biosynthesis (Late Stages)	1.34	0.816497	0.125	HS3ST3B1,HS6ST1,HS6ST2,NDST1,SULT1A1,SULT2A1
Interferon Signaling	1.35	1.34164	0.139	BAX,BCL2,IFNAR1,IFNGR1,IFNGR2
BAG2 Signaling Pathway	1.4	1.66667	0.107	ANXA2,CASP3,CDKN1A,CTSB,HSPA1A/HSPA1B,MAPKAPK2,PSME1,PSME2,TP53
VEGF Family Ligand-Receptor Interactions	1.4	2.64575	0.107	FLT1,FLT4,NRP1,NRP2,PGF,PLA2G10,PLA2G2A,PLA2G4A,PRKCQ
Reelin Signaling in Neurons	1.4	3.4641	0.0942	APOE,ARHGEF12,CDH2,CRKL,FGR,ITGA5,ITGB1,LYN,MAP2K6,MAPK9,SRC,WASF1,YES1
IL-22 Signaling	1.4	2	0.167	IL10RB,IL22RA1,MAPK9,STAT5B
NAD Biosynthesis III	1.41		0.333	NAMPT,NMNAT1
DNA Double-Strand Break Repair by Non-Homologous End Joining	1.42		0.214	NBN,PARP1,XRCC4
3-phosphoinositide Biosynthesis	1.46	3.5	0.0874	ACP5,CILP,DUSP13,ILKAP,INPPL1,NUDT5,PDCD1,PHOSPHO1,PPP1R12A,PPP3R1,PTEN,PTPN1,PTPN6,PTPRC,PTPRF,PTPRH,PTPRM,SIRPA
NF-κB Signaling	1.49	5.86353	0.0736	CASP8,CD40,EGF,FADD,FGFR2,FGFR4,FLT1,FLT4,GH1,IGF2R,IKBKG,IL18,IL1B,IL1R1,IL1R2,IL1RN,INSR,IRAK1,IRAK4,LTBR,MAP2K6,NFKBIE,NGFR,NTRK2,NTRK3,PDGFRA,PDGFRB,PRKCQ,TGFA,TGFBR2,TGFBR3,TLR1,TLR3,TNF,TNFRSF11A,TNFRSF11B,TNFRSF17,TNFRSF1A,TNFRSF1B,TNFSF11,TNFSF13B,TRAF2
γ-glutamyl Cycle	1.51		0.231	ANPEP,GGT1,GGT5
Gα12/13 Signaling	1.51	0.57735	0.0977	CDH1,CDH15,CDH17,CDH2,CDH5,CDH6,F2R,IKBKG,MAP3K5,MAPK9,NFKBIE,PXN,SRC
WNT/β-catenin Signaling	1.53	-1.38675	0.092	AXIN1,CDH1,CDH2,CDH5,DKK3,DKKL1,LRP1,MMP7,SFRP4,SRC,TGFB1,TGFB2,TGFBR2,TGFBR3,TP53,WNT9A
Ferroptosis Signaling Pathway	1.54	1.73205	0.0985	ANGPTL4,CDKN1A,CTSB,DPP4,EIF2AK3,HMOX1,HSPB1,PEBP1,PRKAB1,SLC39A14,TF,TP53,TXNRD1
TNFR2 Signaling	1.54	2	0.156	IKBKG,NFKBIE,TNF,TNFRSF1B,TRAF2
Thyroid Cancer Signaling	1.55	1	0.114	CDH1,CXCL8,GDNF,INSR,KLK3,NTRK2,NTRK3,PTEN,TP53
ERK/MAPK Signaling	1.56	2.88675	0.0884	CRKL,HSPB1,ITGA2,ITGA5,ITGA6,ITGAL,ITGAM,ITGAV,ITGB1,ITGB2,ITGB5,ITGB7,NFATC1,PLA2G10,PLA2G2A,PLA2G4A,PPP1R12A,PXN,SRC
IL-7 Signaling Pathway	1.58	2.33333	0.115	BAX,BCL2,HGF,IL7,IL7R,LYN,MET,NFATC1,STAT5B
D-myo-inositol-5-phosphate Metabolism	1.65	3.5	0.0918	ACP5,CILP,DUSP13,ILKAP,INPPL1,NUDT5,PDCD1,PHOSPHO1,PPP1R12A,PPP3R1,PTEN,PTPN1,PTPN6,PTPRC,PTPRF,PTPRH,PTPRM,SIRPA
Endothelin-1 Signaling	1.69	3	0.0928	CASP1,CASP10,CASP2,CASP3,CASP8,ECE1,GNAS,HMOX1,LCAT,MAPK9,NOS1,PLA2G10,PLA2G2A,PLA2G4A,PLB1,PRDX6,PRKCQ,SRC
Adipogenesis pathway	1.69	1.06904	0.101	ACVRL1,CEBPB,FABP4,FGFR2,FGFR4,LEP,LPL,PLIN1,SIRT2,STAT5B,TGFB1,TNF,TNFRSF1A,TP53
VEGF Signaling	1.71	1.89737	0.111	ACTN4,ARNT,BCL2,BCL2L1,FLT1,FLT4,PGF,PROK1,PTPN6,PXN,SRC
Tight Junction Signaling	1.71		0.095	F11R,JAM3,NECTIN1,NECTIN2,NGFR,OCLN,PTEN,STX16,STX4,TGFB1,TGFB2,TGFBR2,TNF,TNFRSF11B,TNFRSF1A,TNFRSF1B,VTI1A
FGF Signaling	1.72	2.52982	0.116	CRKL,FGF23,FGFR2,FGFR4,HGF,MAP2K6,MAP3K5,MAPKAPK2,MET,PTPN6
Pyrimidine Ribonucleotides Interconversion	1.73	2.23607	0.154	CANT1,ENTPD2,ENTPD5,ENTPD6,NME3,NUDT5
RAC Signaling	1.74	2.64575	0.102	BAIAP2,BRK1,IQGAP2,ITGA2,ITGA5,ITGA6,ITGAL,ITGAM,ITGAV,ITGB1,ITGB2,ITGB5,ITGB7,WASF1
Purine Nucleotides Degradation II (Aerobic)	1.75	2	0.211	ADA,ADA2,NT5C3A,NT5E
Semaphorin Signaling in Neurons	1.75		0.131	ARHGAP1,ARHGEF12,FES,ITGB1,MET,NRP1,RHOC,SEMA7A
3-phosphoinositide Degradation	1.75	3.63803	0.0942	ACP5,CILP,DUSP13,ILKAP,INPPL1,NUDT5,PDCD1,PHOSPHO1,PPP1R12A,PPP3R1,PTEN,PTPN1,PTPN6,PTPRC,PTPRF,PTPRH,PTPRM,SIRPA
Heme Degradation	1.78		0.5	HMOX1,HMOX2
Retinoate Biosynthesis II	1.78		0.5	RBP2,RBP5
Notch Signaling	1.79	2.44949	0.158	CNTN1,DLL1,FURIN,NOTCH1,NOTCH2,NOTCH3
PEDF Signaling	1.79	0.333333	0.119	BCL2,BCL2L1,CASP8,FAS,FASLG,GDNF,IKBKG,NFKBIE,SOD2,TP53
Retinoic acid Mediated Apoptosis Signaling	1.79	2.82843	0.133	CASP3,CASP8,FADD,IFNAR1,PARP1,TNFRSF10A,TNFRSF10B,TNFRSF10C
Endocannabinoid Cancer Inhibition Pathway	1.82	2.32379	0.102	CASP1,CASP10,CASP2,CASP3,CASP8,CDH1,CDKN1A,MAP2K6,NOS1,PGF,PRKAB1,PROK1,SMPD1,SPTLC1,SRC
PFKFB4 Signaling Pathway	1.83	0	0.146	FBP1,GNAS,GPI,MAP2K6,TGFB1,TGFB2,TP53
Human Embryonic Stem Cell Pluripotency	1.83	3.44124	0.0945	ACVRL1,AXIN1,BMP10,FGFR2,FGFR4,KLK3,LEFTY2,LIF,LIFR,MAP2K6,NTRK2,NTRK3,PDGFRA,PDGFRB,PRKCQ,TGFB1,TGFB2,TGFBR2,WNT9A
Primary Immunodeficiency Signaling	1.83		0.136	ADA,CD4,CD40,IGLC2,IKBKG,IL7R,PTPRC,TNFRSF13B
Cholecystokinin/Gastrin-mediated Signaling	1.87	3.60555	0.109	EPHA4,GAST,GH1,IL18,IL1B,IL1RN,MAP2K6,MAPK9,PRKCQ,PXN,RHOC,SRC,TNF
Phospholipases	1.9	1.63299	0.13	HMOX1,LCAT,LPL,PLA2G10,PLA2G15,PLA2G2A,PLA2G4A,PLB1,PRDX6
Role of JAK1 and JAK3 in γc Cytokine Signaling	1.9		0.13	FES,IL15,IL15RA,IL2RA,IL4,IL4R,IL7,IL7R,STAT5B
Role of JAK1, JAK2 and TYK2 in Interferon Signaling	1.91	1	0.192	IFNAR1,IFNGR1,IFNGR2,PTPN6,TSHB
IL-23 Signaling Pathway	1.92	1.63299	0.152	IL12B,IL12RB1,IL17A,IL17F,IL1B,TNF,TNFSF11
ABRA Signaling Pathway	1.93	2.7136	0.12	FOSB,IL4,IL6,ITGB1,LIF,MAPK9,MMP9,NPPB,PGF,PPP3R1,PROK1
Regulation of the Epithelial-Mesenchymal Transition Pathway	1.96		0.0974	AXIN1,CDH1,CDH2,EGF,FGF23,FGFR2,FGFR4,HGF,MAP2K6,MET,MMP9,NOTCH1,NOTCH2,NOTCH3,PDGFRB,TGFB1,TGFB2,TGFBR2,WNT9A
Maturity Onset Diabetes of Young (MODY) Signaling	1.96		0.127	APOA1,APOA2,APOA4,APOB,APOC1,APOE,APOF,FABP1,FABP2,INSR
RANK Signaling in Osteoclasts	1.97	2.52982	0.121	IKBKG,MAP2K6,MAP3K5,MAPK9,NFATC1,NFKBIE,PPP3R1,SRC,TNFRSF11A,TNFSF11,TRAF2
CD40 Signaling	1.98	1.41421	0.134	CD40,FCER2,ICAM1,IKBKG,MAP2K6,MAPK9,MAPKAPK2,NFKBIE,TRAF2
D-myo-inositol (1,4,5,6)-Tetrakisphosphate Biosynthesis	2	3.5	0.1	ACP5,CILP,DUSP13,ILKAP,INPPL1,NUDT5,PDCD1,PHOSPHO1,PPP1R12A,PPP3R1,PTEN,PTPN1,PTPN6,PTPRC,PTPRF,PTPRH,PTPRM,SIRPA
D-myo-inositol (3,4,5,6)-tetrakisphosphate Biosynthesis	2	3.5	0.1	ACP5,CILP,DUSP13,ILKAP,INPPL1,NUDT5,PDCD1,PHOSPHO1,PPP1R12A,PPP3R1,PTEN,PTPN1,PTPN6,PTPRC,PTPRF,PTPRH,PTPRM,SIRPA
NF-κB Activation by Viruses	2	2.52982	0.128	CD4,IKBKG,ITGA2,ITGA6,ITGAV,ITGB1,NFKBIE,PRKCQ,TNFRSF14,TRAF2
Adenosine Nucleotides Degradation II	2.02	2	0.25	ADA,ADA2,NT5C3A,NT5E
4-1BB Signaling in T Lymphocytes	2.02	2.23607	0.176	IKBKG,MAP3K5,MAPK9,NFKBIE,TNFRSF9,TRAF2
Inhibition of ARE-Mediated mRNA Degradation Pathway	2.11	2.18282	0.105	CD70,FASLG,MAPKAPK2,NGFR,POMC,PSME1,PSME2,TNF,TNFRSF11B,TNFRSF1A,TNFRSF1B,TNFSF11,TNFSF12,TNFSF13,TNFSF13B,TNFSF14,TNFSF8
Leukotriene Biosynthesis	2.12	2	0.267	DPEP2,GGT1,GGT5,LTA4H
Pyrimidine Ribonucleotides De Novo Biosynthesis	2.14	2.23607	0.167	CANT1,DHODH,ENTPD2,ENTPD5,ENTPD6,NME3,NUDT5
p53 Signaling	2.14	1.26491	0.122	BAX,BCL2,BCL2L1,CDKN1A,CHEK2,FAS,PTEN,RRM2B,TIGAR,TNFRSF10A,TNFRSF10B,TP53
Chronic Myeloid Leukemia Signaling	2.25	2.2	0.0935	ABL1,AXIN1,BCL2,BCL2L1,CDKN1A,CRKL,FAS,IKBKG,IL4,ITGB1,MMP9,NFATC1,NFATC3,NOTCH1,NOTCH2,NOTCH3,PPP3R1,PRKAB1,PTEN,PTPN6,STAT5B,TGFB1,TGFB2,TGFBR2,TP53,WNT9A
Virus Entry via Endocytic Pathways	2.29		0.119	ABL1,B2M,CD55,CXADR,FOLR1,HLA-A,ITGA2,ITGA5,ITGB1,ITGB2,ITGB5,ITGB7,PRKCQ,SRC
GADD45 Signaling	2.29	1.66667	0.15	CDKN1A,IL1B,MAP2K6,MAPK9,TGFB1,TGFB2,TGFBR2,TNF,TP53
Endoplasmic Reticulum Stress Pathway	2.32	2.23607	0.238	CASP3,EIF2AK3,ERN1,MAP3K5,TRAF2
Eicosanoid Signaling	2.33	1.34164	0.143	DPEP2,GGT1,LCAT,LTA4H,PLA2G10,PLA2G2A,PLA2G4A,PLB1,PRDX6,PTGDS
Type II Diabetes Mellitus Signaling	2.36	2.49615	0.111	CEBPB,ENPP7,IKBKG,INSR,MAP3K5,MAPK9,NFKBIE,NGFR,PRKAB1,PRKCQ,SLC27A4,SMPD1,TNF,TNFRSF11B,TNFRSF1A,TNFRSF1B,TRAF2
Agrin Interactions at Neuromuscular Junction	2.38	2.82843	0.145	AGRN,DAG1,ERBB2,ERBB3,ERBB4,ITGB1,LAMB1,MAPK9,PXN,SRC
GP6 Signaling Pathway	2.39	2.49615	0.118	APBB1IP,COL15A1,COL18A1,COL3A1,COL4A1,COL5A1,COL6A3,COL9A1,FGA,FYB1,GP6,GRAP2,LAMB1,LYN,PRKCQ
Inflammasome pathway	2.42	2.23607	0.25	CASP1,CASP8,CTSB,IL18,IL1B
Antioxidant Action of Vitamin C	2.42	-2.88675	0.123	CSF2RA,HMOX1,IKBKG,LCAT,MAPK9,NFKBIE,PLA2G10,PLA2G2A,PLA2G4A,PLB1,PRDX6,STAT5B,TNF,TXNRD1
Retinol Biosynthesis	2.43	1.63299	0.17	AKR1B10,CES1,CES3,LPL,PLB1,PNLIP,RBP2,RBP5
HOTAIR Regulatory Pathway	2.44	2.18282	0.11	CDH1,CDKN1A,COL3A1,ERBB2,ICAM1,MET,MMP10,MMP12,MMP13,MMP15,MMP7,MMP8,MMP9,PTEN,RCOR1,RHOC,TGFB1,WNT9A
Unfolded protein response	2.44	2.52982	0.133	AMFR,BCL2,CEBPB,DNAJA2,DNAJB14,EIF2AK3,ERN1,HSPA1A/HSPA1B,MAP3K5,P4HB,SEL1L,TRAF2
Role of RIG1-like Receptors in Antiviral Innate Immunity	2.49	2.64575	0.174	CASP10,CASP8,FADD,IKBKG,MAVS,NFKBIE,RIGI,TRAF2
Integrin Signaling	2.51	3.27327	0.104	ABL1,ACTN4,CRKL,ILKAP,ITGA2,ITGA5,ITGA6,ITGAL,ITGAM,ITGAV,ITGB1,ITGB2,ITGB5,ITGB7,NCK2,PPP1R12A,PTEN,PXN,RHOC,SRC,TTN,WAS
Apelin Liver Signaling Pathway	2.53	1.63299	0.222	COL18A1,COL3A1,FAS,MAPK9,PDGFRB,TNF
Lymphotoxin β Receptor Signaling	2.55	2.82843	0.164	BCL2L1,CASP3,CXCL1,DIABLO,IKBKG,LTBR,TNFSF14,TRAF2,VCAM1
Aryl Hydrocarbon Receptor Signaling	2.55	-1.06904	0.113	ALDH1A1,ARNT,BAX,CDKN1A,CHEK2,FAS,FASLG,GSTA1,GSTA3,HSPB1,IL1B,IL6,SRC,TGFB1,TGFB2,TGM2,TNF,TP53
Germ Cell-Sertoli Cell Junction Signaling	2.6		0.112	ACTN4,AXIN1,CDH1,CDH2,ITGA2,ITGA6,ITGB1,MAP2K6,MAP3K5,MAPK9,NECTIN2,PXN,RHOC,SRC,TGFB1,TGFB2,TGFBR2,TNF,TNFRSF1A
Synaptogenesis Signaling Pathway	2.63	4.64238	0.0952	APOE,CDH1,CDH15,CDH17,CDH2,CDH5,CDH6,CNTNAP2,COMP,CRKL,EFNA4,EPHA1,EPHA2,EPHA4,EPHB4,FGR,LRP1,LYN,NECTIN1,NTRK2,SNCG,SRC,STX16,STXBP3,THBS2,THBS4,VTI1A,WAS,WASF1,YES1
Inhibition of Angiogenesis by TSP1	2.67	1.63299	0.206	CASP3,MAPK9,MMP9,SDC1,TGFB1,TGFBR2,TP53
Oncostatin M Signaling	2.69	2.12132	0.186	CHI3L1,IL6ST,MMP13,OSM,OSMR,PLAU,STAT5B,TIMP3
Glioma Invasiveness Signaling	2.7	0.904534	0.151	F2R,ITGAV,MMP9,PLAU,PLAUR,PLG,RHOC,TIMP1,TIMP2,TIMP3,TIMP4
MSP-RON Signaling In Cancer Cells Pathway	2.77	0.242536	0.121	ARNT,F12,ITGA6,ITGB1,KLK10,KLK13,KLK14,KLK3,KLK4,KLK6,KLK7,KLK8,MET,PGF,PLAUR,PROK1,SRC
ERBB Signaling	2.79	2.88675	0.14	AREG,BTC,EGF,ERBB2,ERBB3,ERBB4,EREG,HBEGF,MAP2K6,MAPK9,NCK2,PRKCQ,TGFA
BEX2 Signaling Pathway	2.79	0.301511	0.146	BCL2,CDH2,CDKN1A,ERBB2,KLK3,LGALS1,MAPK9,NGFR,PGF,PROK1,PTEN,TSC1
Signaling by Rho Family GTPases	2.79	3.1305	0.101	ARHGEF12,BAIAP2,CDH1,CDH15,CDH17,CDH2,CDH5,CDH6,EZR,GNAS,ITGA2,ITGA5,ITGA6,ITGAL,ITGAM,ITGAV,ITGB1,ITGB2,ITGB5,ITGB7,MAPK9,PPP1R12A,RHOC,SEPTIN9,WAS,WASF1,WASF3
HER-2 Signaling in Breast Cancer	2.8	1.63299	0.106	AREG,CASP3,CDKN1A,COX5B,CYB5A,EGF,ERBB2,ERBB3,FGR,HBEGF,IKBKG,ITGB1,ITGB2,ITGB5,ITGB7,LYN,NFKBIE,PRKCQ,PTEN,SRC,TGFA,TP53,TSC1,YES1
Regulation of Actin-based Motility by Rho	2.82	2.12132	0.13	BAIAP2,ITGA2,ITGA5,ITGA6,ITGAL,ITGAM,ITGAV,ITGB1,ITGB2,ITGB5,ITGB7,PPP1R12A,RHOC,WAS,WASF1
Role of MAPK Signaling in Promoting the Pathogenesis of Influenza	2.85	1.38675	0.132	ATP6AP2,ATP6V1D,BAX,BCL2,CASP3,LCAT,MAP2K6,MAP3K5,MAPK9,NFKBIE,PLA2G10,PLA2G2A,PLA2G4A,PLB1,PRDX6
Granzyme B Signaling	2.89	1.34164	0.312	CASP3,CASP8,DFFA,GZMB,PARP1
Apelin Cardiac Fibroblast Signaling Pathway	2.92	-0.816497	0.261	ACE2,ANGPT2,IL6,PRKAB1,TGFB1,TGFB2
RHOGDI Signaling	2.98	-2.66789	0.109	ARHGAP1,ARHGEF12,CDH1,CDH15,CDH17,CDH2,CDH5,CDH6,EZR,GNAS,ITGA2,ITGA5,ITGA6,ITGAL,ITGAM,ITGAV,ITGB1,ITGB2,ITGB5,ITGB7,PPP1R12A,RHOC,SRC,WASF1
iNOS Signaling	3.05	2.82843	0.191	CD14,IFNGR1,IFNGR2,IKBKG,IRAK1,IRAK4,LBP,LY96,NFKBIE
TWEAK Signaling	3.13	0.707107	0.216	CASP3,CASP8,FADD,IKBKG,NFKBIE,TNFRSF12A,TNFSF12,TRAF2
Paxillin Signaling	3.14	2.82843	0.14	ACTN4,ITGA2,ITGA5,ITGA6,ITGAL,ITGAM,ITGAV,ITGB1,ITGB2,ITGB5,ITGB7,MAPK9,NCK2,PXN,SRC
ILK Signaling	3.17	2.83683	0.114	ACTN4,CASP3,CDH1,FN1,ILKAP,ITGB1,ITGB2,ITGB5,ITGB7,KRT18,MAP2K6,MAPK9,MMP9,NCK2,PGF,PPP1R12A,PROK1,PTEN,PXN,RHOC,TMSB10/TMSB4X,TNF,TNFRSF1A
MIF-mediated Glucocorticoid Regulation	3.22	2.82843	0.222	CD14,CD74,LY96,MIF,NFKBIE,PLA2G10,PLA2G2A,PLA2G4A
Systemic Lupus Erythematosus In B Cell Signaling Pathway	3.23	3.61478	0.0841	BCL2,BCL2L1,CD22,CD40,CD5,CD70,CD72,CD79B,CXCL8,FASLG,FCGR2A,FCGR2B,FGR,IFNAR1,IFNGR1,IFNGR2,IGLC2,IL10,IL12B,IL15,IL17A,IL17D,IL17F,IL18,IL1B,IL25,IL31,IL4,IL6,IL6ST,INPPL1,IRAK1,IRAK4,LEP,LIF,LILRA6,LILRB4,LYN,MAVS,NFATC1,NFATC3,OSM,PAG1,PDCD1,PIK3AP1,PPP3R1,PRKCQ,PTPN6,SRC,TGFB1,TGFB2,TLR3,TNF,TNFSF11,TNFSF12,TNFSF13,TNFSF13B,TNFSF14,TNFSF8,TRAF2,YES1
Fcγ Receptor-mediated Phagocytosis in Macrophages and Monocytes	3.24	3.74166	0.149	EZR,FCGR2A,FCGR3A/FCGR3B,FGR,FYB1,HMOX1,LYN,NCK2,PRKCQ,PTEN,PXN,SRC,WAS,YES1
B Cell Activating Factor Signaling	3.35	2.82843	0.209	IKBKG,MAPK9,NFATC1,NFATC3,NFKBIE,TNFRSF13B,TNFRSF17,TNFSF13B,TRAF2
TNFR1 Signaling	3.42	3.16228	0.196	CASP2,CASP3,CASP8,CRADD,FADD,IKBKG,NFKBIE,TNF,TNFRSF1A,TRAF2
April Mediated Signaling	3.43	2.33333	0.214	IKBKG,MAPK9,NFATC1,NFATC3,NFKBIE,TNFRSF13B,TNFRSF17,TNFSF13,TRAF2
CD27 Signaling in Lymphocytes	3.64	1.89737	0.193	BCL2L1,CASP3,CASP8,CD27,CD70,IKBKG,MAP2K6,MAP3K5,MAPK9,NFKBIE,TRAF2
NAD Signaling Pathway	3.65	3.44124	0.132	AIFM1,BST1,CEBPB,EGF,EIF2AK3,ERN1,HGF,NADK,NAMPT,NMNAT1,NT5E,PARP1,POLR2F,PRKAB1,SIRT2,SOD2,TGFA,TGFB1,TGFB2,TP53
Bladder Cancer Signaling	3.72		0.147	ABL1,CDH1,CDKN1A,CXCL8,EGF,ERBB2,FGF23,MMP10,MMP12,MMP13,MMP15,MMP7,MMP8,MMP9,PGF,PROK1,TP53
Iron homeostasis signaling pathway	3.72		0.138	ARNT,ATP6AP2,ATP6V1D,BMP10,CD163,EGF,EPO,FXN,GDF15,HEPH,HMOX1,HMOX2,IL6,LRP1,PDGFRA,PDGFRB,SLC39A14,STAT5B,TF
Activation of IRF by Cytosolic Pattern Recognition Receptors	3.73	2.88675	0.185	CD40,FADD,IFNAR1,IKBKG,IL10,IL6,MAPK9,MAVS,NFKBIE,PPIB,RIGI,TNF
Pancreatic Adenocarcinoma Signaling	3.76	2.67261	0.143	ABL1,BCL2,BCL2L1,CDKN1A,EGF,ERBB2,HBEGF,HMOX1,MAPK9,MMP9,NOTCH1,PGF,PROK1,TGFA,TGFB1,TGFB2,TGFBR2,TP53
IL-17A Signaling in Fibroblasts	3.78		0.237	CCL7,CEBPB,CXCL5,IKBKG,IL17A,IL17RA,IL6,LCN2,NFKBIE
DNA damage-induced 14-3-3σ Signaling	3.81	1.26491	0.217	BCL2,BCL2L1,CASP1,CASP10,CASP2,CASP3,CASP8,CDKN1A,CHEK2,TP53
Pyroptosis Signaling Pathway	3.82	3.87298	0.161	BAX,CASP1,CASP3,CASP8,GBP4,IL18,IL1B,IL1R1,NGFR,TLR1,TLR3,TNF,TNFRSF11B,TNFRSF1A,TNFRSF1B
Autophagy	3.85	2.04124	0.12	ARNT,BCL2,EGF,EIF2AK3,ERN1,HGF,INSR,LAMP1,LAMP2,MAPK9,NGFR,PPP3R1,PRKAB1,PRKCQ,PTEN,SNAP29,TGFA,TGFB1,TGFB2,TNF,TNFRSF11B,TNFRSF1A,TNFRSF1B,TP53,TSC1,VAMP8
Epithelial Adherens Junction Signaling	3.86	1.96396	0.134	BAIAP2,CDH1,CDH2,DLL1,EGF,HGF,MET,NECTIN1,NECTIN2,NOTCH1,NOTCH2,NOTCH3,PRKAB1,PTEN,SRC,STK4,TGFB2,TGFBR2,TGFBR3,WAS,WASF1
HGF Signaling	3.98	2.88675	0.144	CDKN1A,CRKL,HGF,IL6,ITGA2,ITGA5,ITGA6,ITGAL,ITGAM,ITGAV,ITGB1,ITGB2,ITGB5,ITGB7,MAP3K5,MAPK9,MET,PRKCQ,PXN
MIF Regulation of Innate Immunity	3.98	2.52982	0.227	CD14,CD74,LY96,MAPK9,MIF,NFKBIE,PLA2G10,PLA2G2A,PLA2G4A,TP53
Regulation of Cellular Mechanics by Calpain Protease	3.98	2.23607	0.167	ACTN4,EGF,EZR,ITGA2,ITGA5,ITGA6,ITGAL,ITGAM,ITGAV,ITGB1,ITGB2,ITGB5,ITGB7,PXN,SRC
Serotonin Receptor Signaling	4	4.12837	0.0981	BCL2,BST1,CASP3,CDH1,CXCL8,DDC,F13B,FBP1,FGA,FGR,GNAS,HMOX1,IL12B,IL1B,IL1RL1,IL6,ITGB1,LCAT,LEP,LYN,MAP2K6,MAP3K5,MMP9,NPPB,OCLN,PLA2G10,PLA2G2A,PLA2G4A,PLAUR,PLB1,PLIN1,PPP1R12A,PRDX6,PRKCQ,PTS,QDPR,RHOC,SRC,TGFB1,TGFB2,TGM2,TNF,TNNI3,TTN,VWF,YES1
Actin Cytoskeleton Signaling	4.13	3.15296	0.119	ACTN4,ARHGEF12,BAIAP2,BRK1,CD14,CRKL,EGF,EZR,F2R,FGF23,FN1,IQGAP2,ITGA2,ITGA5,ITGA6,ITGAL,ITGAM,ITGAV,ITGB1,ITGB2,ITGB5,ITGB7,LBP,PPP1R12A,PXN,TMSB10/TMSB4X,TTN,WAS,WASF1
PPARα/RXRα Activation	4.17	-1.63299	0.128	ACAA1,ACOX1,APOA1,APOA2,GH1,GNAS,IKBKG,IL1B,IL1R1,IL1R2,IL1RAP,IL1RL1,IL1RL2,IL6,INSR,ITGB5,LPL,MAP2K6,NFKBIE,PRKAB1,STAT5B,TGFB1,TGFB2,TGFBR2,TGFBR3
PAK Signaling	4.18	3.31662	0.154	CASP3,DSCAM,ITGA2,ITGA5,ITGA6,ITGAL,ITGAM,ITGAV,ITGB1,ITGB2,ITGB5,ITGB7,MAPK9,NCK2,PDGFRA,PDGFRB,PXN,TNF
Phagosome Formation	4.2	6.4254	0.0906	ADGRB3,ADGRD1,ADGRE1,ADGRE2,ADGRE5,ADGRG1,ADGRG2,APBB1IP,C3,CD14,CD209,CELSR2,CLEC7A,CR1,CRHR1,CRKL,F2R,FCAMR,FCAR,FCER2,FCGR2A,FCGR2B,FCGR3A/FCGR3B,FGR,FN1,GIPR,GPR158,GPRC5C,HMOX1,IGLC2,ITGA2,ITGA5,ITGA6,ITGAL,ITGAM,ITGAV,ITGB1,ITGB2,ITGB5,ITGB7,LBP,LCAT,LYN,MAP2K6,MARCO,MRC1,MSR1,PLA2G10,PLA2G2A,PLA2G4A,PLB1,PRDX6,PRKCQ,PTH1R,SRC,TIMD4,TLR1,TLR3,TTN,VIPR1,WAS,WASF1,YES1
IL-17A Signaling in Airway Cells	4.22	1.50756	0.194	CCL11,CCL20,CXCL1,CXCL3,CXCL5,CXCL6,IKBKG,IL17A,IL17RA,IL6,MAPK9,NFKBIE,PTEN
Myelination Signaling Pathway	4.25	3.66667	0.11	ACVRL1,ARHGAP1,AXIN1,BMP10,DAG1,ERBB2,ERBB3,ERBB4,FGFR2,FGFR4,FGR,IGF2R,ITGA2,ITGA6,ITGB1,ITGB2,ITGB5,ITGB7,KLK3,LAMB1,LYN,NFATC1,NFATC3,NGFR,NOTCH1,NOTCH2,NTRK2,PDGFRA,PDGFRB,PPP3R1,PTEN,SLC16A1,SRC,TSC1,WNT9A,YES1
Role of MAPK Signaling in the Pathogenesis of Influenza	4.34		0.179	BAX,BCL2,CASP3,CCL5,CXCL10,LCAT,MAP2K6,MAP3K5,MAPK9,PLA2G10,PLA2G2A,PLA2G4A,PLB1,PRDX6,TNF
Actin Nucleation by ARP-WASP Complex	4.38	2.12132	0.172	BAIAP2,ITGA2,ITGA5,ITGA6,ITGAL,ITGAM,ITGAV,ITGB1,ITGB2,ITGB5,ITGB7,NCK2,PPP1R12A,RHOC,WAS,WASF1
Colorectal Cancer Metastasis Signaling	4.43	2.26779	0.118	AXIN1,BAX,BCL2L1,CASP3,CDH1,EGF,GNAS,IFNGR1,IL6,IL6ST,LRP1,MAPK9,MMP10,MMP12,MMP13,MMP15,MMP7,MMP8,MMP9,PGF,PROK1,RHOC,SRC,TGFB1,TGFB2,TGFBR2,TLR1,TLR3,TNF,TNFRSF1A,TP53,WNT9A
Molecular Mechanisms of Cancer	4.43		0.102	ABL1,ACVRL1,ARHGEF12,AXIN1,BAX,BCL2,BCL2L1,BMP10,CASP10,CASP3,CASP8,CDH1,CDKN1A,CDKN2D,CHEK2,DIABLO,FADD,FAS,FASLG,GNAS,ITGA2,ITGA5,ITGA6,ITGAL,ITGAM,ITGAV,ITGB1,ITGB2,ITGB5,ITGB7,LRP1,MAP2K6,MAP3K5,MAPK9,NBN,NFKBIE,NOTCH1,PRKCQ,RHOC,SRC,TGFB1,TGFB2,TGFBR2,TP53,WNT9A,ZBTB17
Clathrin-mediated Endocytosis Signaling	4.55		0.13	APOA1,APOA2,APOA4,APOB,APOC1,APOE,APOF,CLU,DAB2,EGF,F2R,FGF23,ITGA5,ITGB1,ITGB2,ITGB5,ITGB7,LDLR,MET,PGF,PPP3R1,PROK1,SAA4,SERPINA1,SNX9,SRC,TF
MSP-RON Signaling In Macrophages Pathway	4.61	-1.60591	0.16	ARG1,F12,HLA-DRA,IFNGR1,IFNGR2,IKBKG,IL10,IL12B,ITGAM,ITGB2,KLK10,KLK13,KLK14,KLK3,KLK4,KLK6,KLK7,KLK8,TNF
Semaphorin Neuronal Repulsive Signaling Pathway	4.63	-0.447214	0.147	ARHGEF12,CSPG4,CSPG5,ERBB2,FES,ITGA2,ITGA5,ITGA6,ITGAL,ITGAM,ITGAV,ITGB1,ITGB2,ITGB5,ITGB7,MAP2K6,NRP1,NRP2,PPP1R12A,SEMA3F,TP53,VCAN
Toll-like Receptor Signaling	4.73	3.31662	0.192	CD14,IKBKG,IL12B,IL18,IL1B,IL1RL1,IL1RN,IRAK1,IRAK4,LBP,LY96,MAP2K6,TLR1,TLR3,TNF
Ephrin Receptor Signaling	4.78	2.7136	0.134	ABL1,AXIN1,CRKL,CXCL12,EFNA4,EGF,EPHA1,EPHA2,EPHA4,EPHB4,GNAS,ITGA2,ITGA5,ITGA6,ITGAL,ITGAM,ITGAV,ITGB1,ITGB2,ITGB5,ITGB7,NCK2,PGF,PROK1,PXN,SRC,WAS
Macropinocytosis Signaling	4.88	2.64575	0.197	ACTN4,CD14,CSF1,CSF1R,EGF,HGF,ITGA5,ITGB1,ITGB2,ITGB5,ITGB7,MET,MRC1,PRKCQ,SRC
Sertoli Cell-Sertoli Cell Junction Signaling	5.07		0.136	ACTN4,AXIN1,CDH1,F11R,ITGA2,ITGA5,ITGA6,ITGAL,ITGAM,ITGAV,ITGB1,ITGB2,ITGB5,ITGB7,JAM3,MAP3K5,MAPK9,NECTIN1,NECTIN2,NOS1,OCLN,PTEN,SRC,TGFBR3,TJAP1,TNF,TNFRSF1A,WAS
Coronavirus Pathogenesis Pathway	5.15	0.2	0.137	ABL1,ACE2,ADAM9,BAX,BCL2,BST2,CASP1,CASP3,CASP8,CCL5,CTSL,CXCL8,EIF2AK3,FASLG,FURIN,IFNAR1,IL17RA,IL1B,IL6,MAPK9,MAVS,NFKBIE,NPM1,RIGI,TGFB1,TGFBR2,TLR3,TP53
Role of IL-17F in Allergic Inflammatory Airway Diseases	5.22	2.52982	0.255	CCL4,CCL7,CXCL1,CXCL10,CXCL5,CXCL6,CXCL8,IL17F,IL17RA,IL1B,IL6,MMP13
Phagosome Maturation	5.53		0.153	ATP6AP2,ATP6V1D,B2M,CTSB,CTSC,CTSF,CTSH,CTSL,CTSO,CTSS,CTSV,CTSZ,HLA-A,HLA-DRA,LAMP1,LAMP2,M6PR,MPO,NOS1,PRDX1,PRDX5,PRDX6,STX16,VPS37A,VTI1A
MSP-RON Signaling Pathway	5.67		0.241	CSF1,F12,IL12B,ITGAM,ITGB2,KLK10,KLK13,KLK14,KLK3,KLK4,KLK6,KLK7,KLK8,TNF
FAT10 Cancer Signaling Pathway	5.7	2.88675	0.26	IKBKG,IL6,NFKBIE,NGFR,TGFB1,TGFB2,TGFBR2,TGFBR3,TNF,TNFRSF11B,TNFRSF1A,TNFRSF1B,TP53
Pathogenesis of Multiple Sclerosis	5.71		0.667	CCL3,CCL4,CCL5,CXCL10,CXCL11,CXCL9
Production of Nitric Oxide and Reactive Oxygen Species in Macrophages	5.72	4.2	0.147	APOA1,APOA2,APOA4,APOB,APOC1,APOE,APOF,CLU,IFNGR1,IFNGR2,IKBKG,IL4,MAP3K5,MAPK9,MPO,NFKBIE,NGFR,PPP1R12A,PRKCQ,PTPN6,RHOC,SAA4,SERPINA1,SIRPA,TNF,TNFRSF11B,TNFRSF1A,TNFRSF1B
PPAR Signaling	5.9	-4.02492	0.187	IKBKG,IL18,IL1B,IL1R1,IL1R2,IL1RAP,IL1RL1,IL1RL2,IL1RN,INSR,NFKBIE,NGFR,PDGFRA,PDGFRB,STAT5B,TNF,TNFRSF11B,TNFRSF1A,TNFRSF1B,TRAF2
IL-13 Signaling Pathway	5.92	2.83683	0.181	AGR2,ARG1,BCL2L1,CCL11,CCL26,CHI3L1,CXCL6,FGR,HBEGF,IL10,IL13RA1,IL17A,IL17RA,IL4,IL4R,LYN,SRC,TGFB1,TGFB2,TP53,YES1
Hematopoiesis from Multipotent Stem Cells	6.04		0.583	CSF1,CSF3,EPO,IL15,IL4,IL7,KITLG
VDR/RXR Activation	6.08	0.632456	0.218	BGLAP,CCL5,CD14,CDKN1A,CEBPB,CST6,CXCL10,IGFBP3,IGFBP6,IL1RL1,KLK6,PRKCQ,SERPINB1,SULT2A1,TGFB2,THBD,TNFSF11
Extrinsic Prothrombin Activation Pathway	6.16		0.5	F12,F13B,F3,F7,FGA,SERPINC1,TFPI,THBD
IL-17A Signaling in Gastric Cells	6.26	2.44949	0.385	CCL20,CCL5,CXCL1,CXCL10,CXCL11,CXCL8,IL17A,IL17RA,MAPK9,TNF
HIF1α Signaling	6.42	3.77171	0.149	ARNT,CDKN1A,EGF,EGLN1,EPO,FLT1,FLT4,GPI,HGF,HMOX1,HSPA1A/HSPA1B,IL17A,IL6,MAP2K6,MET,MMP10,MMP12,MMP13,MMP15,MMP7,MMP8,MMP9,PGF,PPP3R1,PRKCQ,PROK1,TF,TGFA,TGFB1,TGFB2,TP53
Necroptosis Signaling Pathway	6.44	3.92232	0.167	AXL,CASP1,CASP10,CASP8,FADD,FAS,FASLG,IFNAR1,IKBKG,MERTK,NGFR,PLA2G10,PLA2G2A,PLA2G4A,PPP3R1,TLR3,TNF,TNFRSF10A,TNFRSF10B,TNFRSF11B,TNFRSF1A,TNFRSF1B,TOMM20,TP53,TRAF2,TYRO3
Role of IL-17A in Arthritis	6.56		0.263	CCL20,CCL5,CCL7,CXCL1,CXCL3,CXCL5,CXCL6,CXCL8,IL17A,IL17RA,MAP2K6,MAPK9,MAPKAPK2,MMP13,NFKBIE
Role of MAPK Signaling in Inhibiting the Pathogenesis of Influenza	6.7	2.66789	0.228	BAX,CASP3,CCL5,CXCL10,CXCL8,IL1B,IL6,LCAT,MAP2K6,MAP3K5,MAPK9,NFKBIE,PLA2G10,PLA2G2A,PLA2G4A,PLB1,PRDX6,TNF
Role of IL-17A in Psoriasis	6.75	2.82843	0.571	CCL20,CXCL1,CXCL3,CXCL5,CXCL6,CXCL8,IL17A,IL17RA
Role of Hypercytokinemia/hyperchemokinemia in the Pathogenesis of Influenza	6.81	3.90007	0.221	AREG,CASP1,CCL3,CCL4,CCL5,CXCL10,CXCL3,CXCL8,IFNAR1,IL10,IL12B,IL17A,IL18,IL1B,IL1RN,IL6,RIGI,TLR3,TNF
IL-8 Signaling	6.83	4.01663	0.152	ANGPT2,AZU1,BAX,BCL2,BCL2L1,CDH1,CSTB,CXCL1,CXCL8,FLT1,FLT4,GNAS,HBEGF,HMOX1,ICAM1,IKBKG,IRAK1,IRAK4,ITGAM,ITGAV,ITGB2,MAPK9,MMP9,MPO,NFKBIE,PGF,PRKCQ,PROK1,RHOC,SRC,TEK,VCAM1
Macrophage Alternative Activation Signaling Pathway	6.84	3.65148	0.159	ARG1,CCL17,CCL22,CEBPB,CLEC10A,CSF1,CSF1R,CXCL13,FCER2,FCGR2B,HLA-DRA,IGLC2,IL10,IL10RB,IL12B,IL13RA1,IL18,IL1B,IL1R2,IL1RN,IL4,IL4R,IL6,LPL,MARCO,MRC1,NFKBIE,TGFB1,TGFB2,TNF
Apoptosis Signaling	7.42	2.13201	0.212	AIFM1,BAX,BCL2,BCL2L1,CASP10,CASP2,CASP3,CASP8,DFFA,DIABLO,FAS,FASLG,HTRA2,IKBKG,MAP3K5,NFKBIE,PARP1,PRKCQ,TNF,TNFRSF1A,TNFRSF1B,TP53
Neuroprotective Role of THOP1 in Alzheimer's Disease	7.46	1.09109	0.198	CTRL,DPP4,ECE1,ENDOU,F7,GZMB,HLA-A,HTRA2,KLK10,KLK3,KLK4,KLK6,KLK7,KLK8,MME,MMP9,PLG,PRSS2,PRSS8,PRTN3,SERPINA3,THOP1,TMPRSS15,TPP1
S100 Family Signaling Pathway	7.51	4.91935	0.104	ADGRB3,ADGRD1,ADGRE1,ADGRE2,ADGRE5,ADGRG1,ADGRG2,AGER,ANXA2,AREG,ARNT,BCL2,BSG,BTC,CASP3,CCL20,CCL3,CCL4,CDH1,CDKN1A,CELSR2,CRHR1,CXCL8,EGF,ERBB2,EREG,EZR,F2R,FCGR2A,FCGR2B,FCGR3A/FCGR3B,FGFR2,FGFR4,GIPR,GPR158,GPRC5C,HBEGF,IGLC2,IL10RB,IL12B,IL18,IL1B,IL6,IRAK1,IRAK4,KLK3,MAP2K6,MAPK9,MCAM,MMP10,MMP12,MMP13,MMP15,MMP7,MMP8,MMP9,NTRK2,OCLN,PGF,PLA2G10,PLA2G2A,PLA2G4A,PLAT,PLG,PRKCQ,PROK1,PTH1R,S1…
DHCR24 Signaling Pathway	7.61	3.13786	0.19	A1BG,AHSG,APOA1,APOA2,APOA4,APOB,APOC1,APOE,APOF,C3,C9,CASP3,CLU,FGA,HMOX1,ITIH4,LCAT,PLTP,POMC,PRKCQ,SAA4,SERPINA1,TF,TP53,TTR,VCAM1
Role of Cytokines in Mediating Communication between Immune Cells	7.76		0.296	CSF3,CXCL8,IL10,IL12B,IL15,IL17A,IL17F,IL18,IL1B,IL1RN,IL25,IL32,IL4,IL6,TGFB1,TNF
Caveolar-mediated Endocytosis Signaling	7.84		0.253	ABL1,B2M,CD48,CD55,EGF,HLA-A,INSR,ITGA2,ITGA5,ITGA6,ITGAL,ITGAM,ITGAV,ITGB1,ITGB2,ITGB5,ITGB7,PTPN1,SRC
RAR Activation	8.01	-0.272166	0.126	ADH4,ALDH1A1,CD70,CDKN1A,COL3A1,CXCL8,EGF,EPO,F11R,FASLG,IGFBP3,IL12B,IL15,IL17A,IL17D,IL17F,IL18,IL1B,IL25,IL31,IL4,IL6,LAMB1,LEP,LIF,MAPK9,MMP13,MMP8,MMP9,NFATC1,OSM,PARP1,PLAU,PTEN,RBP2,RBP5,RHOC,SMARCA2,SMPDL3A,SRC,STAT5B,TGFB1,TGFB2,TGFBR2,TGFBR3,TGM2,TNF,TNFSF11,TNFSF12,TNFSF13,TNFSF13B,TNFSF14,TNFSF8,ZBTB16
IL-6 Signaling	8.18	4.49073	0.202	CD14,CEBPB,CXCL8,HSPB1,IKBKG,IL18,IL1B,IL1R1,IL1R2,IL1RAP,IL1RL1,IL1RL2,IL1RN,IL6,IL6ST,LBP,MAP2K6,MAPK9,MAPKAPK2,NFKBIE,NGFR,TNF,TNFRSF11B,TNFRSF1A,TNFRSF1B,TRAF2
LPS/IL-1 Mediated Inhibition of RXR Function	8.22	2.68328	0.153	ACOX1,ALDH1A1,APOC1,APOE,CD14,FABP1,FABP2,FABP4,FABP6,FABP9,GSTA1,GSTA3,HS3ST3B1,HS6ST1,HS6ST2,IL18,IL1B,IL1R1,IL1R2,IL1RAP,IL1RL1,IL1RL2,IL1RN,IRAK1,LBP,LY96,MAPK9,MGMT,NDST1,NGFR,PLTP,SLC27A4,SULT1A1,SULT2A1,TNF,TNFRSF11B,TNFRSF1A,TNFRSF1B,TRAF2
Regulation Of The Epithelial Mesenchymal Transition By Growth Factors Pathway	8.33	4.24264	0.172	CD70,CDH1,CDH2,EGF,ERBB2,FASLG,FGF23,FGFR2,FGFR4,HGF,IKBKG,IL6,MAP2K6,MAPK9,MET,MMP9,NGFR,OCLN,PDGFRA,PDGFRB,TGFB1,TGFB2,TGFBR2,TNF,TNFRSF11B,TNFRSF1A,TNFRSF1B,TNFSF11,TNFSF12,TNFSF13,TNFSF13B,TNFSF14,TNFSF8
Role of JAK2 in Hormone-like Cytokine Signaling	8.49	1.21268	0.29	AGRP,BCL2,BCL2L1,EPO,GH1,LEP,LEPR,NPY,PAEP,PGF,POMC,PROK1,PTPN1,PTPN6,SCGB1A1,SH2B3,SIRPA,STAT5B
Intrinsic Prothrombin Activation Pathway	8.57	-0.534522	0.357	COL18A1,COL3A1,F12,F13B,FGA,KLK10,KLK13,KLK14,KLK3,KLK4,KLK6,KLK7,KLK8,SERPINC1,THBD
PD-1, PD-L1 cancer immunotherapy pathway	8.57	0.229416	0.224	B2M,BCL2L1,CD274,CD28,CD80,HLA-A,HLA-DRA,IFNGR1,IFNGR2,IL12B,IL2RA,IL4,NGFR,PDCD1,PDCD1LG2,PRKCQ,PTEN,STAT5B,TGFB1,TGFB2,TNF,TNFRSF11B,TNFRSF1A,TNFRSF1B
Immunogenic Cell Death Signaling Pathway	8.66	4.26401	0.244	BAX,BCL2,CASP1,CASP3,CASP8,CXCL10,EIF2AK3,FADD,GZMB,HSPA1A/HSPA1B,IFNAR1,IFNGR1,IFNGR2,IL1B,IL6,LRP1,NGFR,TLR3,TNF,TNFRSF11B,TNFRSF1A,TNFRSF1B
CDX Gastrointestinal Cancer Signaling Pathway	8.89	-2.53546	0.173	BMP10,CA1,CD70,CDH17,CDHR5,CXCL8,DLL1,FASLG,HBEGF,IKBKG,IL12B,IL15,IL17A,IL17D,IL17F,IL18,IL1B,IL25,IL31,IL4,IL6,LEP,LIF,OSM,PTEN,TGFB1,TGFB2,TNF,TNFSF11,TNFSF12,TNFSF13,TNFSF13B,TNFSF14,TNFSF8,WNT9A
Natural Killer Cell Signaling	9.13	1.85934	0.177	B2M,CD244,CD48,COL18A1,COL3A1,FASLG,FCGR2A,FCGR3A/FCGR3B,HLA-A,HSPA1A/HSPA1B,IL12B,IL12RB1,IL15,IL18,IL18R1,IRAK4,ITGAL,ITGB1,KIR2DL1/KIR2DL3,KIR2DL2,KLRC1,KLRD1,LAIR1,LILRB1,MAP3K5,NECTIN2,NFATC1,NFATC3,PRKCQ,PTPN6,PVR,PXN,SIGLEC7,ULBP2,WAS
Activin Inhibin Signaling Pathway	9.16	3.78118	0.171	CDH1,CDKN1A,CEBPB,COL18A1,COL3A1,FOSB,FSHB,FSTL3,IGLC2,IKBKG,IL18,IL1B,IL1R1,IL1R2,IL1RAP,IL1RL1,IL1RL2,IL1RN,IL6,INHBB,INHBC,MAP2K6,MAPK9,MMP7,NFATC1,NGFR,TGFB1,TGFB2,TGFBR3,TLR1,TLR3,TNF,TNFRSF11B,TNFRSF1A,TNFRSF1B,TNFSF13B,TRAF2
Differential Regulation of Cytokine Production in Intestinal Epithelial Cells by IL-17A and IL-17F	9.27	2.88675	0.522	CCL3,CCL4,CCL5,CSF3,CXCL1,IL10,IL12B,IL17A,IL17F,IL1B,LCN2,TNF
Role of PKR in Interferon Induction and Antiviral Response	9.66	2.74563	0.213	BAX,CASP1,CASP3,CASP8,FADD,FAS,FASLG,HSPA1A/HSPA1B,IFNAR1,IFNGR1,IFNGR2,IKBKG,IL18,IL1B,MAP2K6,MAPK9,MARCO,MAVS,METAP2,MSR1,NFKBIE,NPM1,PDGFRB,RIGI,TARBP2,TLR3,TNF,TNFRSF1A,TP53
CLEAR Signaling Pathway	9.84	-1.0435	0.158	ATP6AP2,ATP6V1D,CD63,CTSB,CTSF,EGF,EIF2AK3,FGFR2,FGFR4,FLT1,FLT4,GUSB,HGF,IFI30,IGF2R,INSR,LAMP1,M6PR,MAPK9,NAGPA,NGFR,NTRK2,NTRK3,PDGFRA,PDGFRB,PPP3R1,PRKAB1,PRKCQ,STK4,TGFA,TGFB1,TGFB2,TGFBR2,TGFBR3,TLR1,TLR3,TNF,TNFRSF11A,TNFRSF11B,TNFRSF1A,TNFRSF1B,TNFSF11,TP53,TPP1,TSC1
Neuregulin Signaling	9.86	2.32379	0.231	AREG,BTC,CRKL,DCN,EGF,ERBB2,ERBB3,ERBB4,ERBIN,EREG,HBEGF,ITGA2,ITGA5,ITGA6,ITGAL,ITGAM,ITGAV,ITGB1,ITGB2,ITGB5,ITGB7,PRKCQ,PTEN,RNF41,SRC,STAT5B,TGFA
Glucocorticoid Receptor Signaling	10.1		0.124	B2M,BCL2,BCL2L1,BGLAP,CCL11,CCL13,CCL3,CCL5,CD163,CDKN1A,CXCL3,CXCL8,EGF,FBP1,FKBP4,FKBP5,HLA-A,HLA-DRA,HSPA1A/HSPA1B,ICAM1,IFNAR1,IKBKG,IL10,IL10RB,IL12RB1,IL13RA1,IL15RA,IL17RA,IL18R1,IL1B,IL1R1,IL1R2,IL1RL1,IL1RL2,IL1RN,IL22RA1,IL2RA,IL4,IL4R,IL5RA,IL6,IL6ST,IL7R,KRT18,MAPK9,MMP13,MMP8,MMP9,NDUFS6,NFATC1,NFATC3,NFKBIE,PLA2G10,PLA2G2A,PLA2G4A,PLAU,POLR2F,POMC,PPP3R1,PRKAB1,SCGB1A1,SELE,SMARCA2,…
ID1 Signaling Pathway	10.1	2.79478	0.184	ACVRL1,BAX,BCL2,BCL2L1,CDKN1A,EGF,FGFR2,FGFR4,FGR,FN1,GDF2,IL6,LIF,LIFR,LYN,MCAM,MMP9,NGFR,PARK7,PGF,PLXNB2,PROK1,PTEN,RHOC,SEMA4C,SRC,TGFB1,TGFB2,TGFBR2,TGFBR3,TGM2,TNF,TNFRSF11B,TNFRSF1A,TNFRSF1B,TP53,YES1
Inhibition of Matrix Metalloproteases	10.2	0.534522	0.41	LRP1,MMP10,MMP12,MMP13,MMP15,MMP7,MMP8,MMP9,RECK,SDC1,TFPI2,THBS2,TIMP1,TIMP2,TIMP3,TIMP4
MYC Mediated Apoptosis Signaling	10.2	1.88562	0.36	BAX,BCL2,BCL2L1,CASP2,CASP3,CASP8,CRADD,FADD,FAS,FASLG,IKBKG,NGFR,TNF,TNFRSF11B,TNFRSF1A,TNFRSF1B,TP53,TRAF2
Th2 Pathway	10.3	2.88675	0.219	CD28,CD4,CD40,CD80,CD86,DLL1,HAVCR1,HLA-A,HLA-DRA,ICAM1,IL10,IL12B,IL12RB1,IL1RL1,IL25,IL2RA,IL31,IL4,IL4R,ITGB2,NOTCH1,NOTCH2,NOTCH3,PRKCQ,STAT5B,TGFB1,TGFBR2,TGFBR3,TIMD4,TNFRSF4
p38 MAPK Signaling	10.3	4.31455	0.233	FADD,FAS,FASLG,HSPB1,IL18,IL1B,IL1R1,IL1R2,IL1RAP,IL1RL1,IL1RL2,IL1RN,IRAK1,IRAK4,MAP2K6,MAP3K5,MAPKAPK2,PLA2G10,PLA2G2A,PLA2G4A,TGFB1,TGFB2,TGFBR2,TNF,TNFRSF1A,TNFRSF1B,TP53,TRAF2
IL-12 Signaling and Production in Macrophages	10.3	-0.156174	0.174	APOA1,APOA2,APOA4,APOB,APOC1,APOE,APOF,C3,CD40,CEBPB,CLU,COL18A1,COL3A1,FCGR2A,FCGR2B,FCGR3A/FCGR3B,IFNGR1,IKBKG,IL10,IL10RB,IL12B,IL12RB1,IL18,IL4,IL6ST,ITGAM,MAP2K6,NFATC1,NFATC3,PRKAB1,PRKCQ,RIGI,SAA4,SELE,SERPINA1,TGFB1,TGFB2,TLR3,TNF,TNFRSF11A,TNFSF11
Death Receptor Signaling	10.4	2.44949	0.26	BCL2,CASP10,CASP2,CASP3,CASP8,CRADD,DFFA,DIABLO,FADD,FAS,FASLG,HSPB1,HTRA2,IKBKG,MAP3K5,NFKBIE,PARP1,TNF,TNFRSF10A,TNFRSF10B,TNFRSF1A,TNFRSF1B,TNFRSF21,TNFSF12,TRAF2
PTEN Signaling	10.5	-3.4	0.212	BCL2,BCL2L1,CASP3,CDKN1A,FASLG,FGFR2,FGFR4,FLT1,FLT4,IGF2R,IKBKG,INPPL1,INSR,ITGA2,ITGA5,ITGA6,ITGAL,ITGAM,ITGAV,ITGB1,ITGB2,ITGB5,ITGB7,NGFR,NTRK2,NTRK3,PDGFRA,PDGFRB,PTEN,TGFBR2,TGFBR3,TNFRSF11A
Erythropoietin Signaling Pathway	10.5	-2.53546	0.198	ARNT,BCL2L1,CD70,CXCL8,EPO,FASLG,IL12B,IL15,IL17A,IL17D,IL17F,IL18,IL1B,IL25,IL31,IL4,IL6,LEP,LIF,NFKBIE,OSM,PRKCQ,PTPN6,SRC,STAT5B,TGFB1,TGFB2,TNF,TNFSF11,TNFSF12,TNFSF13,TNFSF13B,TNFSF14,TNFSF8,TP53
Sperm Motility	10.8	1	0.171	ABL1,AXL,CSF1R,CSF2RA,DDR1,EPHA1,EPHA2,EPHA4,EPHB4,ERBB2,ERBB3,ERBB4,FES,FGFR2,FGFR4,FGR,FLT1,FLT3LG,FLT4,GNAS,INSR,LCAT,LYN,MAP2K6,MERTK,MET,NPPB,NPPC,NTRK2,NTRK3,PDGFRA,PDGFRB,PLA2G10,PLA2G2A,PLA2G4A,PLB1,PRDX6,PRKCQ,ROR1,SRC,TEK,TIE1,TYRO3,YES1
Pulmonary Healing Signaling Pathway	10.9	3.89331	0.191	CDH1,CELA2A,CELA3A,CTRC,CXCL12,EGF,FGFR2,FGR,HBEGF,LYN,MAPK9,MMP10,MMP12,MMP13,MMP15,MMP7,MMP8,MMP9,NFATC1,NGFR,NOTCH1,NOTCH2,NOTCH3,PECAM1,PGF,PRKAB1,PRKCQ,PROK1,SRC,STAT5B,TGFB1,TGFB2,TNF,TNFRSF11B,TNFRSF1A,TNFRSF1B,WNT9A,YES1
Neutrophil Extracellular Trap Signaling Pathway	11	2.36352	0.145	AGER,C1QA,C5,CASP1,CASP10,CASP2,CASP3,CASP8,CCL5,CD14,CD209,CLEC7A,COL15A1,COL18A1,COL3A1,COL4A1,COL5A1,COL6A3,COL9A1,CXCL8,FCAR,FCGR3A/FCGR3B,FGR,GP1BA,IFNAR1,IGLC2,IL10,IL1B,ITGA2,ITGAL,ITGAM,ITGB1,ITGB2,LAIR1,LCAT,LYN,MAP2K6,MAPK9,MMP9,MPO,NDUFS6,PADI4,PLA2G10,PLA2G2A,PLA2G4A,PLB1,PPP3R1,PRDX6,PRKCQ,PRTN3,SELPLG,SERPINB1,SIGLEC5,SIGLEC9,SRC,TNF,TOMM20,YES1
Axonal Guidance Signaling	11		0.133	ABL1,ACE2,ADAM15,ADAM8,ADAM9,ADAMTS15,ADAMTS16,ARHGEF12,BAIAP2,BMP10,CHMP1A,CRKL,CXCL12,EFNA4,EGF,EPHA1,EPHA2,EPHA4,EPHB4,ERBB2,FES,GNAS,ITGA2,ITGA5,ITGA6,ITGAL,ITGAM,ITGAV,ITGB1,ITGB2,ITGB5,ITGB7,KEL,L1CAM,MET,MMP10,MMP12,MMP13,MMP15,MMP7,MMP8,MMP9,NCK2,NFATC1,NFATC3,NGFR,NRP1,NRP2,NTRK2,NTRK3,PAPPA,PGF,PLXNB2,PLXNB3,PPP3R1,PRKCQ,PROK1,PXN,ROBO1,ROBO2,RTN4R,SEMA3F,SEMA3G,SEMA4C,SEMA7A,SLIT2,WAS,…
Differential Regulation of Cytokine Production in Macrophages and T Helper Cells by IL-17A and IL-17F	11	2.88675	0.667	CCL3,CCL4,CCL5,CSF3,CXCL1,IL10,IL12B,IL17A,IL17F,IL1B,IL6,TNF
Coagulation System	11	2	0.457	F12,F13B,F2R,F3,F7,FGA,PLAT,PLAU,PLAUR,PLG,SERPINA1,SERPINA5,SERPINC1,TFPI,THBD,VWF
Leukocyte Extravasation Signaling	11.3	3.21159	0.197	ABL1,ACTN4,ARHGAP1,CD99,CDH5,CRKL,CXCL12,EDIL3,EZR,F11R,ICAM1,ICAM3,ITGA2,ITGAL,ITGAM,ITGB1,ITGB2,JAM3,MAPK9,MMP10,MMP12,MMP13,MMP15,MMP7,MMP8,MMP9,PECAM1,PRKCQ,PXN,SELPLG,SRC,THY1,TIMP1,TIMP2,TIMP3,TIMP4,VCAM1,WAS
PI3K/AKT Signaling	11.5	1.06904	0.195	BCL2,BCL2L1,CDC37,CDKN1A,GDF15,IFNAR1,IKBKG,IL10RB,IL12RB1,IL13RA1,IL15RA,IL17RA,IL18R1,IL1R1,IL1R2,IL1RL1,IL1RL2,IL22RA1,IL2RA,IL4R,IL5RA,IL6ST,IL7R,INPPL1,ITGA2,ITGA5,ITGA6,ITGAL,ITGAM,ITGAV,ITGB1,ITGB2,ITGB5,ITGB7,MAP3K5,NFKBIE,PTEN,TP53,TSC1
Airway Inflammation in Asthma	11.5		0.485	CCL20,CXCL8,IFNGR1,IFNGR2,IL10,IL12B,IL17A,IL17F,IL25,IL4,MMP9,OSM,PRG2,RNASE3,TGFB1,TGFB2
Role of JAK family kinases in IL-6-type Cytokine Signaling	11.6	3.67423	0.304	BCL2L1,CTF1,IL10,IL6,IL6ST,LBP,LIF,LIFR,MAPK9,OSM,OSMR,PGF,POMC,PROK1,SERPINA1,SERPINA3,SERPINA5,SERPINA6,SERPINA7,SERPINA9,STAT5B,TGFB1,TGFB2,TIMP1
Tumoricidal Function of Hepatic Natural Killer Cells	11.6	1	0.583	AIFM1,BAX,CASP3,CASP8,DFFA,FADD,FAS,FASLG,GZMB,ICAM1,ITGAL,LYVE1,M6PR,SERPINB9
IL-10 Signaling	11.7	-0.685994	0.221	BCL2,BCL2L1,CCN4,CD80,CD86,CDKN1A,CDKN2D,FCGR2A,FCGR2B,HLA-A,HLA-DRA,HMOX1,ICAM1,IFNGR1,IFNGR2,IKBKG,IL10,IL10RB,IL18,IL1B,IL1R1,IL1R2,IL1RAP,IL1RL1,IL1RL2,IL1RN,IL4R,IL6,IL6ST,MAP2K6,NFKBIE,PRKAB1,STAT5B,TNF
Induction of Apoptosis by HIV1	11.7	2.4004	0.338	BAX,BCL2,BCL2L1,CASP3,CASP8,DFFA,DIABLO,FADD,FAS,FASLG,HTRA2,IKBKG,MAP3K5,MAPK9,NFKBIE,NGFR,TNF,TNFRSF11B,TNFRSF1A,TNFRSF1B,TP53,TRAF2
IL-33 Signaling Pathway	11.8	3.24443	0.204	AREG,BCL2L1,CASP1,CASP10,CASP2,CASP3,CASP8,CCL17,CCL5,CELA2A,CELA3A,CTRC,CXCL8,ICAM1,ICAM2,ICAM3,ICAM4,IKBKG,IL17F,IL18,IL1B,IL1RAP,IL1RL1,IL1RN,IL4,IL6,IRAK1,IRAK4,KLK6,MAPK9,MAPKAPK2,MMP12,MMP9,NFATC1,NFKBIE,SELE,TNF,VCAM1
TREM1 Signaling	11.8	4.89898	0.312	CASP1,CCL3,CCL7,CD40,CD83,CD86,CXCL3,CXCL8,FCGR2B,ICAM1,IL10,IL18,IL1B,IL1RL1,IL6,IRAK1,ITGA5,ITGB1,LAT2,MPO,STAT5B,TLR1,TLR3,TNF
Pulmonary Fibrosis Idiopathic Signaling Pathway	12.5	5.98764	0.166	AREG,AXL,BAX,BCL2,CCN4,CDH1,CDH2,COL15A1,COL18A1,COL3A1,COL4A1,COL5A1,COL6A3,COL9A1,CXCL12,EPHB4,F2R,FGFR2,FGFR4,FN1,IL13RA1,IL17A,IL17RA,IL1B,IL4,IL6,IL6ST,ITGA2,ITGAV,ITGB1,MAP2K6,MAPK9,MMP10,MMP12,MMP13,MMP15,MMP7,MMP8,MMP9,NOTCH1,NOTCH2,NOTCH3,PDGFRA,PDGFRB,PLAU,PLG,PTEN,TGFA,TGFB1,TGFB2,TGFBR2,TGFBR3,TP53,WNT9A
Crosstalk between Dendritic Cells and Natural Killer Cells	12.7	4.3788	0.297	CD209,CD28,CD40,CD80,CD83,CD86,FAS,FASLG,HLA-A,HLA-DRA,ICAM3,IL12B,IL15,IL15RA,IL18,IL4,IL6,ITGAL,KIR2DL1/KIR2DL3,KIR2DL2,KLRD1,LTBR,NECTIN2,TLR3,TNF,TNFRSF1B,TREM2
Complement System	12.9	-1.1547	0.486	C1QA,C2,C3,C4BPB,C5,C7,C8B,C9,CD46,CD55,CD59,CFB,CFH,CFI,CR1,ITGAM,ITGB2,SERPING1
Hepatic Fibrosis Signaling Pathway	13.4	5.43058	0.154	AXIN1,BCL2,CASP3,CCL3,CCL5,CD40,CEBPB,COL18A1,COL3A1,CXCL8,FLT1,FLT4,ICAM1,IKBKG,IL17A,IL17RA,IL18,IL1B,IL1R1,IL1R2,IL1RAP,IL1RL1,IL1RL2,IL1RN,IRAK1,IRAK4,ITGA2,ITGA5,ITGA6,ITGAL,ITGAM,ITGAV,ITGB1,ITGB2,ITGB5,ITGB7,LEP,LEPR,LRP1,MAP2K6,MAPK9,MMP13,NFKBIE,NGFR,PDGFRA,PDGFRB,PGF,PRKCQ,PROK1,PTEN,RHOC,SOD2,TF,TGFB1,TGFB2,TGFBR2,TGFBR3,TIMP1,TNF,TNFRSF11B,TNFRSF1A,TNFRSF1B,TTN,VCAM1,WNT9A
FXR/RXR Activation	13.6		0.262	A1BG,AHSG,APOA1,APOA2,APOA4,APOB,APOC1,APOE,APOF,C3,C9,CLU,FABP6,FBP1,FETUB,FGA,FGFR4,IL18,IL1B,IL1RN,ITIH4,LCAT,LPL,MAPK9,PLTP,SAA4,SDC1,SERPINA1,SLC51B,SULT2A1,TF,TNF,TTR
Cardiac Hypertrophy Signaling (Enhanced)	14.3	7.22957	0.144	CD70,CTF1,CXCL8,FASLG,FGF23,FGFR2,FGFR4,GNAS,HSPB1,IFNAR1,IKBKG,IL10RB,IL12B,IL12RB1,IL13RA1,IL15,IL15RA,IL17A,IL17D,IL17F,IL17RA,IL18,IL18R1,IL1B,IL1R1,IL1R2,IL1RL1,IL1RL2,IL22RA1,IL25,IL2RA,IL31,IL4,IL4R,IL5RA,IL6,IL6ST,IL7R,ITGA2,ITGA5,ITGA6,ITGAL,ITGAM,ITGAV,ITGB1,ITGB2,ITGB5,ITGB7,LEP,LIF,MAP2K6,MAP3K5,MAPK9,MAPKAPK2,NFATC1,NFATC3,NGFR,NPPB,OSM,PPP3R1,PRKCQ,PTEN,SMPDL3A,TGFB1,TGFB2,TGFBR2,TG…
NOD1/2 Signaling Pathway	14.3	4.32049	0.222	CASP1,CD70,CXCL13,CXCL8,ERBIN,ERN1,FASLG,HSPA1A/HSPA1B,IFNAR1,IKBKG,IL12B,IL15,IL17A,IL17D,IL17F,IL18,IL1B,IL25,IL31,IL4,IL6,LEP,LIF,MAP2K6,MAPK9,MAPKAPK2,MAVS,NFKBIE,OSM,RIGI,TGFB1,TGFB2,TLR1,TLR3,TNF,TNFSF11,TNFSF12,TNFSF13,TNFSF13B,TNFSF14,TNFSF8,TRAF2
Th1 Pathway	14.9	5.14496	0.279	CD274,CD28,CD4,CD40,CD80,CD86,DLL1,HAVCR2,HLA-A,HLA-DRA,ICAM1,IFNAR1,IFNGR1,IFNGR2,IL10,IL10RB,IL12B,IL12RB1,IL18,IL18R1,IL4,IL6,ITGB2,KLRC1,KLRD1,LGALS9,MAP2K6,NFATC1,NFATC3,NOTCH1,NOTCH2,NOTCH3,PRKCQ,TNFSF11
Role of Osteoblasts, Osteoclasts and Chondrocytes in Rheumatoid Arthritis	15.3		0.211	ACP5,ACVRL1,AXIN1,BCL2,BGLAP,BMP10,CSF1,CSF1R,DKK3,DKKL1,IKBKG,IL10,IL17A,IL18,IL18R1,IL1B,IL1R1,IL1R2,IL1RAP,IL1RL1,IL1RL2,IL1RN,IL4,IL6,IL7,ITGA5,LRP1,MAP2K6,MAP3K5,MAPK9,MMP13,MMP8,NFATC1,NFATC3,NFKBIE,NGFR,PPP3R1,SFRP4,SRC,TGFB1,TNF,TNFRSF11A,TNFRSF11B,TNFRSF1A,TNFRSF1B,TNFSF11,TRAF2,WNT9A
Neuroinflammation Signaling Pathway	15.4	3.93919	0.183	AGER,B2M,BCL2,CASP1,CASP3,CASP8,CCL3,CCL5,CD200,CD200R1,CD40,CD80,CD86,CSF1R,CX3CL1,CXCL10,CXCL12,CXCL8,FAS,FASLG,GDNF,HLA-A,HLA-DRA,HMOX1,ICAM1,IFNGR1,IFNGR2,IKBKG,IL10,IL12B,IL18,IL1B,IL1R1,IL4,IL6,IRAK1,IRAK4,KLK3,MAPK9,MFGE8,MMP9,NFATC1,NFATC3,PLA2G10,PLA2G2A,PLA2G4A,PPP3R1,SOD2,TGFB1,TGFB2,TGFBR2,TGFBR3,TLR1,TLR3,TNF,TNFRSF1A,TREM2,VCAM1
HMGB1 Signaling	15.6	4.38178	0.246	AGER,CD70,CXCL8,FASLG,ICAM1,IFNGR1,IFNGR2,IL12B,IL15,IL17A,IL17D,IL17F,IL18,IL1B,IL1R1,IL25,IL31,IL4,IL6,LEP,LIF,MAP2K6,MAPK9,NGFR,OSM,PLAT,RHOC,SELE,TGFB1,TGFB2,TNF,TNFRSF11B,TNFRSF1A,TNFRSF1B,TNFSF11,TNFSF12,TNFSF13,TNFSF13B,TNFSF14,TNFSF8,VCAM1
Role Of Osteoclasts In Rheumatoid Arthritis Signaling Pathway	15.9	4.08248	0.188	ACP5,ADAM15,ADAM8,ADAM9,BCL2,CDH1,COL15A1,COL18A1,COL3A1,COL4A1,COL5A1,COL6A3,COL9A1,CSF1,CSF1R,FCGR2A,FCGR2B,FCGR3A/FCGR3B,IKBKG,IL10,IL17A,IL18,IL1B,IL1R1,IL1R2,IL1RAP,IL1RL1,IL1RL2,IL4,IL7,ITGA5,MAP2K6,MAP3K5,MAPK9,MMP10,MMP12,MMP13,MMP15,MMP7,MMP8,MMP9,NFATC1,NFKBIE,NGFR,OSCAR,PPP3R1,PTPN1,RHOC,SFRP4,SRC,TNF,TNFRSF11A,TNFRSF11B,TNFRSF1A,TNFRSF1B,TNFSF11,TRAF2,TREM2
IL-15 Production	16.4	6	0.293	ABL1,AXL,CSF1R,CSF2RA,DDR1,EPHA1,EPHA2,EPHA4,EPHB4,ERBB2,ERBB3,ERBB4,FES,FGFR2,FGFR4,FGR,FLT1,FLT3LG,FLT4,IL15,IL6,INSR,LYN,MAP2K6,MERTK,MET,NTRK2,NTRK3,PDGFRA,PDGFRB,ROR1,SRC,TEK,TIE1,TYRO3,YES1
IL-17 Signaling	16.7	4.62121	0.241	CCL11,CCL17,CCL20,CCL22,CD70,CEBPB,CSF3,CXCL1,CXCL3,CXCL5,CXCL8,FASLG,IL12B,IL15,IL17A,IL17D,IL17F,IL17RA,IL18,IL1B,IL25,IL31,IL4,IL6,LCN2,LEP,LIF,MAP2K6,MAPK9,MMP13,MMP9,OSM,PGF,PROK1,TGFB1,TGFB2,TNF,TNFRSF11B,TNFSF11,TNFSF12,TNFSF13,TNFSF13B,TNFSF14,TNFSF8,TRAF2
Osteoarthritis Pathway	16.7	4.01189	0.216	ACVRL1,AGER,ANXA2,BGLAP,CASP1,CASP10,CASP2,CASP3,CASP8,CCN4,CEBPB,CXCL8,DCN,FADD,FN1,GDF2,IL1B,IL1R1,IL1R2,IL1RAP,IL1RL1,IL1RL2,ITGA2,ITGA5,ITGA6,ITGAL,ITGAM,ITGAV,ITGB1,ITGB2,ITGB5,ITGB7,LEP,LRP1,MMP10,MMP12,MMP13,MMP9,NAMPT,NOTCH1,PGF,PRKAB1,PROK1,PTH1R,RARRES2,TGFB1,TGFBR2,TIMP3,TNF,TNFRSF1A,TNFRSF1B
Tumor Microenvironment Pathway	16.7	5.03245	0.246	ARG1,BCL2,CD274,COL3A1,CSF1,CSF3,CSPG4,CXCL12,CXCL8,EGF,FAS,FASLG,FGF23,FN1,HGF,HLA-A,ICAM1,IL10,IL1B,IL4,IL6,ITGA5,LEP,LEPR,LGALS9,MMP10,MMP12,MMP13,MMP15,MMP7,MMP8,MMP9,OSM,PDCD1LG2,PGF,PLAU,PROK1,SLC16A1,SLC1A4,TGFB1,TGFB2,TNC,TNF,TNFRSF1A
Role of Pattern Recognition Receptors in Recognition of Bacteria and Viruses	16.8	3	0.263	C1QA,C3,C5,CASP1,CCL5,CD70,CLEC6A,CLEC7A,CXCL8,FASLG,IL10,IL12B,IL15,IL17A,IL17D,IL17F,IL18,IL1B,IL25,IL31,IL4,IL6,LEP,LIF,MAPK9,MAVS,OSM,PRKCQ,PTX3,RIGI,TGFB1,TGFB2,TLR1,TLR3,TNF,TNFSF11,TNFSF12,TNFSF13,TNFSF13B,TNFSF14,TNFSF8
Role of Tissue Factor in Cancer	17.1	4.90748	0.232	BCL2,BCL2L1,CASP3,CCN1,CSF1,CXCL1,CXCL8,EGF,F2R,F3,F7,FGA,FGR,FLT1,FLT4,HBEGF,HGF,IKBKG,IL1B,ITGA6,ITGAV,ITGB1,LYN,MAP2K6,MAPK9,MET,MMP13,MMP9,NGFR,P4HB,PLAUR,PRSS2,PTEN,PXN,SRC,STAT5B,TFPI,TGFA,TGFB1,TGFB2,TGFBR2,TGFBR3,TNF,TNFRSF11B,TNFRSF1A,TNFRSF1B,TP53,YES1
SPINK1 Pancreatic Cancer Pathway	18	-1.73205	0.45	CELA2A,CELA3A,CLPS,CPA1,CPA2,CPA4,CPB1,CPB2,CPM,CPQ,CTRC,CTRL,CTSB,KLK10,KLK13,KLK14,KLK3,KLK4,KLK6,KLK7,KLK8,MMP12,PRSS2,SPINK1,TGFB1,TGFBR2,TMPRSS15
Th1 and Th2 Activation Pathway	19.1		0.267	CD274,CD28,CD4,CD40,CD80,CD86,DLL1,HAVCR1,HAVCR2,HLA-A,HLA-DRA,ICAM1,IFNAR1,IFNGR1,IFNGR2,IL10,IL10RB,IL12B,IL12RB1,IL18,IL18R1,IL1RL1,IL25,IL2RA,IL31,IL4,IL4R,IL6,ITGB2,KLRC1,KLRD1,LGALS9,MAP2K6,NFATC1,NFATC3,NOTCH1,NOTCH2,NOTCH3,PRKCQ,STAT5B,TGFB1,TGFBR2,TGFBR3,TIMD4,TNFRSF4,TNFSF11
Role of Macrophages, Fibroblasts and Endothelial Cells in Rheumatoid Arthritis	19.4		0.199	AXIN1,C5,CCL5,CEBPB,CSF1,CXCL12,CXCL8,DKK3,DKKL1,FCGR3A/FCGR3B,FN1,ICAM1,IGLC2,IKBKG,IL10,IL15,IL16,IL17A,IL17RA,IL18,IL18R1,IL1B,IL1R1,IL1R2,IL1RAP,IL1RL1,IL1RL2,IL1RN,IL32,IL6,IL6ST,IL7,IRAK1,IRAK4,LRP1,LTBR,MAP2K6,MAPK9,MAPKAPK2,MIF,MMP13,NFATC1,NFATC3,NFKBIE,NGFR,OSM,PGF,PPP3R1,PRKCQ,PROK1,PRSS2,SELE,SFRP4,SRC,TGFB1,TLR1,TLR3,TNF,TNFRSF11B,TNFRSF1A,TNFRSF1B,TNFSF11,TNFSF13B,TRAF2,VCAM1,WNT9A
Hepatic Cholestasis	19.4		0.257	CD14,CD70,CXCL8,FABP6,FASLG,FGFR4,IKBKG,IL12B,IL15,IL17A,IL17D,IL17F,IL18,IL1B,IL1R1,IL1R2,IL1RAP,IL1RL1,IL1RL2,IL1RN,IL25,IL31,IL4,IL6,INSR,IRAK1,IRAK4,LBP,LEP,LIF,LY96,MAPK9,NFKBIE,NGFR,OSM,PRKCQ,TGFB1,TGFB2,TNF,TNFRSF11B,TNFRSF1A,TNFRSF1B,TNFSF11,TNFSF12,TNFSF13,TNFSF13B,TNFSF14,TNFSF8,TRAF2
STAT3 Pathway	20.2	4.91354	0.311	BCL2,CDKN1A,EGF,FGFR2,FGFR4,FLT1,FLT4,HGF,IFNAR1,IGF2R,IL10RB,IL12RB1,IL13RA1,IL15RA,IL17RA,IL18R1,IL1B,IL1R1,IL1R2,IL1RL1,IL1RL2,IL22RA1,IL2RA,IL4R,IL5RA,IL6ST,IL7R,INSR,MAPK9,NGFR,NTRK2,NTRK3,PDGFRA,PDGFRB,PTPN6,SRC,TGFA,TGFB1,TGFB2,TGFBR2,TGFBR3,TNFRSF11A
Role Of Osteoblasts In Rheumatoid Arthritis Signaling Pathway	20.3	4.27618	0.234	ACVRL1,AXIN1,BCL2,BGLAP,CD70,CTSB,CTSC,CTSF,CTSH,CTSL,CTSO,CTSS,CTSV,CTSZ,CXCL12,CXCL8,FASLG,IGF2R,IL12B,IL15,IL17A,IL17D,IL17F,IL18,IL1B,IL25,IL31,IL4,IL6,IL6ST,LEP,LIF,LRP1,MMP10,MMP12,MMP13,MMP15,MMP7,MMP8,MMP9,OSM,PGF,PROK1,SFRP4,SRC,STAT5B,TGFB1,TGFB2,TNF,TNFRSF11B,TNFSF11,TNFSF12,TNFSF13,TNFSF13B,TNFSF14,TNFSF8,WNT9A
Macrophage Classical Activation Signaling Pathway	20.4	4.42857	0.265	CCL15,CCL20,CCL5,CD14,CD40,CD70,CD80,CD86,CXCL10,CXCL11,CXCL8,CXCL9,FASLG,GBP4,HLA-DRA,IFNAR1,IFNGR1,IFNGR2,IKBKG,IL10,IL12B,IL13RA1,IL15,IL17A,IL17D,IL17F,IL18,IL1B,IL25,IL31,IL4,IL6,IRAK1,IRAK4,LBP,LEP,LIF,LY96,MERTK,NFKBIE,OSM,TGFB1,TGFB2,TNF,TNFSF11,TNFSF12,TNFSF13,TNFSF13B,TNFSF14,TNFSF8
Airway Pathology in Chronic Obstructive Pulmonary Disease	20.8		0.339	CCL20,CD70,CXCL1,CXCL3,CXCL8,FASLG,FGF23,GZMB,IL12B,IL15,IL17A,IL17D,IL17F,IL18,IL1B,IL25,IL31,IL4,IL6,LCN15,LCN2,LEP,LIF,MMP8,MMP9,MPO,OBP2B,OSM,PAEP,PRTN3,PTGDS,TGFB1,TGFB2,TNF,TNFSF11,TNFSF12,TNFSF13,TNFSF13B,TNFSF14,TNFSF8
Multiple Sclerosis Signaling Pathway	20.9	5.79812	0.248	AIFM1,BAX,C1QA,C2,C3,C5,C7,C8B,C9,CASP1,CASP8,CD70,CXCL1,CXCL8,FADD,FAS,FASLG,HLA-A,HLA-DRA,IFNGR1,IFNGR2,IL10,IL12B,IL15,IL17A,IL17D,IL17F,IL17RA,IL18,IL1B,IL25,IL2RA,IL31,IL4,IL6,IL7R,LEP,LIF,MMP9,MPO,OSM,PARP1,PLAU,TGFB1,TGFB2,TLR1,TLR3,TNF,TNFRSF1A,TNFSF11,TNFSF12,TNFSF13,TNFSF13B,TNFSF14,TNFSF8
Role Of Chondrocytes In Rheumatoid Arthritis Signaling Pathway	21.2	5.4272	0.312	CASP1,CASP3,CASP8,CEBPB,CXCL12,CXCL8,FADD,FN1,IL17A,IL17RA,IL18,IL18R1,IL1B,IL1R1,IL1R2,IL1RAP,IL1RL1,IL1RL2,IL1RN,IL6,IL6ST,IRAK1,IRAK4,ITGA5,ITGB1,LRP1,MAPK9,MMP10,MMP12,MMP13,MMP15,MMP7,MMP8,MMP9,NGFR,PGF,PLAU,PPP3R1,PRKAB1,PROK1,TNF,TNFRSF11B,TNFRSF1A,TNFRSF1B
Atherosclerosis Signaling	21.4		0.323	APOA1,APOA2,APOA4,APOB,APOC1,APOE,APOF,CCL11,CD40,CLU,COL18A1,COL3A1,CSF1,CXCL12,CXCL8,F3,ICAM1,IL18,IL1B,IL1RN,IL6,ITGB2,LCAT,LPL,MMP13,MMP9,MSR1,PLA2G10,PLA2G2A,PLA2G4A,PLB1,PRDX6,SAA4,SELE,SELPLG,SERPINA1,TGFB1,TNF,TNFRSF12A,TNFRSF14,TNFSF12,TNFSF14,VCAM1
Acute Phase Response Signaling	21.7	4.59619	0.276	AHSG,APOA1,APOA2,C1QA,C2,C3,C4BPB,C5,C9,CEBPB,CFB,FGA,FN1,HMOX1,HMOX2,HRG,IKBKG,IL18,IL1B,IL1R1,IL1RAP,IL1RN,IL6,IL6ST,IRAK1,ITIH3,ITIH4,LBP,MAP2K6,MAP3K5,MAPK9,NFKBIE,NGFR,OSM,OSMR,PLG,RBP2,RBP5,SAA4,SERPINA1,SERPINA3,SERPING1,SOD2,TF,TNF,TNFRSF11B,TNFRSF1A,TNFRSF1B,TRAF2,TTR,VWF
LXR/RXR Activation	22.9	-0.156174	0.35	A1BG,AHSG,APOA1,APOA2,APOA4,APOB,APOC1,APOE,APOF,C3,C9,CCL7,CD14,CLU,FGA,IL18,IL1B,IL1R1,IL1R2,IL1RAP,IL1RL1,IL1RL2,IL1RN,IL6,ITIH4,LBP,LCAT,LDLR,LPL,LY96,MMP9,MSR1,NGFR,PLTP,SAA4,SERPINA1,TF,TLR3,TNF,TNFRSF11B,TNFRSF1A,TNFRSF1B,TTR
Agranulocyte Adhesion and Diapedesis	27.2		0.29	AOC3,C5,CCL11,CCL13,CCL15,CCL16,CCL17,CCL18,CCL19,CCL20,CCL22,CCL26,CCL27,CCL28,CCL3,CCL4,CCL5,CCL7,CD99,CDH5,CX3CL1,CXCL1,CXCL10,CXCL11,CXCL12,CXCL13,CXCL16,CXCL17,CXCL3,CXCL5,CXCL6,CXCL8,CXCL9,EZR,FN1,ICAM1,ICAM2,IL18,IL1B,IL1R1,IL1RN,ITGA5,ITGB1,ITGB2,ITGB7,JAM3,MMP10,MMP12,MMP13,MMP15,MMP7,MMP8,MMP9,PECAM1,PODXL,SELE,SELPLG,TNF,TNFRSF1A,VCAM1,XCL1
Wound Healing Signaling Pathway	27.3	5.49762	0.266	CALCA,CCL5,CD70,CEBPB,COL15A1,COL18A1,COL3A1,COL4A1,COL5A1,COL6A3,COL9A1,CXCL8,EGF,FASLG,FGFR2,FN1,HBEGF,IFNGR1,IFNGR2,IL12B,IL15,IL17A,IL17D,IL17F,IL18,IL1B,IL1R1,IL1R2,IL1RAP,IL1RL1,IL1RL2,IL1RN,IL25,IL31,IL4,IL6,ITGA6,ITGB1,LAMB1,LEP,LIF,MAP2K6,MAPK9,MMP10,MMP8,MMP9,NFKBIE,NGFR,OSM,PGF,PROK1,TGFA,TGFB1,TGFB2,TGFBR2,TGFBR3,TNF,TNFRSF11B,TNFRSF1A,TNFRSF1B,TNFSF11,TNFSF12,TNFSF13,TNFSF13B,TNFSF14…
Hepatic Fibrosis / Hepatic Stellate Cell Activation	32.2		0.33	BAX,BCL2,CCL5,CD14,CD40,COL15A1,COL18A1,COL3A1,COL4A1,COL5A1,COL6A3,COL9A1,CSF1,CXCL3,CXCL8,CXCL9,ECE1,EGF,FAS,FASLG,FGFR2,FLT1,FLT4,FN1,HGF,ICAM1,IFNAR1,IFNGR1,IFNGR2,IGFBP3,IGFBP4,IL10,IL1B,IL1R1,IL1R2,IL1RAP,IL1RL1,IL1RL2,IL4,IL4R,IL6,LBP,LEP,LEPR,LY96,MET,MMP13,MMP9,NGFR,PDGFRA,PDGFRB,PGF,PROK1,TGFA,TGFB1,TGFB2,TGFBR2,TIMP1,TIMP2,TNF,TNFRSF11B,TNFRSF1A,TNFRSF1B,VCAM1
Granulocyte Adhesion and Diapedesis	36.9		0.36	C5,CCL11,CCL13,CCL15,CCL16,CCL17,CCL18,CCL19,CCL20,CCL22,CCL26,CCL27,CCL28,CCL3,CCL4,CCL5,CCL7,CD99,CDH5,CSF3,CSF3R,CX3CL1,CXCL1,CXCL10,CXCL11,CXCL12,CXCL13,CXCL16,CXCL17,CXCL3,CXCL5,CXCL6,CXCL8,CXCL9,EZR,ICAM1,ICAM2,IL18,IL1B,IL1R1,IL1R2,IL1RAP,IL1RL1,IL1RL2,IL1RN,ITGAM,ITGB1,ITGB2,JAM3,MMP10,MMP12,MMP13,MMP15,MMP7,MMP8,MMP9,NGFR,PECAM1,SDC1,SELE,SELPLG,THY1,TNF,TNFRSF11B,TNFRSF1A,TNFRSF1B,VCAM1…
Pathogen Induced Cytokine Storm Signaling Pathway	41.3	7.6	0.27	C3,C5,CASP1,CASP3,CASP8,CCL11,CCL13,CCL15,CCL16,CCL17,CCL18,CCL19,CCL20,CCL22,CCL26,CCL27,CCL28,CCL3,CCL4,CCL5,CCL7,CD163,CD70,CDH1,CLEC7A,COL15A1,COL18A1,COL3A1,COL4A1,COL5A1,COL6A3,COL9A1,CSF2RA,CX3CL1,CXCL1,CXCL10,CXCL11,CXCL12,CXCL13,CXCL16,CXCL17,CXCL3,CXCL5,CXCL6,CXCL8,CXCL9,FADD,FASLG,FGA,GZMB,HLA-DRA,IFNAR1,IFNGR1,IFNGR2,IL10,IL12B,IL12RB1,IL15,IL17A,IL17D,IL17F,IL18,IL18R1,IL1B,IL1R1,IL1…
Upstream Regulators
Analysis	ID	Upstream Regulator	Expr Other	Molecule Type	Predicted Activation State	Activation z-score	Notes	Bias Term
disease		TNF	0.426	cytokine	Activated	10.178	bias	0.297
disease		lipopolysaccharide		chemical drug	Activated	12.089	bias	0.411
disease		dexamethasone		chemical drug		1.029		0.085
disease		IFNG	0.042	cytokine	Activated	9.145	bias	0.342	Bias-corrected z-score	p-value of overlap	Target molecules in dataset	Mechanistic Network
disease		IL4	1.408	cytokine	Activated	8.596	bias	0.468	4.838	1.94e-109	ACOX1,ACP5,ADAM8,ADAM9,AGER,AKR1B10,ALCAM,ANGPT2,ANGPTL4,ANPEP,ANXA11,AOC3,APOA1,APOE,ARG1,ARHGEF12,ASGR1,AXIN1,AZU1,B2M,B4GALT1,BAX,BCL2,BCL2L1,BCR,BGLAP,BGN,BMPER,BST2,C1QTNF1,C1QTNF9,C3,C5,C6orf58,CA12,CALCA,CASP1,CASP10,CASP2,CASP3,CASP8,CCDC80,CCL11,CCL13,CCL15,CCL17,CCL18,CCL19,CCL20,CCL22,CCL26,CCL27,CCL28,CCL3,CCL4,CCL5,CCL7,CCN1,CCN4,CD14,CD163,CD200,CD207,CD209,CD274,CD28,CD4,CD40,CD5,C…	CEBPB,IFNG,IL17A,IL1B,IL6,IRF1,JUN,NFKB1,NFKBIA,NFkB (complex),RELA,STAT1,STAT3,TNF
disease		TGFB1	0.395	growth factor	Activated	5.415		0.244	4.56	8.77e-109	ACE2,ACHE,ACP5,ACTN4,ADA,ADGRE1,ADGRE2,AGER,AIF1,ALCAM,ALDH1A1,ANGPT2,ANGPTL2,ANGPTL3,ANGPTL4,ANXA11,ANXA2,ANXA3,APOA1,APOA4,APOB,APOC1,APOE,AREG,ARG1,ARHGAP1,ARNT,AXL,AZU1,B2M,BANK1,BAX,BCL2,BCL2L1,BGN,BTLA,C1QA,C3,C5,CALCA,CARHSP1,CASP1,CASP3,CASP8,CCL11,CCL13,CCL17,CCL18,CCL19,CCL20,CCL22,CCL27,CCL3,CCL4,CCL5,CCL7,CCN1,CCN4,CD14,CD163,CD200,CD209,CD22,CD274,CD276,CD28,CD300LF,CD33,CD4,CD40,CD4…	BCL6,IFNG,IL10,IL1B,IL4,IRF1,IRF8,NFKB1,NFKBIA,NFkB (complex),RELA,STAT1,STAT3,STAT6,TNF,lipopolysaccharide
disease		Immunoglobulin		complex		0.562		0.027	-0.519	2.18e-100	ACOX1,ADAM15,ADAM9,ADAMTS15,ADGRG2,AFP,AGRP,AIF1,ALCAM,ALDH1A1,AMIGO2,AMY2B,ANGPTL4,ANPEP,ANXA3,AOC3,APOA1,APOA2,APOA4,APOE,AREG,ARHGAP25,ASPN,ATP1B1,AZU1,B2M,BAX,BCL2,BCL2L1,BCR,BGLAP,BGN,BSG,BTN3A2,C3,C5,CALCA,CASP1,CASP3,CASP8,CCL11,CCL17,CCL18,CCL19,CCL20,CCL22,CCL26,CCL3,CCL4,CCL5,CCL7,CCN1,CD163,CD209,CD22,CD274,CD40,CD46,CD48,CD55,CD59,CD70,CD74,CD80,CD83,CD86,CDH1,CDH2,CDKN1A,CEACAM1,CEAC…	CEBPB,HIF1A,IFNG,IL1B,IL6,IRF1,JUN,NFKB1,NFKBIA,NFkB (complex),RELA,SP1,STAT1,STAT3,TGFB1,TNF,dexamethasone
disease		IL1B	0.857	cytokine	Activated	8.075	bias	0.275	3.848	6.48e-94	ACE2,ADA2,ADGRG1,ADGRG2,AGER,AGRN,AHCY,AIF1,ANGPTL4,AREG,ARG1,ATP1B1,B2M,BACH1,BAX,BCL2,BCL2L1,BST1,BST2,BTN3A2,C1QA,C2,C3,CALCA,CASP1,CASP10,CASP2,CASP3,CASP8,CCL11,CCL13,CCL15,CCL17,CCL18,CCL19,CCL20,CCL22,CCL26,CCL28,CCL3,CCL4,CCL5,CCL7,CD14,CD163,CD200,CD209,CD27,CD274,CD276,CD4,CD40,CD55,CD5L,CD63,CD72,CD74,CD80,CD83,CD86,CDH1,CDH2,CDH5,CDKN1A,CEACAM1,CEACAM5,CEBPB,CELSR2,CEP85,CFB,CFH,CLEC1…	BCL6,IFNG,IL10,IL1B,IL4,IRF8,JUN,NFKB1,NFKBIA,NFkB (complex),RELA,STAT1,STAT3,STAT6,TNF
disease		IL10	1.276	cytokine		0.135		0.088	1.854	9.81e-91	ACOX1,ACP5,ADAM8,ADGRE1,ANXA2,ANXA4,APOE,APRT,AREG,ARG1,ARSB,BAX,BCL2,BCL2L1,BNIP3L,BST2,C3,CASP3,CCL11,CCL13,CCL17,CCL18,CCL20,CCL22,CCL26,CCL3,CCL4,CCL5,CCL7,CD14,CD163,CD200,CD200R1,CD209,CD22,CD274,CD276,CD300A,CD300LF,CD33,CD40,CD5,CD55,CD58,CD6,CD72,CD74,CD79B,CD80,CD83,CD86,CDKN1A,CEBPB,CEP43,CKAP4,CLEC10A,CLEC4G,CLEC7A,COL18A1,COL3A1,COL6A3,CRADD,CSF1,CSF1R,CSF3,CSF3R,CSTB,CTSC,CTSL,CX3CL…	CEBPB,IFNG,IL10,IL13,IL4,IRF1,IRF8,NFKB1,NFKBIA,NFkB (complex),PPARA,RELA,STAT1,STAT3,STAT6,TNF
disease		AGT	-0.046	growth factor	Activated	7.922	bias	0.4	1.572	5.03e-85	ABL1,ACVRL1,ADAM15,ADGRG2,AFM,AFP,AGR2,AMY2B,ANGPTL4,ANPEP,ANXA11,ANXA2,APOB,APOE,AREG,ARG1,ASGR2,ASPN,ATP1B1,AXL,B2M,B4GAT1,BAX,BCL2,BCL2L1,BGLAP,BGN,BNIP3L,BSG,C1QA,C2,C3,C4BPB,C5,CALCA,CASP1,CASP3,CASP8,CCL11,CCL18,CCL20,CCL27,CCL3,CCL4,CCL5,CCN1,CCN4,CD14,CD163,CD200R1,CD207,CD274,CD28,CD300A,CD4,CD40,CD46,CD55,CD59,CD72,CD74,CD80,CD83,CD86,CDH1,CDH2,CDH5,CDHR2,CDKN1A,CEACAM1,CEACAM5,CEBPB,CE…	CEBPB,IFNG,IL1B,IL6,IRF1,Immunoglobulin,NFKB1,NFKBIA,NFkB (complex),RELA,STAT1,STAT3,TGFB1,TNF
disease		IL6	1.101	cytokine	Activated	8.072	bias	0.434	0.234	7.7e-82	ADAM9,ADGRE1,AGER,AIF1,ANGPT2,ANPEP,APOC1,APOE,AREG,ARG1,AXL,B2M,BAX,BCL2,BCL2L1,BSG,C1QA,C3,C7,CASP1,CASP3,CCL11,CCL17,CCL18,CCL19,CCL20,CCL22,CCL3,CCL4,CCL5,CCL7,CD14,CD163,CD164,CD274,CD276,CD28,CD300A,CD300LF,CD33,CD40,CD46,CD63,CD72,CD74,CD80,CD83,CD86,CD93,CDH1,CDH2,CEACAM8,CEBPB,CHEK2,CLEC7A,CLU,COL3A1,COL4A1,COL6A3,CSF1,CSF1R,CSF3,CTHRC1,CTSB,CTSH,CTSS,CTSZ,CXCL1,CXCL10,CXCL11,CXCL12,CXCL…	BCL6,IFNG,IL10,IL1B,IL4,IRF1,IRF8,Immunoglobulin,NFKB1,NFKBIA,NFkB (complex),RELA,STAT1,STAT3,STAT6,TNF
disease		beta-estradiol		chemical - endogenous mammalian	Activated	6.69	bias	0.314	4.215	4.6e-81	ACHE,ADAM8,AGER,AIF1,ALDH1A1,ANGPTL2,ANGPTL4,ANXA4,APOB,APOE,ARG1,B2M,BAX,BCL2,BCL2L1,BGLAP,BGN,C2,C3,C5,CA12,CALCA,CASP10,CASP3,CCL11,CCL13,CCL17,CCL20,CCL22,CCL27,CCL28,CCL3,CCL4,CCL5,CCL7,CD14,CD244,CD274,CD4,CD40,CD55,CD74,CD80,CD83,CD86,CDH1,CDH2,CDKN1A,CEBPB,CEMIP2,CFB,CHI3L1,CLEC14A,CLIP2,CLU,CPB2,CRH,CRHR1,CSF1,CSF3,CTSB,CTSF,CTSS,CTSZ,CX3CL1,CXCL1,CXCL10,CXCL11,CXCL12,CXCL13,CXCL16,CXCL3…	CEBPB,IFNG,IL1A,IL1B,IL6,IRF1,JUN,NFKB1,NFKBIA,NFkB (complex),NR3C1,RELA,STAT1,STAT3,TNF
disease		tetradecanoylphorbol acetate		chemical drug	Activated	9.327	bias	0.431	-0.832	3.78e-79	AGER,ARG1,BAX,BCL2,BCL2L1,CA12,CASP3,CASP8,CCL11,CCL16,CCL17,CCL18,CCL19,CCL20,CCL22,CCL3,CCL4,CCL5,CD14,CD163,CD209,CD274,CD28,CD40,CD55,CD63,CD72,CD74,CD80,CD83,CD86,CDKN1A,CDKN2D,CEACAM1,CLEC7A,CR1,CSF1,CSF1R,CSF3,CSF3R,CTSB,CTSC,CTSH,CTSS,CTSV,CTSZ,CXCL10,CXCL11,CXCL12,CXCL13,CXCL16,CXCL3,CXCL5,CXCL6,CXCL8,CXCL9,DCN,ESPL1,F3,FAS,FASLG,FCER2,FCGR2A,FCGR2B,FCGR3A/FCGR3B,FKBP5,FLRT2,GUSB,GZMB,HG…	BCL6,CEBPB,IFNG,IL10,IL13,IL4,IL6,IRF1,Immunoglobulin,NFKB1,NFKBIA,NFkB (complex),RELA,STAT1,STAT3,STAT6
disease		STAT3		transcription regulator	Activated	7.42	bias	0.363	2.532	4.72e-77	ACE2,ACHE,ADAM8,ADAMTSL2,ADGRE1,AGER,AMY2A,AMY2B,ANGPT2,ANGPTL2,ANXA3,AREG,ARG1,ARHGEF12,ATP1B1,ATP6AP2,BACH1,BAX,BCL2,BGN,BSG,C1QTNF1,C1QTNF6,C3,CASP3,CASP8,CCDC80,CCL4,CCL5,CCN4,CD109,CD14,CD300C,CD5L,CD86,CDH5,CDKN1A,CELA2A,CFI,CGREF1,CILP,CLEC4M,CLGN,CLPS,COL15A1,COL18A1,COL3A1,COL4A1,COL5A1,COL6A3,COMP,CPA1,CPA2,CR1,CRIM1,CRLF1,CSPG4,CTF1,CTHRC1,CTSS,CXADR,CXCL10,CXCL12,CXCL3,CXCL8,DAB2,DKK3…	AGT,CTNNB1,EZH2,HIF1A,IL1B,JUN,LDL,NFKB1,NFKBIA,NFkB (complex),RELA,SP1,STAT1,STAT3,TGFB1,TNF
disease		OSM	0.658	cytokine	Activated	5.278	bias	0.327	2.68	2.02e-74	ACOX1,ACVRL1,ADGRE1,ADGRE5,AFP,AGRP,AKR1B10,ALDH1A1,ANPEP,APOA1,APOB,APOE,AREG,ARG1,AXIN1,BAX,BCL2,BCL2L1,BGN,BST2,BTC,C3,CALCA,CASP1,CASP3,CCL11,CCL20,CCL4,CCL5,CCL7,CD14,CD163,CD209,CD274,CD40,CD46,CD48,CD74,CD80,CD83,CD86,CDH1,CDKN1A,CDKN2D,CEACAM1,CEBPB,CEMIP2,CES1,CFH,CLEC10A,CLU,COL3A1,COMP,CPB2,CRH,CRLF1,CSF1,CSF1R,CSF3R,CTSB,CTSC,CXCL1,CXCL10,CXCL13,CXCL3,CXCL5,CXCL6,CXCL8,DCN,ENPP2,EPHA4…	IL10,IL17A,IL1B,IL6,IRF8,JUN,NFKB1,NFKBIA,NFkB (complex),RELA,STAT1,STAT3,TNF
disease		IL13	0.064	cytokine	Activated	3.781	bias	0.371	1.136	1.69e-72	ABL1,ACAA1,ACOX1,ACP5,ACRV1,ACTN4,ADA,ADAMTSL4,ADGRG2,AFP,AGER,AGRN,AIF1,ALCAM,ANPEP,ANXA2,ANXA3,ANXA4,APOA1,APOA4,APOE,AREG,ARG1,ARHGEF12,ARSA,ARSB,ART3,ATP1B1,ATP6AP2,B4GALT1,BAX,BCL2,BCL2L1,BGLAP,BGN,BNIP2,BNIP3L,BSG,BTC,C1QTNF6,C3,CA12,CA14,CALCA,CASP3,CCDC80,CCL20,CCL4,CCL5,CCN1,CD14,CD274,CD276,CD40,CD55,CD74,CD86,CD93,CDH1,CDH15,CDH2,CDKN1A,CEBPB,CEMIP2,CFB,CHI3L1,CHRDL2,CLEC1B,CLSTN2,CLU,…	AR,Ap1,EGR1,ESR1,ESR2,FOS,HIF1A,JUN,NFkB (complex),NR3C1,PGR,RARA,RB1,RELA,SMAD3,SP1,STAT3,TGFB1,TP53,beta-estradiol,estrogen receptor,progesterone
disease		PD98059		chemical - kinase inhibitor	Inhibited	-5.64	bias	-0.5	3.184	3.35e-71	ACHE,ADAM15,ADAM8,ADAM9,AGER,AKR1B10,ALCAM,AMIGO2,ANGPT2,ANGPTL4,APRT,AREG,ARG1,AXL,AZU1,BAX,BCL2,BCL2L1,BGLAP,BNIP3L,BTC,C3,C5,CASP1,CCL11,CCL18,CCL20,CCL3,CCL4,CCL5,CCN1,CD14,CD163,CD209,CD276,CD28,CD4,CD48,CD55,CD70,CDCP1,CDH1,CDKN1A,CDKN2D,CES1,CKAP4,CLEC5A,CRH,CRHR1,CRTAM,CSF1,CSF1R,CSF2RA,CSF3,CSF3R,CTSB,CTSH,CTSV,CXCL1,CXCL10,CXCL12,CXCL13,CXCL3,CXCL6,CXCL8,DAB2,DSG3,ECE1,EGF,EIF4G1,EPHA2,…	CEBPB,HIF1A,IL1B,IL6,JUN,NFKB1,NFKBIA,NFkB (complex),RELA,SP1,STAT1,STAT3,TGFB1,TNF,tetradecanoylphorbol acetate
disease		IgG		complex		0.62		-0.163	3.226	1.67e-69	AGRP,AHSG,ALDH1A1,ANGPT2,ANGPTL2,ANGPTL4,APOA4,AREG,ARG1,ATP6AP2,BCL2,BCL2L1,BNIP3L,BST2,BTLA,C3,C5,CA9,CASP1,CASP3,CCL11,CCL17,CCL20,CCL4,CCL5,CD163,CD209,CD244,CD274,CD40,CD46,CD74,CD80,CD83,CD86,CDH1,CDH2,CDH5,CDKN1A,CDKN2D,CEACAM1,CEBPB,CFB,CFH,CHI3L1,COL3A1,COL5A1,CSF3,CTF1,CTSB,CTSL,CX3CL1,CXCL10,CXCL13,CXCL3,CXCL6,CXCL8,CXCL9,DLL1,DPP4,ENPP2,ERBB2,F3,FAS,FASLG,FGA,FGF23,FLT1,FN1,GLIPR1,GZM…	CEBPB,IFNG,IL1A,IL1B,IL6,IRF1,JUN,NFKB1,NFKBIA,NFkB (complex),NR3C1,RELA,STAT1,STAT3,prostaglandin E2
disease		IL17A	1.036	cytokine	Activated	4.931	bias	0.503	1.505	2.14e-56	ACAA1,AFP,AKR1B10,ANGPT2,ANGPTL4,ANXA2,ANXA3,ARG1,ARHGEF12,B2M,BAIAP2,BCL2,BLMH,BMP10,BTC,CA6,CCL11,CCL20,CCL27,CCL5,CDH1,CDH2,CDKN1A,CDSN,CFB,CHI3L1,CLPP,COL3A1,CPM,CRLF1,CSF3,CST6,CTSH,CTSL,CTSV,CXADR,CXCL1,CXCL10,CXCL12,CXCL13,CXCL3,CXCL5,CXCL6,CXCL8,DCTN1,DSC2,DSG3,EPCAM,EPHA1,ERBB3,F3,FETUB,FGA,FN1,FOSB,GMPR,GPNMB,HBEGF,HGF,HLA-A,HMOX1,ICAM1,IFNGR1,IGFBP3,IGFBP6,IL10,IL13RA1,IL15,IL15RA,IL17…	Ap1,CEBPB,ERK1/2,FOS,HIF1A,IL6,IL6R,JUN,NFKB1,NFKBIA,NFkB (complex),OSM,RELA,SP1,STAT1,STAT3,TGFB1
disease		tretinoin		chemical drug	Activated	6.411	bias	0.267	-0.046	7.11e-56	ACE2,ACOX1,ADA,ADAM15,ADAM8,AIF1,ARG1,ASPN,BAX,BCL2L1,C3,CASP1,CASP3,CASP8,CCL11,CCL17,CCL18,CCL20,CCL22,CCL26,CCL3,CCL4,CCL5,CCL7,CD14,CD163,CD209,CD4,CD40,CD48,CD72,CD80,CD86,CEBPB,CFI,CHI3L1,CLEC10A,CLEC7A,COL18A1,COL3A1,CSF2RA,CTSB,CTSC,CTSH,CTSS,CTSV,CX3CL1,CXCL1,CXCL10,CXCL3,CXCL5,CXCL6,CXCL8,DIPK2B,ENPP2,ERBB4,EZR,F3,FABP4,FAS,FCER2,FCGR2A,FCGR2B,FCGR3A/FCGR3B,FCRL2,FCRL3,FN1,GAS6,GPNMB,HB…	BCL6,IFNG,IL10,IL13,IL1B,IL4,IRF1,IRF8,NFKB1,NFKBIA,NFkB (complex),NR3C1,P38 MAPK,RELA,STAT1,STAT3,STAT6
disease		IL2	-0.073	cytokine	Activated	6.524	bias	0.46	0.117	4.39e-55	ANGPT2,ANPEP,APOA1,AREG,BAX,BCL2,BCL2L1,BGLAP,BGN,C3,CASP3,CCL11,CCL19,CCL20,CCL3,CCL4,CCL5,CD14,CD4,CD40,CD55,CD74,CD83,CD86,CDH1,CDH2,CDKN1A,CEBPB,CLU,COL3A1,COL4A1,CRH,CTSB,CTSH,CTSL,CXCL1,CXCL10,CXCL3,CXCL5,CXCL8,DCBLD2,ECE1,EIF2AK3,ELN,ENG,ENO1,ERBB2,EREG,F2R,F3,FABP4,FAS,FASLG,FKBP5,FN1,FOSB,FSHB,FURIN,GDNF,GHRL,GP1BA,GPC5,GPI,GRN,HBEGF,HGF,HMOX1,HPCAL1,HYOU1,ICAM1,IGFBP3,IL10,IL12B,IL17A,I…	Ap1,CEBPB,ERK1/2,IL1B,IL6,NFKB1,NFKBIA,NFkB (complex),NR3C1,P38 MAPK,PD98059,RELA,STAT1,STAT3,TNF
disease		IL1		group	Activated	6.321	bias	0.52	2.028	3.17e-53	ACOX1,ADGRE1,ADGRG1,AFM,APOE,AREG,ARSB,ATP1B1,B2M,BANK1,BCL2,BCL2L1,C3,C5,CCL11,CCL3,CCL4,CCL5,CD209,CD40,CD80,CD83,CD86,CDKN1A,CEBPB,CLEC5A,COL3A1,CSF1,CTSC,CXCL10,CXCL8,DSG3,EZR,FCGR2A,FCGR2B,FLT1,FN1,FOLR2,FOSB,FURIN,GNAS,GP6,HMOX2,HSPB1,ICAM1,IFNGR2,IL10,IL12B,IL15,IL16,IL17A,IL1B,IL1R2,IL1RN,IL25,IL2RA,IL4,IL6,ITGAL,ITGAM,ITGB2,KLK6,KLK7,KLK8,KRT18,LCN2,LDLR,LGALS1,LGALS3,LGALS7/LGALS7B,LIF,…	Ap1,CCL2,CEBPB,ERK1/2,IFNG,IRF1,IRF3,IgG,Ige,JUN,NFATC2,NFKB1,NFKBIA,NFkB (complex),RELA,STAT1,STAT3
disease		poly rI:rC-RNA		biologic drug	Activated	8.758	bias	0.583	0.178	1.11e-50	AREG,B2M,BCL2,BCL2L1,BTC,C3,CCL11,CCL17,CCL20,CCL22,CCL26,CCL27,CCL4,CCL5,CCL7,CCN1,CD14,CD163,CD274,CD40,CD83,CDH1,CDH2,CEBPB,CFB,COL3A1,CSF3,CX3CL1,CXCL1,CXCL10,CXCL12,CXCL13,CXCL3,CXCL5,CXCL6,CXCL8,EDIL3,EREG,FAS,FASLG,FN1,GUSB,HBEGF,HGF,ICAM1,IL10,IL12B,IL16,IL17A,IL17F,IL17RA,IL18,IL1B,IL1RN,IL25,IL32,IL4,IL6,LCN2,LEP,LIF,LPL,LTBP2,MERTK,MME,MMP13,MMP8,MMP9,MPO,MRC1,NFATC1,NME3,NRP1,OCLN,OSM…	CEBPB,IL17A,IL1B,IL6,NFKB1,NFKBIA,NFkB (complex),NR3C1,P38 MAPK,RELA,STAT1,STAT3,TNF,prostaglandin E2
disease		TP53	0.407	transcription regulator	Activated	4.838		0.107	2.543	3.44e-50	ACOX1,ADA,ADGRE1,ADGRE2,AFP,ALDH1A1,ANGPTL4,ANPEP,ANXA2,APBB1IP,APOA2,APOE,AREG,ARG1,ARHGAP1,BCL2,BCL2L1,BGLAP,BNIP3L,BTC,C1QA,C3,CASP1,CASP2,CASP3,CCL19,CCL20,CCL22,CCL3,CCL4,CCL7,CCN1,CD14,CD244,CD274,CD300C,CD6,CD63,CD70,CD74,CD80,CD86,CD93,CDH1,CDH2,CDH5,CDH6,CDKN1A,CDKN2D,CEACAM1,CEACAM6,CEBPB,CES1,CLC,CLEC11A,CLPS,CNTNAP2,COL3A1,COL4A1,COL6A3,CPA1,CREG1,CRH,CSF1R,CSF3,CSF3R,CTSB,CTSC,CTSL,C…	CEBPB,CTNNB1,EGF,EGR1,HIF1A,IL6,IRF3,JUN,NFKB1,NFKBIA,NFkB (complex),RELA,SP1,STAT1,STAT3,TGFB1,TGM2,TNF,TP53,tretinoin
disease		SB203580		chemical drug	Inhibited	-6.596	bias	-0.65	1.654	1e-49	ADAM8,AREG,ARHGAP1,ARHGAP25,ARHGEF12,BAX,BCL2,BCL2L1,C3,CALCA,CASP1,CASP3,CCL11,CCL17,CCL22,CCL3,CCL4,CCL5,CD200R1,CD244,CD274,CD28,CD40,CD46,CD5,CD58,CD59,CD74,CD80,CD83,CD86,CDH1,CDKN1A,CEACAM1,CRH,CSF1,CSF1R,CSF2RA,CSF3,CTSC,CTSL,CXCL10,CXCL12,CXCL3,CXCL8,DHODH,DKKL1,DNMBP,DPP4,DSG2,ENO1,ENPP2,EPHA4,FAS,FASLG,FCGR3A/FCGR3B,FGFR2,FLT3LG,FOSB,GDF15,GRN,GZMB,HAVCR2,HBEGF,HLA-DRA,HSPA1A/HSPA1B,ICA…	BCL6,IL10,IL12 (complex),IL1B,IL2,IL4,IRF1,IRF8,Immunoglobulin,NFKB1,NFKBIA,NFkB (complex),RELA,STAT1,STAT3,STAT6
disease		KRAS		enzyme		-1.411		0.02	1.443	1.67e-49	ABL1,APOE,AREG,BAX,BCL2,C2,C3,CASP1,CCL20,CCL3,CCL4,CCL5,CD40,CD55,CD59,CDKN1A,CEACAM1,CEACAM6,CFB,CHI3L1,CLEC7A,CRH,CSF1,CSF1R,CSF3,CTSB,CTSC,CTSL,CXCL1,CXCL10,CXCL11,CXCL3,CXCL5,CXCL8,CXCL9,DCN,DDC,EPO,F3,FAS,FASLG,FN1,GAST,GDF15,GDNF,GGT1,HGF,HMOX1,ICAM1,IL10,IL17A,IL1B,IL1R1,IL1R2,IL1RL1,IL1RN,IL2RA,IL4,IL4R,IL5RA,IL6,IL7,ITGAM,ITGB2,KITLG,KYNU,LAMB1,LDLR,LEP,LIF,LRP1,MAP2K6,MMP10,MMP13,MMP7,…	CEBPB,IKBKB,IL1,IL6,JUN,NFKB1,NFKBIA,NFkB (complex),RELA,STAT1,STAT3,TNF,TP53,prostaglandin E2
disease		cardiotoxin		chemical - other	Activated	5.284	bias	0.811	2.061	2.41e-49	ABL1,AGRN,ARG1,AXL,B2M,BAX,BCL2,BST2,BTC,BTLA,C2,C3,CASP1,CASP8,CCL11,CCL13,CCL17,CCL18,CCL20,CCL22,CCL26,CCL3,CCL4,CCL5,CCL7,CD14,CD163,CD200,CD209,CD22,CD274,CD33,CD40,CD58,CD70,CD74,CD80,CD83,CD86,CDH1,CDH2,CDKN1A,CEACAM1,CEBPB,CFB,CFH,CLEC7A,CSF1,CSF3,CTSS,CX3CL1,CXCL1,CXCL10,CXCL11,CXCL3,CXCL6,CXCL8,CXCL9,DARS1,DLL1,EREG,EZR,FAS,FASLG,FCGR2B,FCN1,FN1,GBP4,GDF15,HAO1,HAVCR2,HBEGF,HEPACAM2,HLA…	IFNG,IL1B,IRF1,IRF8,JUN,NFKB1,NFKBIA,NFkB (complex),RELA,STAT1,STAT3,TNF,poly rI:rC-RNA
disease		CSF1	0.762	cytokine	Activated	5.698	bias	0.542	3.324	4.16e-48	ACAA1,ACOX1,ACTN4,ADA,ADAM8,ADAMTSL4,ADGRB3,ADGRE5,AFP,AHCY,ALDH1A1,ANXA2,ANXA3,ANXA4,APOA1,APOE,AREG,ARG1,ARHGAP1,BAX,BCL2,BCL2L1,BGLAP,C2,C9,CA9,CAMLG,CARHSP1,CASP1,CASP2,CASP3,CASP8,CCDC80,CCL4,CCL5,CCN1,CD274,CD276,CD59,CD70,CDH1,CDH5,CDKN1A,CDKN2D,CEBPB,CGREF1,CHEK2,CLPP,CLU,COL18A1,COL3A1,COL4A1,COL9A1,COMT,CORO1A,CSF1,CSF1R,CSF2RA,CSF3R,CSTB,CTF1,CTSB,CTSF,CTSH,CX3CL1,CXCL1,CXCL10,CXCL12,C…	Ap1,CEBPB,CTNNB1,EGR1,FOS,HIF1A,IKBKB,JUN,JUND,NFKB1,NFKBIA,NFkB (complex),RB1,RELA,SMAD3,SP1,STAT3,TCF,TP53,TP63,TP73
disease		HRAS		enzyme	Activated	2.073		0.242	0.332	4.24e-48	ACOX1,ANXA3,AREG,ARG1,BAX,BCL2,BGLAP,BST2,C3,CASP10,CCL11,CCL17,CCL20,CCL3,CCL4,CCL5,CCL7,CD109,CD200,CD207,CD274,CD28,CD40,CD55,CD80,CD83,CD86,CDH1,CDH2,CDKN1A,CEACAM1,CEBPB,CHEK2,CHRDL2,COL3A1,CTSH,CX3CL1,CXCL1,CXCL10,CXCL11,CXCL3,CXCL5,CXCL8,CXCL9,EFEMP1,EGF,ENO1,EPO,EREG,F3,FAS,FASLG,FCER2,FLT1,FN1,FOSB,FYB1,GBP4,GLIPR1,GMPR,GPI,GZMB,HMOX1,ICAM1,IGFBP3,IL10,IL12B,IL12RB1,IL18,IL1B,IL1RN,IL2RA…	IL1B,JUN,MAPK14,NFKB1,NFKBIA,NFkB (complex),NR3C1,P38 MAPK,RELA,SB203580,SP1,STAT1,STAT3,TNF
disease		APP	0.169	other	Activated	5.956	bias	0.29	-1.567	1.03e-47	ACY1,ADH4,AGER,AGRN,AKR1B10,ANPEP,AREG,ARG1,ATP1B1,AXL,B2M,B4GAT1,BCAM,BCL2,BCL2L1,BGN,BSG,BTC,CASP1,CASP2,CASP3,CCDC80,CCN1,CD274,CD33,CD74,CD80,CDH1,CDH2,CDKN1A,CEACAM1,CEBPB,CELSR2,CHI3L1,CLEC10A,CLEC5A,CLU,COL3A1,COL4A1,COL5A1,CPM,CSF2RA,CSF3,CSF3R,CX3CL1,CXADR,CXCL10,CXCL12,CXCL6,CXCL8,DDAH1,DDR1,EFEMP1,EIF2AK3,ELN,ENO1,EPCAM,EPHA2,EPHB4,EREG,F3,FAS,FASLG,FBLN2,FCGR2A,FCGR2B,FES,FLT3LG,FN1,F…	AR,Akt,BRAF,CTNNB1,EGFR,ERBB2,ESR1,FOS,HIF1A,IRF1,JUN,KRAS,MYC,Mek,NFKBIA,NFkB (complex),RELA,SP1,STAT3,TP53,TSC22D1,TWIST1,YAP1,YBX1
disease		CSF2	-0.159	cytokine	Activated	6.703	bias	0.637	0.219	1.6e-47	ACOX1,ANGPTL4,AOC3,APRT,B2M,BGN,CASP1,CASP3,CCL11,CCL17,CCL4,CCL5,CSF1,CSF1R,CSF3R,CTSB,CTSH,CTSV,CX3CL1,CXCL10,CXCL13,DCN,DLL1,DOK2,DPP4,EGF,EPO,EZR,FASLG,FEN1,FSTL1,GDF2,GDNF,HBEGF,HGF,IGFBP3,IGFBP7,IL10,IL10RB,IL13RA1,IL15,IL16,IL17A,IL18,IL1B,IL1R1,IL1RN,IL4R,IL6,IL7,IL7R,ITGA5,ITGA6,ITGAM,ITGB2,ITGB5,ITGB7,LCN2,LIF,LRG1,MERTK,MMP10,MMP12,MMP13,MMP15,MMP7,MMP8,MRC1,MSTN,NAMPT,NPM1,OSM,PIGR,PL…
disease		FAS	0.693	transmembrane receptor		0.096		-0.041	1.033	1.83e-47	ACP5,ADGRE1,ADGRE5,APOE,ARG1,AXL,BAX,BCL2,BCL2L1,BST2,CCL3,CCL5,CD163,CD209,CD274,CD74,CD80,CD83,CD86,CDKN1A,CLEC7A,CPM,CSF1,CSF1R,CTSH,CXCL10,CXCL11,CXCL3,CXCL6,CXCL9,DOK2,ENO1,F2R,FAS,FASLG,FCGR2A,FCGR3A/FCGR3B,FN1,FOLR2,GDF15,GPI,GPNMB,GRAP2,HLA-A,IFNGR1,IL10,IL12B,IL18,IL18BP,IL1B,IL1RL1,IL6,IL6ST,IL7R,ITGA5,ITGAM,ITGAV,ITGB1,ITGB5,LAG3,LAMP1,LAP3,LBR,LGALS3BP,LGALS9,LPL,LYVE1,MARCO,MERTK,MMP…	CEBPB,CSF1,CSF2,EGR1,IFNG,IL10,IL6,IRF1,IRF8,Interferon alpha,NFKB1,NFKBIA,NFkB (complex),RELA,SP1,STAT1,STAT3
disease		trichostatin A		chemical drug	Activated	3.738		0.19	0.281	6.24e-47	ADGRE5,AFP,ANXA2,ANXA3,AREG,B2M,BAX,BCL2,BCL2L1,C2orf69,CASP2,CCDC80,CCL20,CCL27,CCL3,CCL5,CCN1,CD274,CDH1,CDKN1A,CDKN2D,CEBPB,CFB,CFH,CGREF1,CLU,COL18A1,COL3A1,COL4A1,CRIM1,CSF1,CSF3,CTSB,CTSC,CTSS,CTSV,CTSZ,CXCL1,CXCL10,CXCL11,CXCL12,CXCL3,CXCL5,CXCL8,DLL1,DOK2,DPP4,EFEMP1,ELN,EREG,F2R,FAS,FBLN2,FLRT2,FN1,FOSB,FSTL1,FSTL3,FURIN,GAS6,GFER,GRN,GUSB,HGF,HMOX1,HSPB1,ICAM1,IFI30,IGFBP3,IGFBP4,IL13RA…	CTNNB1,HDAC1,HRAS,IL1B,IRF3,JUN,NFKB1,NFKBIA,NFkB (complex),RELA,RNA polymerase II,SP1,STAT3,TERT,TP53,TP73
disease		Interferon alpha		group	Activated	7.364	bias	0.579	2.915	7.77e-47	ABL1,ACHE,AGER,AIF1,AIFM1,APOE,ARG1,ATOX1,ATP1B1,AXIN1,AXL,BAX,BCL2,BCL2L1,BGLAP,BSG,C3,CA12,CASP1,CASP3,CCL11,CCL20,CCL3,CCL4,CCL5,CCL7,CD40,CD59,CD5L,CD74,CD86,CDC27,CDC37,CDH1,CDH2,CDH5,CDKN1A,CEBPB,CFH,CLU,COL18A1,CRLF1,CSF1,CSF1R,CSF3,CTSB,CTSV,CXCL1,CXCL10,CXCL12,CXCL3,CXCL5,CXCL6,CXCL8,DBI,DCN,DDAH1,ELN,ENG,ENO1,ENPP2,ERBB2,ERN1,FASLG,FCGR2A,FCGR2B,FKBP1B,FLT1,FN1,FOLR1,FOSB,GBP4,GDF15,GDN…	APP,CTNNB1,IL1B,Immunoglobulin,JUN,NFKB1,NFKBIA,NFkB (complex),PSEN1,RELA,STAT1,STAT3,TNF,TP53
disease		RELA		transcription regulator	Activated	5.229	bias	0.548	0.419	2.04e-46	ACP5,ADA,ADAM8,ADGRE5,ARG1,BAX,BCL2,BCL2L1,BSG,C3,CASP1,CASP2,CASP3,CCL17,CCL18,CCL3,CCL4,CD14,CD163,CD207,CD209,CD276,CD28,CD33,CD40,CD5,CD63,CD74,CD80,CD83,CD86,CDH1,CDKN1A,CEACAM1,CFH,CLEC6A,CLEC7A,CSF1,CSF1R,CSF2RA,CSF3,CTSC,CXCL1,CXCL10,CXCL3,CXCL8,DOK2,ELN,EPCAM,F2R,F3,FAS,FCGR2B,FLT1,FOLR2,GDF15,GHRL,GUSB,HBEGF,HGF,HMOX1,ICAM1,IL10,IL12B,IL15,IL16,IL1B,IL1R1,IL1RL1,IL1RN,IL2RA,IL32,IL4,IL5…	BCL6,CEBPB,CSF2,IFNG,IL10,IL4,IL6,IRF1,IRF8,NFKB1,NFKBIA,NFkB (complex),RELA,STAT1,STAT3,STAT6,TNF
disease		NFkB (complex)		complex	Activated	7.409	bias	0.691	0.357	1.09e-44	AGER,AIFM1,ANXA2,BAX,BCL2,BCL2L1,BGN,CASP3,CASP8,CCL20,CCL3,CCL4,CCL5,CCL7,CD200,CD22,CD300C,CD48,CD59,CD80,CD83,CD86,CD93,CDKN1A,COL15A1,COL18A1,COL3A1,COL4A1,COL5A1,COL6A3,CSF1,CTSL,CXCL1,CXCL10,CXCL11,CXCL3,CXCL6,CXCL8,CXCL9,F3,FADD,FAS,FASLG,FCAR,FCGR2B,FES,FLT1,FOSB,GLIPR1,GPNMB,ICAM1,IL10,IL13RA1,IL15RA,IL16,IL17RA,IL18,IL18R1,IL1B,IL1RAP,IL6,IQGAP2,ITGAV,LAMP3,LDLR,LGALS3,LILRB2,LILRB4,LY7…	FAS,IL10,IRF8,JUN,NFKB1,NFKBIA,NFkB (complex),NR3C1,P38 MAPK,RELA,STAT1,STAT3,TP53
disease		IL15	0.297	cytokine	Activated	4.383	bias	0.439	1.427	1.27e-43	ACOX1,ADGRE1,AFP,AGRN,ALDH1A1,APOE,AREG,ARG1,ARHGAP1,ARSB,B2M,BAIAP2,BAX,BCL2,BCL2L1,C1QTNF6,CA12,CA5A,CA6,CA9,CASP3,CCL20,CCL26,CCL3,CCL7,CD14,CD28,CD58,CD79B,CD86,CDC27,CDH1,CDH2,CDKN1A,CDKN2D,CEBPB,CGREF1,CLU,CNTN1,CNTNAP2,COL6A3,CRTAC1,CSF3R,CTSB,CTSF,CXADR,CXCL1,CXCL10,CXCL12,CXCL3,CXCL8,DAG1,DOK2,DSG2,EFNA4,EIF4G1,ENPP2,ERBB2,EREG,EZR,F2R,F3,FABP4,FAS,FASLG,FES,FGFR4,FLT1,FN1,FOLH1,FUT8,GGT…	Ap1,EGR1,FOS,IKBKB,JUN,JUND,NFKB1,NFKBIA,NFkB (complex),NR3C1,RB1,RELA,SMAD3,SP1,STAT3,TP53,decitabine,trichostatin A
disease		U0126		chemical drug	Inhibited	-6.167	bias	-0.482	1.703	7.3e-43	ADA2,AFP,ANXA2,ANXA3,AXL,B2M,BCHE,BCL2,BCL2L1,BCR,BST2,C3,CASP1,CASP3,CASP8,CCL19,CCL22,CCL3,CCL4,CCL5,CCL7,CD209,CD274,CD40,CD70,CD72,CD80,CD83,CD86,CDH1,CDKN1A,CDKN2D,CEACAM1,CES1,CKAP4,COL15A1,CRELD2,CTSS,CXCL1,CXCL10,CXCL11,CXCL3,CXCL5,CXCL8,CXCL9,DAG1,ENPP2,F2R,F3,FAS,FASLG,FBLN2,FCGR2B,GZMB,HLA-A,HMOX1,HSPA1A/HSPA1B,ICAM1,IFNAR1,IFNGR1,IGFBP4,IL10,IL12B,IL15,IL15RA,IL17RA,IL18R1,IL1B,IL1R1,…	IFNB1,IFNG,IL10,IRF1,IRF3,IRF8,Interferon alpha,NFKB1,NFKBIA,NFkB (complex),RELA,STAT1,STAT3,TNF
disease		AHR		ligand-dependent nuclear receptor		1.881	bias	0.333	0.405	7.63e-43	ACTN4,AFP,ALCAM,APOE,ATP6AP2,B2M,BAX,BCL2,BCL2L1,BNIP3L,C3,CASP3,CASP8,CCL11,CCL19,CCL20,CCL22,CCL3,CCL5,CD14,CD274,CD28,CD40,CD59,CD80,CDH1,CDKN1A,CEBPB,CEMIP2,CFB,CHI3L1,CTSB,CX3CL1,CXCL1,CXCL10,CXCL11,CXCL3,CXCL5,CXCL6,CXCL8,CXCL9,EGLN1,ELN,EPCAM,ERBB2,F3,FABP6,FAS,FASLG,FN1,FOSB,GAST,GDF15,GSTA1,HLA-A,HMOX1,ICA1,ICAM1,IFNGR2,IGFBP2,IL10,IL12B,IL15RA,IL1B,IL1RN,IL2RA,IL32,IL4,IL6,IL7R,KRT18,LY…	CEBPB,IL1B,IRF1,JUN,NFKB1,NFKBIA,NFkB (complex),NR3C1,REL,RELA,STAT1,STAT3,TNF,TP53
disease		IL1A	0.185	cytokine	Activated	5.4	bias	0.573	0.519	1.5e-42	ADGRE1,AGER,APOE,ATP6AP2,B4GALT1,BAX,BCL2,BCL2L1,C3,CASP1,CASP8,CCL11,CCL17,CCL20,CCL22,CCL3,CCL4,CCL5,CCL7,CCN1,CD274,CD40,CD74,CD80,CD83,CD86,CD99,CDH1,CDKN1A,CEBPB,CFB,CGREF1,CLIP2,CLU,COL18A1,CRADD,CRHR1,CSF1,CSF3,CX3CL1,CXCL1,CXCL10,CXCL11,CXCL12,CXCL3,CXCL5,CXCL6,CXCL8,CXCL9,DFFA,EPCAM,ERBB2,F3,FABP6,FAS,FASLG,FCER2,FN1,FUCA1,GAS6,GAST,GDF15,GDNF,GNAS,HLA-A,HMOX1,HSPB1,ICAM1,IGFBP2,IL10,IL1…	CEBPB,IL1B,IRF1,JUN,NFKB1,NFKBIA,NFkB (complex),NR3C1,REL,RELA,STAT1,STAT3,TNF,TP53
disease		CD40LG	-0.034	cytokine	Activated	6.168	bias	0.672	0.565	1.06e-41	ACTN4,ARNT,AZU1,BCL2,BCL2L1,BRK1,CASP3,CCL11,CCL17,CCL18,CCL19,CCL3,CCL4,CCL5,CD209,CD244,CD274,CD28,CD33,CD40,CD46,CD5,CD55,CD59,CD74,CD80,CD83,CD86,CDH1,CDKN1A,CEACAM1,CEBPB,CORO1A,CSF1,CSF3,CXCL10,CXCL12,CXCL3,CXCL8,DPP4,EGLN1,ENO1,ERBB2,FAS,FASLG,FBP1,FCGR3A/FCGR3B,FLT3LG,FYB1,GGT5,GNAS,GPC1,GPI,GZMB,HAVCR2,HBEGF,HLA-DRA,HMOX1,ICAM2,IL10,IL12B,IL12RB1,IL15,IL15RA,IL17A,IL17F,IL18R1,IL1B,IL1R1…	IL10,IL12 (family),IL15,IL2,IRF8,Immunoglobulin,JUN,NFKB1,NFKBIA,NFkB (complex),RELA,STAT1,STAT3,STAT4,TBX21
disease		prostaglandin E2		chemical - endogenous mammalian	Activated	2.893		0.095	-1.502	2.44e-41	ADGRE1,ANGPT2,ANGPTL4,AREG,ARG1,ASGR2,ATP6AP2,BAX,BCL2,BCL2L1,BGLAP,C3,CA9,CCL11,CCL17,CCL3,CCL4,CCL5,CCN4,CD200,CD274,CDH1,CDH5,CDKN1A,CEBPB,CELSR2,COL4A1,CSF1R,CSF3,CXCL1,CXCL10,CXCL11,CXCL12,CXCL3,CXCL5,CXCL8,CXCL9,DAB2,DDAH1,DMP1,EGF,EIF2AK3,ELN,ENPP2,EPCAM,EPHA2,EREG,F3,FABP4,FGFR2,FKBP5,FLT3LG,FN1,FOLR1,FOSB,FURIN,GALNT3,GDF15,GDNF,GP1BA,GRN,HBEGF,HMOX1,ICAM1,IDUA,IL10,IL12B,IL1B,IL1R2,IL1R…	Ap1,CEBPB,ERK1/2,IKBKB,IL1B,JUN,NFKB1,NFKBIA,NFkB (complex),RELA,STAT1,STAT3,TNF,TP53,U0126
disease		NFKBIA		transcription regulator	Activated	2.014		0.208	-1.419	8.52e-41	ACOX1,ACP5,ADAM9,ADGRE1,AHSG,AIF1,AMIGO2,AREG,ARNT,ASPN,ATP1B1,BAX,C1QA,CASP8,CCL19,CCL20,CCL22,CCL5,CD14,CD274,CD28,CD4,CDH1,CDH2,CDKN1A,CDKN2D,CELA2A,CGREF1,CHI3L1,COL3A1,COL4A1,COL5A1,COL6A3,CPA4,CPB1,CRIM1,CTRL,CXCL10,CXCL11,CXCL13,DCN,EFEMP1,EGLN1,ELN,ENO1,ENPEP,EPO,EREG,F3,FABP4,FAS,FASLG,FBLN2,FBN2,FGFR2,FN1,GAS6,GDF15,GRAP2,GSTA1,HAVCR2,IL10,IL15,IL17A,IL17F,IL1B,IL1R1,IL1R2,IL6,IL7R,ITGA…	AHR,Akt,CTNNB1,E2F1,HIF1A,IL1B,JUN,NFKB1,NFKBIA,NFkB (complex),NR3C1,RB1,RELA,SP1,STAT3,TGFB1,TP53
disease		STAT1		transcription regulator	Activated	4.956	bias	0.518	0.515	1.02e-40	ALDH1A1,BAX,BCL2,BCL2L1,C3,CCL11,CCL20,CCL27,CCL3,CCL4,CCL5,CCN1,CD274,CD40,CD80,CD83,CD86,CDKN1A,CSF1,CSF3,CXCL1,CXCL10,CXCL12,CXCL3,CXCL5,CXCL6,CXCL8,DPP4,EPO,FAS,FASLG,FOSB,HMOX1,ICAM1,IFNGR1,IFNGR2,IL10,IL12B,IL17A,IL18,IL1B,IL1R2,IL1RN,IL2RA,IL32,IL4,IL6,IRAK1,ITGA5,ITGAV,ITGB1,KITLG,LCN2,LEP,LGALS9,LIF,MCAM,MMP10,MMP12,MMP13,MMP9,NPY,PDCD1LG2,PI3,PLA2G4A,PLAU,POMC,PTX3,SELE,SERPINA1,SERPINA…	IL1A,IL1B,JUN,NFKB1,NFKBIA,NFkB (complex),RELA,STAT1,STAT3,TNF,prostaglandin E2
disease		ERBB2	0.809	kinase	Activated	2.667	bias	0.322	0.49	2.01e-40	ACY1,ALCAM,APRT,ARSB,AXL,B2M,BAX,BCL2,BCL2L1,CASP1,CCL15,CCL17,CCL18,CCL19,CCL20,CCL22,CCL3,CCL4,CCL5,CD207,CD27,CD40,CD63,CD70,CD80,CD83,CD86,CDKN1A,CLU,CSF1,CSF2RA,CTSC,CXCL1,CXCL10,CXCL5,CXCL8,DAPP1,DCTN1,DECR1,F3,FAS,FASLG,FCER2,FCGR2B,FLT1,FOSB,FURIN,GZMB,HSPA1A/HSPA1B,ICAM1,IL10,IL12B,IL12RB1,IL13RA1,IL15,IL1B,IL1RAP,IL2RA,IL4,IL4R,IL6,IL7R,ITGAM,ITGB2,ITGB7,LAMP3,MIF,MMP10,NAMPT,NFKBIE,NIN…	BCL6,CD40,CD40LG,IFNG,IL4,IRF1,JUN,NFKB1,NFKBIA,NFkB (complex),REL,RELA,STAT1,STAT3,STAT6
disease		progesterone		chemical - endogenous mammalian	Activated	2.407		0.197	2.043	1.01e-39	AIF1,ALDH1A1,ANGPT2,ANGPTL4,ANXA2,AREG,ARG1,BAX,BCL2,BCL2L1,CASP1,CASP2,CASP3,CCL13,CCL20,CCL22,CCL3,CCL4,CCL5,CD14,CD274,CD300E,CD40,CD46,CD55,CD74,CD80,CD83,CD86,CDH1,CDKN1A,CEBPB,CLEC12A,CLEC7A,CSF1,CSF3,CXCL1,CXCL10,CXCL12,CXCL3,CXCL5,CXCL8,DCN,DLL1,ERBB2,EREG,F2R,FAS,FASLG,FLT1,FN1,FOSB,FSTL3,HEG1,HLA-A,HMOX1,ICAM1,IGFBP4,IGFBP7,IL10,IL12B,IL12RB1,IL15RA,IL16,IL17A,IL17F,IL18,IL1B,IL1R1,IL1R…	IFNG,IL1A,IL1B,IRF1,JUN,NFKB1,NFKBIA,NFkB (complex),NR3C1,RELA,STAT1,STAT3,prostaglandin E2
disease		APOE	0.937	transporter	Inhibited	-4.493	bias	-0.485	0.134	1.54e-39	ADGRE5,APOA1,AXL,BAX,BCL2,BCL2L1,C3,CASP8,CCL11,CCL20,CCL5,CD40,CD74,CD80,CD86,CDH1,CDKN1A,CDKN2D,CEBPB,CHI3L1,CLU,COL3A1,CSF1,CSF3,CTSB,CTSF,CTSZ,CX3CL1,CXCL1,CXCL10,CXCL11,CXCL12,CXCL3,CXCL6,CXCL8,DAG1,DCN,ENPP2,EPO,ERBB2,EREG,F3,FAS,FASLG,FGFR4,FN1,GATD3/LOC102724023,GRN,GZMB,HLA-A,HMOX1,ICAM1,IGF2R,IGFBP6,IL10,IL15,IL15RA,IL1B,IL1RN,IL2RA,IL6,IL7R,IRAK1,ITGA2,ITGAV,ITGB1,KRT18,LCN2,LIF,LIFR,L…	CEBPB,CHUK,CTNNB1,IKBKB,IL1B,IRF3,JUN,NFKB1,NFKBIA,NFkB (complex),NR3C1,RELA,STAT1,STAT3,TNF,TP53
disease		VCAN	0.315	other		-1.348		0.08	0.714	1.93e-39	ANGPT2,APOA1,APOE,ARG1,AXL,B2M,BAX,BCL2,BCL2L1,BST2,C3,CASP1,CASP2,CASP3,CASP8,CCL19,CCL20,CCL3,CCL4,CCL5,CD14,CD274,CD40,CD86,CDH5,CDKN1A,CEACAM1,CFB,COL3A1,CSF3R,CTSS,CX3CL1,CXCL10,CXCL11,CXCL3,CXCL8,CXCL9,DPP4,FAS,FASLG,FCGR2B,FGA,FN1,FURIN,GBP4,HAVCR2,HBEGF,ICAM1,IFI30,IL10,IL12B,IL15,IL15RA,IL17A,IL18,IL18BP,IL1B,IL1R1,IL1R2,IL4,IL6,ITGA2,ITGA5,LCN2,LIF,LPL,LY96,MMP9,NAMPT,PCDH17,PDCD1,PDCD1…	CEBPB,FOXO1,IFNG,IL6,IRF1,IRF8,JUN,NFKB1,NFKBIA,NFkB (complex),RELA,STAT1,STAT3
disease		IKBKB		kinase	Activated	5.428	bias	0.5	-0.477	4.77e-39	ABL1,ADAM8,ADAMTS16,AGR2,ANGPT2,ANGPTL2,ANGPTL4,ANXA2,ANXA3,AREG,ATP6AP2,B4GAT1,BCAM,BCL2,BCL2L1,BNIP2,C4BPB,CCDC80,CCL11,CCL13,CCL18,CCL20,CCL4,CCL5,CD164,CD33,CD59,CDC27,CDC37,CDCP1,CDH1,CDH2,CDKN1A,CEBPB,CELSR2,CES1,CLEC11A,CLU,COL18A1,COL3A1,COL4A1,COL5A1,COL6A3,CPM,CRADD,CSF1R,CTSB,CXCL10,CXCL12,CXCL13,CXCL3,CXCL6,CXCL8,DAG1,DECR1,DLL1,DPT,DSG2,DSG3,EPCAM,ERBB2,ERBB3,ERBB4,EREG,ESPL1,F2R,F3,…	AR,Akt,Ap1,CTNNB1,EGF,EGFR,EGR1,ERBB2,ESR1,FOS,HIF1A,JUN,JUND,NFKB1,NFKBIA,NFkB (complex),RELA,SP1,STAT3,TP53,prostaglandin E2
disease		Ige		complex	Activated	6.536	bias	0.598	0.45	6.14e-39	ACOX1,ACP5,ALDH1A1,AMY2A,APOE,AREG,ART3,ASGR1,ASGR2,ATP1B1,BAX,BCL2,BCL2L1,BSG,C3,CA12,CASP3,CCL20,CCL22,CCL5,CD248,CD40,CD86,CDH1,CDH2,CDKN1A,CEBPB,CES1,CFB,COL15A1,COMT,CRH,CRHR1,CSF1,CSF3R,CTSF,CTSV,CX3CL1,CXCL10,CXCL11,CXCL12,CXCL6,CXCL8,DPP4,EGF,ENG,ENPEP,ENPP2,ERBB2,ERBB3,ESPL1,EZR,F2R,F3,FASLG,FEN1,FGFR2,FKBP4,FKBP5,FLT1,FN1,GAL,GAS6,GSTA3,HBEGF,HGF,HLA-A,ICAM1,IGFBP2,IGFBP3,IL10,IL12B,IL1…	APP,AR,Ap1,CEBPB,CTNNB1,ERK1/2,ESR2,IL1B,JUN,NFKB1,NFKBIA,NFkB (complex),NR3C1,NR3C2,PGR,RELA,RNA polymerase II,STAT1,STAT3,progesterone
disease		SORL1		transporter	Activated	5.25	bias	0.538	-1.293	6.37e-39	ACOX1,ADGRE1,ADGRG1,AGER,ANGPTL4,ANXA11,APOA1,APOB,APOE,ARHGEF12,BAX,BCAM,BGN,C1QA,C2,CASP1,CASP3,CCL22,CCL4,CCL5,CCN1,CD40,CD80,CD86,CLEC4M,CLU,COL18A1,CSF1,CSF2RA,CTSB,CTSS,CTSV,CXCL3,CXCL6,DBI,ENG,F2R,F3,FCGR2B,FKBP4,FKBP5,HMOX1,HPCAL1,HSPA1A/HSPA1B,ICAM1,IGFBP6,IL10,IL10RB,IL12B,IL17A,IL1B,IL1RN,IL4,IL4R,IL6,INSR,ITGA5,ITGAM,LCN2,LDLR,LEP,LPL,LRP1,LTBP2,LTBR,M6PR,MMP9,MSR1,NELL2,OLR1,P4HB,PCD…	APOE,Ap1,CTNNB1,EGR1,IL1B,Immunoglobulin,Jnk,LDLR,NFKB1,NFKBIA,NFkB (complex),RELA,SP1,SREBF1,STAT1,STAT3,TNF
disease		VEGFA	0.071	growth factor	Activated	5.283	bias	0.595	-1.973	7.3e-39	AGRN,ANGPTL4,AOC3,APOE,ATRN,C3,CASP1,CASP3,CCL20,CCL4,CD59,CDKN1A,CEBPB,CLU,COMP,CXCL12,CXCL3,CXCL6,CXCL8,DAG1,DCN,ELN,ENPP2,F3,FAS,FN1,HYAL1,ICAM1,IGFBP4,IL10,IL12B,IL1B,IL1RN,IL6,INHBB,ITGA5,ITGB1,LAMB1,LBP,LCN2,LGALS3,MCFD2,MIF,MMP9,NOTCH3,PAM,PLA2G2A,PLAU,PRDX5,PRELP,RNASE4,SERPING1,SMOC1,SOD2,SORT1,ST6GAL1,TGFA,TGFB1,THBD,TIMP1,TNF,TP53,VCAM1,VCAN	Ap1,CTNNB1,EGR1,ERBB2,ERK,JUN,Jnk,NFKB1,NFKBIA,NFkB (complex),NR3C1,P38 MAPK,PF4,RB1,RELA,STAT3,TP53,VCAN
disease		ESR1		ligand-dependent nuclear receptor		0.356		0.122	1.04	1.16e-38	AFP,AGER,BAX,BCL2,BCL2L1,C3,CASP8,CCL11,CCL17,CCL19,CCL20,CCL3,CCL4,CCL5,CD200,CDH1,CDKN1A,CEBPB,CLU,COL3A1,CSF1,CSF1R,CTSB,CTSF,CTSZ,CX3CL1,CXCL1,CXCL10,CXCL12,CXCL16,CXCL3,CXCL5,CXCL6,CXCL8,DCN,EGLN1,ENPP2,EREG,F3,FAS,FASLG,GRN,HGF,HLA-A,HMOX1,ICAM1,IGFBP2,IGFBP6,IGFBP7,IL10,IL12B,IL17A,IL1B,IL1RN,IL4,IL6,ITGB5,KRT18,LCN2,LIFR,MMP13,MMP9,MRC1,PLA2G4A,PLAU,PLIN1,PTEN,PTX3,SELE,SOD2,TGFB1,TGFBR2,…	CHUK,CTNNB1,IKBKB,IKBKG,JUN,NFKB1,NFKBIA,NFkB (complex),RELA,STAT1,STAT3,TNF,TP53
disease		bleomycin		biologic drug	Activated	6.358	bias	0.501	1.178	2.97e-38	ADAM8,ADAMTSL4,AREG,ARG1,BAIAP2,BCL2,BCL2L1,BCR,C3,CARHSP1,CCL11,CCL17,CCL22,CCL3,CCL4,CCL5,CD40,CD74,CD80,CD86,CDKN1A,CEACAM1,CLEC7A,COL18A1,COQ7,CSF3,CX3CL1,CXADR,CXCL16,CXCL3,CXCL8,EIF2AK3,ERN1,F2R,FAS,FCGR2B,FLT1,GDF15,HAVCR2,HBEGF,HMOX1,ICAM1,IKBKG,IL10,IL12B,IL15,IL17A,IL1B,IL2RA,IL4,IL6,IL7R,IRAG2,ITGA5,ITGAV,LIF,MAPKAPK2,MIF,NFATC1,NFKBIE,NGFR,NPY,NRP1,OSM,PEBP1,PECAM1,PIK3IP1,PILRA,PRDX1…	BCL6,CSF2,EGR1,IL2,IL4,Ige,JUN,NFKB1,NFKBIA,NFkB (complex),RELA,SP1,STAT1,STAT3,STAT6
disease		cisplatin		chemical drug	Activated	5.276	bias	0.328	0.949	4.26e-38	ACVRL1,ADAM9,APOE,B2M,BGN,BMP10,C3,CD4,COL18A1,COL3A1,COL4A1,COL5A1,CTHRC1,CXCL12,DCN,EFNA4,ENG,EPHA1,EPHA4,F3,FGFR2,FLT1,FN1,GAL,HGF,HYOU1,ICAM1,IL16,ITGA2,ITGA5,ITGA6,ITGAV,ITGB1,KEL,LAMB1,LAMP1,LPL,LYVE1,MDK,MET,MFGE8,MIA,NGFR,NPPB,NPY,NRP2,OMG,PDGFRA,PDGFRB,PGF,PLAU,PLTP,RARRES2,ROR1,RTN4R,SEMA3F,SEMA3G,TFPI,TGFB1,TGFBR2,TGFBR3,TGM2,TNC,TNFRSF10A,TNFRSF11B	APP,AR,EGFR,ESR1,HIF1A,JUN,MAP2K1,NFKB1,NFKBIA,NFkB (complex),RELA,SORL1,SP1,STAT3
disease		NFKB1		transcription regulator	Activated	5.653	bias	0.592	0.253	1.11e-37	ACHE,ADAM15,ANGPT2,ANPEP,BAX,BCL2,BTLA,CASP3,CCN1,CD244,CD40,CD55,CD80,CD83,CD86,CDH5,CDKN1A,CEACAM1,COX5B,CSF3,CSTB,CTSB,CTSS,CTSV,CXCL10,CXCL12,CXCL6,CXCL8,DECR1,DIABLO,DLL1,EPHB4,F3,FABP4,FASLG,FLT1,FLT4,FN1,FOSB,HAVCR2,HBEGF,HMOX1,ICAM1,IGFBP4,IL10,IL17A,IL1B,IL6,ITGA2,ITGAV,ITGB1,LAG3,MMP10,MMP12,MMP15,MMP9,NFATC1,NOTCH1,NRP1,OCLN,PARP1,PDCD1,PDGFRB,PECAM1,PLAT,PLAU,PLIN1,SELE,SNCG,SOD2,STC1…	Ap1,EGR1,JUN,Jnk,LDL,MAPK14,NFKB1,NFKBIA,NFkB (complex),NR3C1,P38 MAPK,RELA,SP1,STAT1,STAT3,VEGFA
disease		HGF	0.729	growth factor	Activated	4.063	bias	0.566	-1.037	2.04e-37	ACOX1,ADA,AGRP,ALCAM,ANGPTL2,ANXA3,ANXA4,APOA1,APOE,AREG,ARHGAP1,ATOX1,ATP1B1,AZU1,BAX,BCL2,BCL2L1,BCR,C1QTNF6,C3,C5,CA12,CASP10,CCL15,CCL20,CCL4,CCN1,CD55,CD59,CD74,CD83,CDC27,CDH1,CDKN1A,CEACAM5,CEACAM6,CEBPB,CELSR2,CEMIP2,CEP43,CHEK2,CLEC1B,CLEC7A,COMT,CPM,CRADD,CRIM1,CRKL,CTSB,CTSC,CTSS,CXADR,CXCL1,CXCL12,CXCL3,CXCL8,DAB2,DCBLD2,DECR1,DLL1,DMP1,DSC2,DSG2,EFEMP1,EGF,ELN,ENAH,ENO1,ENPP2,EPCAM,E…	4-hydroxytamoxifen,AR,Ap1,CTNNB1,ESR1,ESR2,FOS,HDAC1,JUN,NFKBIA,NFkB (complex),PGR,SP1,TP53,beta-estradiol,estrogen receptor,fulvestrant
disease		epigallocatechin-gallate		chemical drug	Inhibited	-2.219	bias	-0.27	2.179	2.54e-37	ACE2,ANGPT2,APOE,ARG1,BAX,BCL2,BCL2L1,C3,C5,CASP3,CCL17,CCL22,CCL5,CCN4,CD300LF,CD86,CDH17,CDH5,CDKN1A,CHI3L1,COL3A1,CSF3,CTSS,CXCL1,CXCL10,CXCL12,CXCL3,DCN,ELN,EPHA2,F2R,FABP1,FABP4,FAS,FASLG,FN1,GDF15,GDF2,HBEGF,ICAM1,IL10,IL13RA1,IL17A,IL18,IL1B,IL4,IL4R,IL6,IRAK1,ITGB1,KITLG,LGALS3,LTBP2,MAPKAPK2,MIF,MMP12,MMP8,MMP9,MRC1,NPPB,PECAM1,PLA2G15,PLAT,PTEN,PTX3,SEMA7A,SIRPA,TGFB1,TGFB2,TGFBR2,THBS4…	HIF1A,IL17A,IL1B,JUN,NFKB1,NFKBIA,NFkB (complex),RELA,SP1,STAT1,STAT3,TGFB1,TNF,TP53,bleomycin
disease		JUN	0.37	transcription regulator	Activated	4.183	bias	0.455	1.743	2.78e-37	ABL1,ACOX1,ADGRE1,AIFM1,ALDH1A1,ANPEP,ANXA2,ANXA4,APOA2,BAX,BCL2,BCL2L1,BNIP3L,C3,CASP1,CASP3,CASP8,CC2D1A,CCL28,CCL5,CD14,CD274,CD70,CDCP1,CDH1,CDKN1A,CEACAM6,CHEK2,CLSTN3,CLU,CSF1,CTSB,CXCL10,CXCL3,CXCL5,CXCL8,CXCL9,ECE1,EGF,EPO,EPS8L2,ERBB3,ERBB4,ESYT2,F11R,F3,FABP4,FAS,FASLG,FCGR2A,FGA,FLT1,FN1,FXN,FXYD5,GDF15,GGT1,GPC5,GPNMB,GSTA1,HAVCR1,HMOX1,HSD17B3,HYAL1,ICAM1,IGFBP3,IL15,IL18,IL1B,IL4R,I…	CEBPB,CTNNB1,IL6,JUN,NFKB1,NFKBIA,NFkB (complex),NR3C1,NR3C2,REL,RELA,SP1,STAT1,STAT3,TP53,TP73,cisplatin
disease		LEP	0.732	growth factor	Activated	4.187	bias	0.349	1.417	4.13e-37	APOE,ARG1,ATP6AP2,B2M,BAX,BCL2,BCL2L1,CCL11,CCL17,CCL19,CCL20,CCL22,CCL3,CCL4,CCL5,CCN1,CD209,CD274,CD40,CD59,CD70,CD80,CD83,CD86,CDKN1A,CFB,CHI3L1,CSF1,CSF2RA,CSF3,CTSB,CX3CL1,CXCL1,CXCL10,CXCL11,CXCL3,CXCL8,CXCL9,ENPP2,FABP6,FAS,FASLG,FGA,FN1,FOSB,GFRA1,HMOX1,ICAM1,IFNGR2,IGFBP3,IKBKG,IL10,IL12B,IL18,IL1B,IL1RN,IL2RA,IL31,IL6,IL7R,LBP,LGALS1,MMP10,MMP13,MMP7,MMP9,MSR1,NAMPT,NFATC1,NMI,NPPB,PECA…	CTNNB1,IKBKB,JUN,NFKB1,NFKBIA,NFkB (complex),NR3C1,REL,RELA,STAT1,STAT3,TNF,TP53
disease		glucocorticoid		chemical drug	Inhibited	-2.268		-0.023	-1.277	4.26e-37	ADGRG1,AFP,AIFM1,ANGPT2,ANGPTL2,ANGPTL4,BCL2,BCL2L1,CA9,CASP1,CASP10,CASP2,CASP8,CCL11,CCL26,CCL4,CCL5,CCL7,CCN1,CD28,CD40,CD46,CD93,CDH1,CDKN1A,COL3A1,COL4A1,CRLF1,CSF1,CXCL8,EPCAM,EPHA4,F3,FASLG,FEN1,FKBP5,FLT1,FN1,FOSB,GH1,HBEGF,HGF,HMOX1,ICAM1,IGFBP3,IGFBP4,IL10,IL12B,IL15RA,IL1B,IL4,IL5RA,IL6,IL6ST,INPPL1,ITGA2,ITGA6,ITGB1,KITLG,KRT18,L1CAM,LCN2,LDLR,LGMN,LY75,LYVE1,MAPKAPK2,MERTK,MET,MMP10,…	Ap1,CEBPB,ERK1/2,ESR1,HGF,IL6,JUN,NFATC2,NFKB1,NFKBIA,NFkB (complex),NR3C1,Nfat (family),P38 MAPK,RELA,STAT1,STAT3,TNF
disease		resiquimod		chemical drug	Activated	4.068	bias	0.457	-0.123	5.27e-37	ACP5,ANGPT2,APOB,AXIN1,AXL,BAX,BCL2,BCL2L1,CASP1,CASP3,CASP8,CCL17,CCL22,CCL3,CCL5,CCN1,CDH1,CDKN1A,CEBPB,COL18A1,CSF2RA,CSF3,CXCL1,CXCL10,CXCL3,CXCL5,CXCL8,DIABLO,ERBB2,F3,FADD,FAS,FASLG,FN1,FOSB,GBP4,HMOX1,ICAM1,IL10,IL12B,IL17A,IL18,IL1B,IL1R1,IL6,IL6ST,ITGAV,KLK3,LAMP1,LDLR,LEP,LTBR,MAP3K5,MMP13,MMP9,NFATC1,NOS1,NOTCH1,NOTCH2,OCLN,PDGFRB,PLAU,PRG2,PTN,SCG2,SLC16A1,TACSTD2,TGFB1,TIMP1,TIMP2,TN…	APP,Ap1,EGR1,JUN,Jnk,NFKB1,NFKBIA,NFkB (complex),NR3C1,P38 MAPK,RELA,STAT1,STAT3,epigallocatechin-gallate
disease		camptothecin		chemical drug		1.879		0.222	0.421	6.21e-37	ACP5,AFP,ANGPTL2,ANXA2,APOE,ARG1,AXL,BAX,BCL2L1,BGLAP,C3,C5,CCL20,CCN1,CD14,CD164,CD244,CD274,CDH1,CDH2,CDKN1A,CLU,COMT,CRH,CSF1,CSF1R,CSF3,CTSL,CX3CL1,CXCL1,CXCL10,CXCL16,CXCL3,CXCL5,CXCL8,DARS1,ERBB2,EREG,EZR,F3,FABP4,FAS,FASLG,FN1,FOLR2,FSHB,GAS6,GDNF,GIP,HMOX1,ICAM1,IGF2R,IGFBP2,IGFBP3,IGFBP4,IGFBP6,IGFBP7,IL10,IL12B,IL1B,IL1RL1,IL2RA,IL6,IL7R,ITGAM,ITGAV,ITGB1,LAMP2,LBP,LGALS3,LIF,MET,MMP10,…	Ap1,ESR1,ESR2,FOS,HIF1A,JUN,JUND,NFATC2,NFKB1,NFKBIA,NFkB (complex),Nfat (family),RELA,SMAD4,SP1,STAT1,STAT3,TGFB1,TNF
disease		cyclosporin A		biologic drug		-1.31		-0.243	1.012	7.48e-37	ACOX1,ADAM8,ADGRE1,AGRP,ANGPT2,ANGPTL4,APOA1,APOA2,APOA4,BAX,BCL2,BCL2L1,BGLAP,CASP1,CASP10,CASP3,CCL5,CCN1,CD14,CD63,CDH1,CDKN1A,CEBPB,COL3A1,COL4A1,COL6A3,CRH,CSF3,CTSL,CTSV,CXCL10,CXCL8,CYB5A,DFFA,ECE1,ENO1,ERBB2,F3,FABP4,FADD,FAS,FASLG,FGF23,FGFR2,FLT1,FN1,GAL,GDNF,GHRL,GNAS,GSTA3,HSD17B3,ICAM1,IGFBP2,IGFBP3,IL10,IL12B,IL18,IL1B,IL1R1,IL1R2,IL1RN,IL4,IL6,INSL3,ITGAM,LBR,LDLR,LEP,LEPR,LIF,LIFR…	ADIPOQ,Ap1,CEBPB,CREB1,EGR1,IL6,Insulin,LEP,LEPR,NFKB1,NFKBIA,NFkB (complex),NR3C1,PPARG,RELA,SIRT1,SMAD3,STAT1,STAT3,STAT5A,STAT6,glucocorticoid
disease		IL33	0.056	cytokine	Activated	6.634	bias	0.539	-2.07	5.59e-36	ACE2,ACHE,AFP,BAX,BCL2,BGLAP,CCL13,CCL3,CCL5,CCL7,CD163,CD74,CD79B,CDH1,CDKN1A,CEBPB,CLEC11A,CLIP2,CLU,CRH,CSF1,CSF1R,CSF3,CXCL1,CXCL13,CXCL8,FAS,FASLG,FBLN2,FCER2,FN1,GH1,GPR158,GRN,GSTA1,GZMB,HMOX1,ICAM1,IGFBP3,IL10,IL12B,IL16,IL17A,IL18,IL1B,IL1R2,IL1RN,IL2RA,IL4,IL6,INSR,KLK3,LAG3,LAT2,LEP,LPL,MIF,MMP13,MMP9,NOS1,NPY,PIGR,PLAT,POMC,RRM2B,SCGB1A1,SELE,SERPINA3,SERPINA6,SERPINA7,SHBG,STC1,TCL1A…	CEBPB,IL1A,IL6,JUN,NFKB1,NFKBIA,NFkB (complex),NR3C1,RELA,STAT1,STAT3,TLR2,TNF,glucocorticoid
disease		LY294002		chemical drug	Inhibited	-6.375	bias	-0.612	0.476	8.34e-36	ADA,ADAM8,AIF1,ANXA4,AOC3,BCL2,BST2,BTN3A2,C3,CALCA,CASP8,CCL11,CCL19,CCL20,CCL22,CCL3,CCL4,CCL5,CD22,CD27,CD40,CD55,CD70,CD83,CD86,CEBPB,CLEC7A,CSF1R,CSF3,CXCL1,CXCL10,CXCL11,CXCL12,CXCL13,CXCL3,CXCL8,CXCL9,DLL1,EZR,F2R,FAS,FCER2,FCGR2A,FCGR2B,FCN1,GDF15,GPNMB,HAVCR2,HEXIM1,HSPB1,ICAM1,IGFBP4,IL10,IL12B,IL15,IL16,IL17A,IL18,IL1B,IL2RA,IL4,IL6,IL7,IRAK1,ITGB1,LAP3,LAT2,LGALS1,LGALS3,LIF,LILRB1,LY…	IFNG,IL10,IRF1,IRF3,IRF8,Interferon alpha,JUN,NFKB1,NFKBIA,NFkB (complex),RELA,STAT1,STAT3,TLR7,resiquimod
disease		aspirin		chemical drug	Inhibited	-3.584	bias	-0.498	0.229	8.87e-36	AGER,ANXA2,ANXA4,APOE,AREG,BAX,BCL2,BCL2L1,BNIP3L,CASP1,CASP2,CASP3,CASP8,CCL20,CCL3,CCL7,CD200,CD22,CD300C,CD40,CD46,CD48,CD59,CD70,CD83,CD86,CD93,CDKN1A,CLU,CSF1,CTSL,CTSS,CXCL1,CXCL3,CXCL6,CXCL8,F3,FADD,FAS,FASLG,FCAR,FCGR2B,FES,FLT1,FOSB,FUT8,FXN,GLIPR1,GPI,GPNMB,HBEGF,HLA-A,HSPA1A/HSPA1B,HSPB1,ICAM1,IGFBP3,IL10,IL13RA1,IL15RA,IL16,IL17RA,IL18,IL18R1,IL1B,IL1RAP,IL2RA,IL6,IQGAP2,LDLR,LGALS3,L…	Ap1,EGR1,JUN,Jnk,NFKB1,NFKBIA,NFkB (complex),NR3C1,P38 MAPK,RELA,STAT1,STAT3,TP53,camptothecin
disease		Jnk		group	Activated	5.315	bias	0.53	0.967	1.24e-35	ACHE,AIFM1,ANXA2,APOB,APOE,BAX,BCL2,BCL2L1,BGN,CASP1,CASP2,CASP3,CCL11,CCL4,CCL5,CD14,CD163,CD200,CD40,CD55,CD6,CD80,CD83,CD86,CDH1,CDKN1A,CLU,CXCL1,CXCL8,CXCL9,EDIL3,EGF,EIF2AK3,EPO,F3,FADD,FAS,FASLG,FCER2,FCGR2A,FGA,FGF23,FKBP5,FLT1,FLT3LG,FN1,FOSB,FXYD5,GPNMB,GZMB,HMOX1,ICAM1,IFNGR1,IL10,IL12B,IL16,IL17A,IL1B,IL2RA,IL4,IL6,IQGAP2,ITGAL,ITGAV,ITGB7,KLRD1,LBR,LCN2,LDLR,LGALS3,LYN,LYPD3,LYVE1,MIF…	Ap1,EGR1,IL10,IRF8,JUN,Jnk,MAPK14,NFKB1,NFKBIA,NFkB (complex),NR3C1,P38 MAPK,RELA,SP1,STAT1,STAT3,cyclosporin A
disease		C5	0.281	cytokine	Activated	3.849	bias	0.422	1.922	1.38e-35	APOE,AREG,ARG1,AXL,BAX,BCL2L1,CASP1,CCL11,CCL17,CCL18,CCL22,CCL3,CCL4,CCL5,CD200R1,CD28,CD40,CD70,CD72,CD80,CD83,CD86,CLEC7A,COL3A1,CSF3R,CSTB,CX3CL1,CXCL1,CXCL10,CXCL16,CXCL3,CXCL8,FAS,FGR,FLT1,HAVCR2,HMOX1,ICAM1,IFNGR1,IKBKG,IL10,IL15,IL17A,IL17F,IL1B,IL1RL1,IL1RN,IL2RA,IL31,IL32,IL4,IL4R,IL6,IL7R,ITGA5,ITGAM,LEPR,LGALS1,LILRB4,MCEMP1,MDK,MIF,MMP10,MMP12,MMP9,MSR1,NFATC1,NFKBIE,NRP1,NT5E,OCLN,P…	Ap1,BCL6,IL2,IL33,IL4,Ige,MYD88,NFATC2,NFKB1,NFKBIA,NFkB (complex),RELA,STAT1,STAT3,STAT6
disease		SP1		transcription regulator	Activated	6.002	bias	0.681	-0.291	1.85e-35	ACRV1,ANGPT2,ANPEP,APOE,ART3,AXIN1,BAX,BCL2,BCL2L1,BSG,CA9,CASP3,CCL18,CCL20,CCL5,CCL7,CCN1,CD14,CD274,CD74,CD83,CD86,CDH1,CDH2,CDKN1A,CDKN2D,CEBPB,CPA2,CRHR1,CSF3,CXCL1,CXCL10,CXCL16,CXCL3,CXCL5,CXCL6,CXCL8,DSCAM,EDIL3,EPO,ERBB3,EREG,F2R,F3,FAS,FEN1,FLRT2,FLT1,FN1,FOSB,GDF15,GP1BA,GRN,HAVCR2,HBEGF,HEXIM1,HGF,HMOX1,ICAM1,IGFBP2,IGFBP3,IL10,IL12B,IL17A,IL17F,IL1B,IL1R2,IL1RN,IL32,IL4,IL6,INHBB,INS…	IKBKB,IL17A,IL1B,JUN,LY294002,MAPK14,NFKB1,NFKBIA,NFkB (complex),RELA,SP1,STAT1,STAT3,TP53
disease		SP600125		chemical drug	Inhibited	-6.207	bias	-0.303	0.236	3.48e-35	ACVRL1,APOA1,BCL2,BCL2L1,CCL3,CCL4,CD40,CD80,CD86,CDH5,CDKN1A,CSF1,CSF3,CX3CL1,CXCL1,CXCL10,CXCL8,CYB5A,DPP4,ENG,FASLG,FBP1,FLT1,GDF15,HBEGF,HGF,ICAM1,IGFBP2,IGFBP3,IL12B,IL18,IL1B,IL4,IL6,ITGA2,ITGA6,KITLG,LAMP2,LIFR,MCAM,MMP13,MMP9,MPO,NGFR,OCLN,OLR1,PDGFRB,PECAM1,PLA2G4A,RECK,RHOC,SCARB2,SERPINB9,TEK,TFF2,TGFB1,TLR3,TNF,TP53,TPP1,TYMP,VCAM1,XCL1	HIF1A,JUN,MAPK14,NFKB1,NFKBIA,NFkB (complex),PI3K (complex),RELA,SP1,STAT1,STAT3,TGFB1,TNF,aspirin
disease		methotrexate		chemical drug		-0.653		0.106	1.295	5.5e-35	AGER,AGRP,BAX,BCL2L1,CASP3,CCL11,CCL22,CCL3,CCL4,CCL5,CD209,CD40,CD55,CD80,CD83,CD86,CDH1,CDH2,CLEC10A,COL3A1,CRIP2,CXCL12,CXCL3,CXCL6,CXCL8,F12,F3,FABP4,FAS,FASLG,FN1,FOSB,GDF15,GDNF,HMOX1,ICAM1,IL10,IL12B,IL17A,IL1B,IL2RA,IL31,IL6,ITGB7,MMP12,MMP13,MMP9,MRC1,OCLN,PLAT,PLAU,PLAUR,PLG,PON2,PTEN,SELE,SOD2,TGFB1,TGFBR2,TGM2,TIMP1,TINAGL1,TNF,TNFRSF10A,TNFRSF10B,TNFRSF12A,TP53,VCAM1,VCAN	Ap1,CEBPB,ERK1/2,ESR1,IKBKB,JUN,Jnk,NFATC2,NFKB1,NFKBIA,NFkB (complex),NR3C1,Nfat (family),P38 MAPK,RELA,STAT3,TP53
disease		CD36	0.222	transmembrane receptor	Activated	5.012	bias	0.573	0.919	5.61e-35	BCL2,C5,CA5A,CCL11,CCL13,CCL3,CCL4,CCL5,CCL7,CD46,CD55,CD59,CD63,CD86,CSF1,CSF3,CXCL1,CXCL10,CXCL3,CXCL8,DAG1,EIF2AK3,ERN1,F3,FASLG,FCGR2A,FCGR2B,FLT1,FN1,GDF15,HGF,ICAM1,IFNGR2,IL10,IL12B,IL17A,IL17F,IL18R1,IL1B,IL4,IL6,ITGAM,ITGB2,MET,MMP9,MPO,PLAT,PRTN3,RNASE3,SELE,ST6GAL1,TGFB1,TNF,VCAM1	C3,C5,C5AR1,CEBPB,IL1,IL10,IRF8,JUN,NFKB1,NFKBIA,NFkB (complex),NR3C1,NfkB1-RelA,P38 MAPK,RELA,STAT1,STAT3
disease		fluticasone propionate		chemical drug		0.176		0.03	0.595	9.96e-35	ACVRL1,ADA,AGER,APOA1,APOE,BAX,BCL2,BGLAP,BNIP3L,BSG,CASP3,CCL20,CCL22,CCL5,CD28,CD40,CD55,CD59,CD79B,CD99,CDH1,CDH2,CDH5,CDKN1A,CDKN2D,CEACAM1,CEBPB,CES1,CHI3L1,CSTB,CXCL10,CXCL12,CXCL3,CXCL5,CXCL8,DRG2,ENG,ENTPD5,EREG,EZR,F2R,F3,F7,FABP6,FAS,FASLG,FES,FGFR4,FLT1,FN1,FOLR2,GDF15,GNAS,GP6,HBEGF,HGF,HMOX1,ICAM1,IFNGR1,IGFBP3,IGFBP4,IL10,IL15,IL1B,IL4R,INSR,ITGA2,ITGAM,ITGAV,ITGB5,KRT18,LCAT,LDLR,L…	APP,AR,Ap1,CTNNB1,EGR1,ESR1,HIF1A,JUN,NFATC2,NFKB1,NFKBIA,NFkB (complex),Nfat (family),RB1,RELA,SIRT1,SP1,STAT3,TP53,TP73,VEGFA
disease		LDL		complex	Activated	5.787	bias	0.435	-3.492	1.01e-34	APOA1,APOE,AREG,ATP6AP2,BAX,BCL2,BCL2L1,BGLAP,CASP3,CCL16,CCL20,CCL3,CCL4,CCL5,CCL7,CCN1,CD80,CD83,CD86,CDH1,CDH2,CDH5,CDKN1A,CEBPB,CKAP4,COL4A1,CPM,CSF1R,CSF3,CSPG4,CTHRC1,CXCL1,CXCL10,CXCL16,CXCL3,CXCL5,CXCL6,CXCL8,CXCL9,DSG2,F3,FAS,FASLG,FN1,FOSB,HMOX1,ICAM1,IL10,IL12B,IL15,IL17A,IL18,IL1B,IL1R1,IL1RN,IL2RA,IL4,IL6,ITGA2,ITGA6,ITGB5,LDLR,MMP12,MMP13,MMP9,OCLN,PARP1,PDGFRA,PDGFRB,PECAM1,PLA2G4A…	Ap1,EGR1,JUN,Jnk,NFKB1,NFKBIA,NFkB (complex),NR3C1,P38 MAPK,RELA,SP600125,STAT1,STAT3,TNF
disease		EGF	0.418	growth factor	Activated	6.689	bias	0.503	-1.477	1.17e-34	ACAA1,ACOX1,ANXA4,BNIP3L,C2,C3,C5,C7,C8B,CASP3,CCL11,CCL13,CCL19,CCL3,CCL4,CCL5,CD28,CDH1,CDKN1A,CES1,CFB,CFH,CFI,CLEC11A,COL4A1,CSF1,CSF1R,CTSS,CTSV,CXCL10,CXCL11,CXCL12,CXCL8,ENTPD2,FABP1,FAS,FGA,GPI,GSTA1,HMOX1,ICAM1,IGFBP3,IL17A,IL18,IL1B,IL4,IL4R,IL6,INSR,ITIH4,LBP,LILRB4,LPL,LRP1,LY96,MAP2K6,MAPKAPK2,MET,NGFR,OCLN,PRDX1,S100A11,SERPING1,STAT5B,TGFB1,TIMP3,TLR3,TNF,TNFRSF11B,TNFSF11,TP53,TTR…	AGER,CEBPB,IKBKB,IL1B,IL6,NFKB1,NFKBIA,NFkB (complex),NFkB (family),RB1,RELA,STAT1,STAT3,TNF,TP53,methotrexate
disease		decitabine		chemical drug	Activated	7.605	bias	0.338	1.135	1.44e-34	ADGRE1,APOA1,APOA4,APOB,AREG,ARG1,AXL,BTC,CCL20,CCL27,CCL5,CD86,COL4A1,CSF3,CXCL1,CXCL3,CXCL5,CXCL6,CXCL8,EIF2AK3,ERN1,FABP1,FAS,ICAM1,IGFBP4,IGFBP6,IGFBP7,IL10,IL15,IL1B,IL6,IRAK1,IRAK4,ITGAM,LEP,LIF,LPL,LRP1,MMP10,MMP13,PLAU,PLAUR,PTPN1,TGFA,TNF,TNFRSF10A,TNFRSF10B,TNFRSF10C,TNFRSF11B	Ap1,CD36,CEBPB,ERK1/2,FOS,IL6,JUN,JUND,NFKB1,NFKBIA,NFkB (complex),RELA,STAT1,STAT3,TLR2
disease		CCR2		g-protein coupled receptor	Activated	4.089	bias	0.52	-0.044	1.78e-34	ADAM9,ANGPTL4,ARHGAP25,BGN,C3,CCL20,CCL22,CCL5,CCL7,CD163,CD4,CD74,CD80,CD83,CD86,CES1,CFB,CHI3L1,CLEC12A,CSF2RA,CXCL1,CXCL10,CXCL5,CXCL8,CXCL9,DCN,FABP4,FCN1,FKBP5,GAL,HLA-DRA,IL10,IL18BP,IL1B,IL1R2,IL1RN,ITGB7,LPL,MERTK,MFGE8,MMP7,MMP9,NAMPT,OLR1,PLAU,RNASE1,SERPINA1,SIGLEC10,SLAMF1,SRPX,ST6GAL1,TCN2,TFPI,TGFB1,TGM2,TIMP1,TIMP3,TNFSF13B,VSIG4,VWF,WARS1	BCL6,CEBPA,CEBPB,CREB1,ICAM1,IL4,JUN,NFkB (complex),NOTCH1,NR3C1,NR3C2,PPARG,RELA,RNA polymerase II,STAT1,STAT3,STAT4,STAT6,TSLP,fluticasone propionate
disease		E. coli B4 lipopolysaccharide		chemical toxicant	Activated	5.171	bias	0.527	2.481	5.37e-34	APOE,AXL,BAX,BCL2,BCL2L1,C3,CASP1,CASP10,CASP3,CASP8,CCL20,CCL3,CCL4,CCL5,CD40,CD80,CDC27,CDH5,CDKN1A,CLIP2,CXCL1,CXCL10,CXCL11,CXCL13,CXCL3,CXCL6,CXCL8,ECE1,ERBB2,F3,FABP4,FAS,FASLG,FCGR2B,FOSB,FUT8,GAS6,HMOX1,HYOU1,ICAM1,IGFBP2,IGFBP3,IGFBP4,IL12B,IL17RA,IL1B,IL1RN,IL6,IRAK4,ITGAV,LDLR,LRP1,MMP12,MMP8,MMP9,MSR1,MSRA,NAMPT,NPC2,NRP1,OLR1,OSCAR,PARP1,PECAM1,PLAT,PLAU,PTEN,PTPRF,SELE,SIGLEC1,SOD2,…	APP,Ap1,EGR1,JUN,Jnk,LDL,NFKB1,NFKBIA,NFkB (complex),REL,RELA,STAT1,STAT3
disease		Tnf (family)		group	Activated	4.685	bias	0.541	1.756	5.55e-34	ADA,AFP,ALCAM,ANGPTL4,ANPEP,APOA1,AREG,B4GALT1,BCL2,BCL2L1,CASP1,CASP3,CCL17,CCL20,CCL27,CCN1,CD274,CDH1,CDH5,CDKN1A,CEBPB,CLU,COL3A1,CPB2,CSF1R,CSPG4,CXCL1,CXCL13,CXCL5,CXCL6,CXCL8,DCN,DPP4,EIF2AK3,ENAH,EPCAM,EPHA2,ERBB2,ERBB3,EREG,EZR,F3,FLT1,FN1,FOSB,FSTL1,GAL,GAST,GDF15,GDF2,GGT5,HBEGF,HGF,HMOX1,ICAM1,IGFBP2,IGFBP3,IGFBP4,IL10,IL17A,IL1B,IL1R1,IL1R2,IL6,IL7R,INSL3,ITGA2,ITGAM,ITGB1,KLK3,LAMB1…	AR,CEBPB,EGF,EGFR,ESR1,ESR2,HIF1A,IL6,JUN,NFKB1,NFKBIA,NFkB (complex),RELA,SP1,STAT1,STAT3,TGFB1,beta-estradiol
disease		erlotinib		chemical drug	Activated	4.032	bias	0.315	3.674	6.78e-34	ACHE,AFP,AGRN,ANGPTL4,ANXA2,APOE,B2M,BAIAP2,BAX,BCL2,BRSK2,BTN2A1,CA12,CA9,CASP8,CCL5,CD276,CD40,CD58,CD59,CD70,CD79B,CD86,CDH1,CDH2,CDH6,CDKN1A,CDKN2D,CEACAM1,CEACAM6,CGREF1,CHI3L1,CLU,CNTN1,CNTNAP2,COL3A1,COL6A3,COMT,CRTAC1,CXADR,CXCL10,CXCL12,CXCL3,DSG2,EDA2R,EFNA4,EIF4G1,EPHB4,EPO,ERBB2,EZR,FAS,FBN2,FES,FLT4,FN1,FOLH1,GDF15,GFRA1,HBEGF,HLA-A,HSPA1A/HSPA1B,ICAM1,IGFBP2,IGFBP3,IGFBP7,IGSF9,IL1B…	Ap1,CTNNB1,EGR1,HMGB1,Histone h3,JUN,NFKB1,NFKBIA,NFkB (complex),RB1,REL,RELA,RNA polymerase II,SMAD3,SP1,STAT1,STAT3,TNF,TP53,TP73,decitabine
disease		IGF1		growth factor	Activated	3.548	bias	0.376	0.646	7.19e-34	ARG1,ASPN,BGN,C1QA,CCL11,CCL17,CCL22,CCL4,CCL5,CD163,CD40,CD86,COL4A1,COL6A3,CSF1,CSF3,CX3CL1,CXCL10,CXCL12,CXCL13,CXCL3,CXCL6,DCN,DPT,FBLN2,FN1,IL10,IL12B,IL17A,IL17F,IL18,IL1B,IL4,IL6,ITGAL,ITIH3,MMP13,MMP9,PRELP,TGFB1,TGFB2,TGFBI,TGM2,TIMP1,TIMP2,TIMP4,TNC,TNF,TXLNA,VCAN	Ap1,CCL2,CCR2,CEBPB,CTNNB1,ERK1/2,HIF1A,IRF3,JUN,NFKB1,NFKBIA,NFkB (complex),RELA,SMAD3,SMAD4,SMAD7,SP1,STAT3,TGFB1,hyaluronic acid
disease		IL18	0.639	cytokine	Activated	5.209	bias	0.539	0.782	7.93e-34	ANXA11,BAX,BCL2,BCL2L1,C5,CA13,CASP2,CASP3,CASP8,CCL11,CCL20,CCL4,CCL5,CD274,CD40,CD70,CD80,CD83,CD86,CLEC14A,CLEC5A,CRADD,CSF3,CXCL10,CXCL3,CXCL6,CXCL8,CXCL9,F3,FADD,FAS,FASLG,FOLR1,FOSB,GBP4,GLIPR1,GPNMB,HGF,HLA-A,HMOX1,ICAM1,IL10,IL12B,IL15,IL17A,IL1B,IL1R1,IL1RN,IL4,IL6,LCN2,LILRB4,MRC1,PADI4,PDCD1,PDLIM5,PLA2G4A,PLAUR,PTPN6,PTPRC,RHOC,RIGI,SELE,SOD2,ST3GAL1,STC2,TF,TNF,TNFRSF1A,TNFRSF1B,TNFR…	E. coli B4 lipopolysaccharide,IKBKB,IL1A,JUN,NFATC2,NFKB1,NFKBIA,NFkB (complex),NR3C1,RELA,STAT1,STAT3,TLR4,TP53
disease		PTGS2		enzyme	Activated	2.502		0.215	0.573	1.08e-33	BCL2,BCL2L1,BST2,CCL3,CCL4,CCL5,CD163,CD22,CD274,CD4,CD40,CD72,CD86,CRH,CSF1,CSTB,CX3CL1,CXCL1,CXCL10,CXCL11,CXCL12,CXCL3,CXCL8,CXCL9,ENPP2,F3,FCAR,FCER2,ICAM1,IL12B,IL1B,IL1R1,IL1R2,IL1RL2,IL1RN,IL6,IL6ST,LAP3,LCN2,LGALS3BP,LGALS9,LILRB1,MMP13,MMP9,MSTN,NT5E,OCLN,OGFR,PI3,POMC,RIGI,SAMD9L,SELE,SERPINB8,SERPINB9,SHBG,SHISA5,SIGLEC1,SPINK1,ST6GAL1,TGM2,TNF,TNFRSF14,TNFRSF1B,TNFRSF4,TNFRSF9,TNFSF11…	Ap1,IKBKB,IL1,JUN,NFKB1,NFKBIA,NFkB (complex),RELA,STAT1,STAT3,TP53,Tnf (family),cytokine
disease		BRAF		kinase					1.886	1.21e-33	ACHE,AREG,AXL,BAX,BCHE,BCL2L1,BTC,CAMLG,CCL20,CCL27,CCL5,CD14,CD40,CSF3,CXCL1,CXCL3,CXCL5,CXCL6,CXCL8,ENAH,F3,FAS,FCER2,FN1,ICAM1,IGFBP4,IGFBP6,IGFBP7,IL12B,IL15,IL1B,IL6,IRAK4,LIF,MME,MMP10,MMP13,NFATC1,OCLN,PLAU,PLAUR,PTEN,TGFA,TNF,TNFRSF10A,TNFRSF10B,TNFRSF11B,TNFRSF1A,TNFRSF1B,TSPAN8	BCL2L1,CBL,CEBPB,IL1A,IL6,JUN,NFKB1,NFKBIA,NFkB (complex),NR3C1,RELA,STAT1,STAT3,TP53,erlotinib,paclitaxel
disease		Vegf		group	Activated	5.45	bias	0.561	-0.017	3.07e-33	ADA,ANGPT2,ANPEP,ASGR2,AXL,BAX,BCL2,BCL2L1,BGLAP,BGN,BSG,C1QA,CASP3,CCDC80,CCL11,CCL4,CCL5,CCN1,CD70,CD74,CDH1,CDH6,CDKN1A,CEBPB,CLEC11A,CLU,COL3A1,CSF1,CXCL6,CXCL8,DCN,EGF,ELN,F3,FABP4,FBLN2,FGF23,FN1,FOSB,GAS6,GAST,GDNF,GH1,HAVCR2,HGF,HMOX1,HSD17B3,HSPA1A/HSPA1B,ICAM1,IFNGR2,IGFBP2,IGFBP3,IGFBP4,IGFBP6,IL10,IL16,IL17A,IL18,IL1B,IL1R1,IL4,IL4R,IL6,INSL3,INSR,ITGA5,ITGAV,ITGB5,KLK6,LAMP1,LCN2,LEP…	Ap1,CTNNB1,EGR1,FGF2,IGF1,Insulin,JUN,Jnk,NFKB1,NFKBIA,NFkB (complex),NR3C1,P38 MAPK,PPARG,RELA,SIRT1,SMAD3,SP1,STAT1,STAT3,TNF,YAP1
disease		PLX5622		chemical drug		0.805		-0.077	1.151	4.24e-33	ADA2,ARG1,BCL2,BCL2L1,BSG,CCL11,CCL20,CCL3,CCL4,CCL5,CD163,CD244,CD40,CD83,CD86,CDH1,CSF1,CXCL10,CXCL11,CXCL12,CXCL16,CXCL3,CXCL8,CXCL9,ENPP2,FAS,FASLG,FCGR3A/FCGR3B,GZMB,HAVCR2,ICAM1,IFNAR1,IL10,IL17A,IL18,IL18BP,IL18R1,IL1B,IL2RA,IL32,IL4,IL6,ITGAL,ITGAM,LAMP1,LIF,MMP13,MMP15,MMP9,MPO,NPY,PDCD1,PTEN,SERPINB1,TF,TGFBR2,TIMP1,TNF,TNFRSF11B,TNFRSF9,TNFSF11,ULBP2,VCAM1,XCL1	IL18,IL1A,IL1B,IL2,JUN,NFKB1,NFKBIA,NFkB (complex),NR3C1,P38 MAPK,RELA,STAT1,STAT3
disease		TWIST1		transcription regulator	Activated	3.265	bias	0.388	0.881	5.62e-33	AIF1,ANGPT2,ANXA2,AREG,ARG1,B2M,BAX,BCL2,BCL2L1,CCL4,CCL5,CD163,CD274,CD74,CDH1,CDKN1A,CLEC12A,CLEC7A,CLU,CSF3,CXCL10,CXCL12,CXCL3,CXCL5,CXCL8,ERBB2,ERBB3,EZR,FABP4,FAS,FCGR3A/FCGR3B,FLT1,FN1,HBEGF,HLA-A,ICAM1,IGFBP3,IL10,IL1B,IL6,ITGA6,ITGAL,ITGAV,LEP,LPL,LRP1,MAPK9,MMP7,MMP9,MRC1,MSR1,NBN,PDCD1LG2,PLA2G4A,RETN,SEMA7A,SIGLEC10,ST3GAL1,STAT5B,STC1,TEK,TGFB1,TGM2,TNF,TNFRSF10B,TNFRSF12A,TNFSF11,TP…	Ap1,CEBPB,ESR1,IFNG,IL6,IRF1,JUN,NFATC2,NFKB1,NFKBIA,NFkB (complex),Nfat (family),PTGS2,RELA,STAT1,STAT3,prostaglandin E2
disease		E. coli B5 lipopolysaccharide		chemical - endogenous non-mammalian	Activated	6.093	bias	0.396		1.58e-32	AREG,B4GAT1,BCAM,CCL20,CCL26,CCN1,CD164,CD33,CD40,CD63,CD80,CD86,CDH1,CDH2,CDKN1A,CEBPB,CELSR2,COL15A1,COL18A1,COL3A1,COL4A1,COL5A1,CPM,CRKL,CSF1,CSF1R,CTSB,CXCL1,CXCL5,CXCL8,DAG1,EIF2AK3,EPCAM,ERBB3,EREG,F3,FN1,GALNT3,GGT5,GPC1,HGF,ICAM1,IGFBP6,IGFBP7,IL1B,IL6,ITGB1,LAMB1,LAMP1,MME,MMP10,MMP12,MMP15,MMP9,NAGPA,NGFR,NOTCH1,NOTCH2,NT5E,PLAUR,PODXL,PTPRF,PTPRM,SDC1,ST3GAL1,SUSD5,TACSTD2,TIMP1,TIMP2…	AR,Akt,Ap1,BRAF,CEBPB,CTNNB1,EGFR,ERK1/2,ESR1,FOS,HIF1A,HRAS,IRF1,JUN,MYC,Mek,NFKB1,NFKBIA,NFkB (complex),RELA,SP1,STAT3,TP53,TWIST1
disease		rosiglitazone		chemical drug		1.26	bias	0.278	0.01	1.66e-32	ADAM15,ADGRG1,ANGPT2,ANGPTL2,ANGPTL4,ANPEP,BAX,BCL2,C1QTNF1,C6orf58,CASP1,CASP3,CASP8,CCL20,CCL7,CCN1,CD40,CD46,CD93,CDH1,CDH5,CHI3L1,CRLF1,CRTAC1,CXCL1,CXCL10,CXCL11,CXCL12,CXCL8,DCBLD2,ELN,ENPP2,EPHA4,EPO,ERBB3,F3,FABP4,FAS,FKBP5,FLT1,FLT4,FN1,FOSB,GH1,HBEGF,HMOX1,ICAM1,IGFBP3,IGFBP4,IL12B,IL15RA,IL18,IL1R1,IL4,IL5RA,IL6,IL6ST,INHBB,ITGA2,ITGA6,ITGB1,KITLG,LCN2,LDLR,LEP,LRIG1,LY75,LYN,LYVE1,MAP…	Ap1,CEBPB,ERK1/2,HIF1A,JUN,MAPK14,NFKB1,NFKBIA,NFkB (complex),RELA,SP1,STAT3,TGFB1,VEGFA,Vegf
disease		cycloheximide		chemical reagent		-1.614		-0.113	1.446	2.31e-32	AIF1,B2M,BAX,BSG,CCL11,CCL17,CCL19,CCL20,CCL22,CCL4,CCL5,CD14,CD200,CDKN1A,CLEC7A,CNTNAP2,CSF1,CSF3,CTSS,CX3CL1,CXCL10,CXCL12,CXCL13,CXCL16,CXCL6,DDC,FCGR2A,FN1,FOLR1,FYB1,GRN,GUSB,HLA-DRA,IL10RB,IL15,IL16,IL17A,IL17F,IL1B,IL1R1,IL1RN,IL4,IL4R,IL5RA,IL6,IL6ST,IL7,ITGAM,ITGB2,ITGB5,KLK6,L1CAM,LTBR,MFGE8,MIF,NAMPT,NEFL,NELL2,NPTX2,OCLN,OSM,SELPLG,TGFB1,TGFB2,TGFBR2,TNF,TNFRSF11B,TNFSF11,TNFSF13,TNF…	CBL,CSF1R,JUN,PLX5622,STAT,STAT3,STAT5a/b
disease		FGF2	0.031	growth factor	Activated	3.958	bias	0.42	0.273	2.33e-32	ACOX1,ALCAM,ALDH1A1,ARG1,AXL,BAX,BCL2,BGLAP,BST2,C1QTNF1,C3,CASP3,CCN4,CD40,CDH1,CDH2,CDKN1A,CHAD,CHI3L1,CHRDL2,CLU,COL4A1,CXCL12,CXCL8,DCN,DKK3,EPCAM,FAS,FBN2,FGFR2,FN1,GPC1,HEG1,ICAM1,IGFBP4,IL10,IL1B,IL6,ITGB5,LEFTY2,LGALS3,LRG1,MET,MFGE8,MME,MMP9,MRC1,MXRA8,NT5E,PAM,PAMR1,PDGFRA,PTPRZ1,RHOC,TF,TGFB1,TGFB2,TGFBI,TGFBR2,THBS2,TIMP3,TNF,TNFRSF21,TP53,VCAN	Ap1,BCL2,CEBPB,CREB1,CTNNB1,GLI1,HIF1A,JUN,NCOA1,NFKB1,NFKBIA,NFkB (complex),NOTCH1,NR3C1,PPARA,PPARD,PPARG,PPARGC1A,RELA,SIRT1,SP1,STAT3,TP53,TP73,TWIST1,cyclic AMP
disease		KLF2		transcription regulator	Inhibited	-2.661		-0.127	2.819	2.57e-32	AHSG,APOA1,B2M,CCL11,CCL17,CCL18,CCL19,CCL20,CCL22,CCL4,CCL5,CD274,CD40,CD83,CD86,CDKN1A,CES1,CSF3,CSF3R,CX3CL1,CXCL10,CXCL13,CXCL3,CXCL6,CXCL8,DBI,F3,FABP1,HLA-A,HMOX1,ICAM1,IL10,IL12B,IL13RA1,IL15,IL15RA,IL16,IL17A,IL17RA,IL18,IL1B,IL1R1,IL1R2,IL1RAP,IL2RA,IL32,IL4,IL5RA,IL6,IL6ST,IL7,IL7R,INHBB,ITGAL,LDLR,LIF,MMP13,MPO,PTEN,SDC1,SELE,SOD2,TGFB1,TGFB2,TGFBR2,TGFBR3,TGM2,TLR3,TNF,TNFSF11,TTR,XCL1	E. coli B5 lipopolysaccharide,IFNG,IL10,IL1B,IRF1,IRF8,JUN,NFKB1,NFKBIA,NFkB (complex),RELA,STAT1,STAT3,TNF
disease		IL12 (complex)		complex	Activated	3.593	bias	0.525	-1.264	3.15e-32	ACOX1,ADA,ADAM8,ADGRE1,AHSG,ANGPTL3,ANGPTL4,AOC3,APOA2,APOC1,APOE,ARG1,BAX,BCL2,C1QA,C3,CASP3,CCL11,CCL15,CCL17,CCL5,CCN4,CD164,CD80,CD86,CDH1,CDKN1A,CLEC7A,COL3A1,CSF1,CTSS,CXCL10,CXCL11,CXCL8,CXCL9,DECR1,EGLN1,F3,FABP1,FABP4,FN1,FSHB,GDF15,GIPR,GPA33,GSTA1,GSTA3,HGF,HLA-DRA,HMOX1,ICAM1,IGFBP2,IGFBP6,IL10,IL12B,IL17A,IL18,IL1B,IL1RN,IL6,IL7R,INSR,ITGAL,ITGAM,KLK3,KRT18,LCN2,LEP,LPL,LRG1,LRP1,MAN…	ADIPOQ,Ap1,EGR1,FOXO1,NFE2L2,NFKB1,NFKBIA,NFkB (complex),PPARA,PPARD,PPARG,RELA,RXRA,SIRT1,STAT1,TNF,oleic acid,palmitic acid,rosiglitazone
disease		CG		complex	Activated	5.066	bias	0.512	-0.638	4.15e-32	ACOX1,AFP,APBB1IP,APOA1,APOB,AREG,B2M,BAX,BCL2L1,CCL11,CCL20,CCL4,CCN1,CD4,CD55,CDKN1A,CDKN2D,CEBPB,COL5A1,CSF1,CXCL1,CXCL10,CXCL3,CXCL8,EIF4G1,FABP1,FAS,FASLG,FN1,FOSB,FSHB,GNAS,HBEGF,HGF,HMOX1,ICAM1,IGFBP2,IGFBP4,IGFBP6,IL1B,IL1R2,IL1RL1,IL1RN,IL4R,IL6,IL7R,IRAK4,ITGAM,ITGB5,KLK3,LCN2,LEP,LPL,MME,MMP12,MMP13,MMP7,MYOC,NFKBIE,NPM1,OLR1,OSM,PDGFRA,PDGFRB,PIGR,PLA2G2A,PLAT,PLAU,PLAUR,PTEN,PTGDS,PT…	Ap1,CEBPB,FOS,IL1B,IL6,JUN,JUND,NFKB1,NFKBIA,NFkB (complex),RELA,STAT1,STAT3,TNF,cycloheximide
disease		IL-1R		group	Activated	5.044	bias	0.783	0.306	4.21e-32	ACVRL1,AFP,AKR1B10,ANGPT2,ANGPTL4,ANPEP,AREG,B2M,BAX,BCL2,BCL2L1,BGLAP,BGN,CCL20,CCN1,CCN4,CD274,CDH1,CDH5,CDKN1A,COL3A1,CSF1,CSF3,CSPG4,CTSL,CXCL12,CXCL6,DCN,DLL1,DMP1,ELN,ENO1,ENPP2,EPCAM,EPHA4,EREG,F3,FABP4,FAS,FGF23,FGFR2,FGFR4,FLT1,FN1,GAL,GDNF,GPNMB,HBEGF,HGF,ICAM1,IGFBP2,IGFBP3,IGFBP4,IL1B,IL6,ITGA5,ITGB1,LAMB1,LEFTY2,LYVE1,MCAM,MET,MGMT,MIF,MMP13,MMP9,NGFR,NOTCH1,NPY,PDGFRA,PDGFRB,PECAM1,…	Ap1,EGR1,FGF2,FOS,HGF,HIF1A,HRAS,IGF1,JUN,JUND,NFKB1,NFKBIA,NFkB (complex),RELA,STAT1,TNF,TP53
disease		methylprednisolone		chemical drug		-0.929		0.022	-1.945	5.61e-32	ADAM15,ANGPT2,CCL28,CCL3,CCL4,CCL5,CD40,CD55,CD86,CD93,CDH2,CDKN1A,COL4A1,CXCL3,CXCL8,DLL1,ELN,F3,FABP4,FASLG,FGR,FLT1,IL17A,IL1B,IL1RL1,IL31,IL32,IL4,IL6,IL7R,ITGB1,ITGB2,ITGB5,ITGB7,KITLG,LBP,LEPR,LGALS9,MAP3K5,MAPK9,NOTCH1,NOTCH2,NOTCH3,PECAM1,PGF,PTGDS,SELPLG,SEMA3F,SERPINB9,SFTPD,TFPI,TFPI2,TGFB1,TGFB2,THBD,TIMP1,TNF,TNFRSF4,TNFRSF8,VCAM1,VWF	ARRB1,Ap1,CCL5,CREB1,CTNNB1,Ccl2,ETS1,EZH2,FOS,HIF1A,JUN,JUND,KLF2,NFKB1,NFKBIA,NFkB (complex),RELA,STAT1,STAT3
disease		PPARG		ligand-dependent nuclear receptor		1.385		0.249	-0.131	5.62e-32	ADGRE1,BCL2L1,CASP1,CASP3,CCL17,CCL19,CCL20,CCL22,CCL3,CCL4,CCL5,CD244,CD28,CD63,CD86,CDH1,CEACAM1,CSF1,CXCL10,CXCL11,CXCL6,CXCL8,FAS,FASLG,FLT4,FURIN,GZMB,HAVCR2,ICAM1,IFNGR1,IFNGR2,IL10,IL12B,IL12RB1,IL15,IL17A,IL18,IL18BP,IL18R1,IL1B,IL2RA,IL32,IL4,IL6,IL7R,ITGA6,ITGAL,ITGB2,KLRC1,KLRD1,MARCO,MIF,MMP9,PDCD1,PLAU,RAD23B,SELPLG,TGFB1,TGFBR2,TIMP1,TNF,TNFRSF1A,TNFRSF9,XCL1	BCL6,FOXP3,IFNG,IL10,IL12 (complex),IL15,IL2,IL21,IRF1,IRF8,NFATC2,NFKB1,NFKBIA,NFkB (complex),RELA,STAT1,STAT3
disease		Tgf beta		group	Activated	2.834		0.161	0.11	7.12e-32	AKR1B10,ALDH1A1,ANGPTL2,ANGPTL4,AREG,ARNT,B2M,BAX,BCL2,BCL2L1,BTC,C1RL,C2,CCL20,CCL7,CD93,CDH1,CDH2,CDKN1A,CEBPB,CEP170,CFB,CLU,CNPY4,CPM,CSF1,CTSV,CX3CL1,CXCL10,CXCL12,CXCL3,CXCL8,DBI,DPT,EFEMP1,ENPP2,EREG,F3,FABP4,FAS,FASLG,FKBP5,FLRT2,GAL,GHRL,GPC1,HLA-A,HSD17B3,ICAM1,IFNGR1,IGFBP2,IGFBP3,IGFBP4,IL10,IL15RA,IL18,IL18R1,IL1B,IL1R2,IL1RL1,IL4R,IL6,IL7,INHBB,ITGA2,ITGAV,ITGB1,ITGB5,LDLR,LEPR,LGAL…	AR,Ap1,CEBPB,CG,ERK1/2,ESR1,ESR2,FOS,JUN,JUND,NFKB1,NFKBIA,NFkB (complex),NR3C1,PGR,RELA,STAT3,TP53,progesterone
disease		CD40	1.426	transmembrane receptor	Activated	5.358	bias	0.646	0.506	7.34e-32	AREG,CASP8,CCL20,CCL3,COL3A1,CSF3,CXCL1,CXCL11,CXCL3,CXCL5,CXCL8,EREG,FAS,HGF,ICAM1,IGFBP3,IGFBP4,IL17A,IL1B,IL6,IL6ST,IL7,MMP10,MMP12,MMP13,MMP8,MMP9,PDCD1,PLAU,PLAUR,SELE,TIMP1,TNF,TNFRSF10C,TNFRSF11B,TNFRSF1B	Ap1,CEBPB,ERK1/2,IL-1R,IL1,IL1A,IL6,NFKB1,NFKBIA,NFkB (complex),NR3C1,RELA,STAT1,STAT3,TNF
disease		CEBPB	0.523	transcription regulator	Activated	2.664	bias	0.565	-1.147	7.72e-32	AHCY,ALDH1A1,ANGPTL2,ANPEP,ANXA2,ANXA3,ARG1,ARSB,ATP1B1,ATP5IF1,ATRN,B2M,BAIAP2,C9,CCL3,CCL4,CD22,CD72,CD74,CD79B,CDH1,CDH2,CDKN1A,COMT,CREG1,CTSC,CTSH,CTSS,CTSV,CXCL3,DAB2,DSC2,DSG3,ECE1,ENPP2,EPO,F3,FCGR2A,FCGR2B,FGR,FKBP4,FN1,FSTL1,GPC1,GSTA1,HAGH,HMOX1,HNMT,HSD17B3,HSPA1A/HSPA1B,IFNGR1,IGF2R,IGLC2,IL10,IL17A,IL1B,IL1R1,IL1RL1,IL1RN,IL6,IL6ST,ITGA2,ITGA5,ITGB1,ITGB5,KLK7,LDLR,LPL,LYN,LYVE1,MAP…	CEBPB,IFNG,IL6,IRF1,JUN,MAPK1,NFKB1,NFKBIA,NFkB (complex),NR3C1,NR3C2,RELA,STAT1,STAT3,methylprednisolone
disease		NR3C1		ligand-dependent nuclear receptor		-1.539		0.01	-0.71	8.29e-32	ACAA1,ACOX1,ANGPTL4,APOA1,APOA2,APOE,ARG1,ATP6V1D,BAX,BCL2,BCL2L1,BGLAP,C3,CCL11,CCL17,CCL22,CCL27,CCL5,CD274,CD40,CDH1,CDKN1A,CEACAM5,CEBPB,CES1,CSF3,CTF1,CTSL,CXCL1,CXCL3,CXCL5,CXCL6,CXCL8,EGLN1,F11R,FABP1,FABP2,FABP4,FN1,GDF15,GIPR,GSTA1,GSTA3,HGF,HMOX1,HYOU1,ICAM1,IGFBP3,IGFBP6,IGFBP7,IL10,IL17A,IL17F,IL1B,IL25,IL2RA,IL4,IL6,INSR,IRAK4,KLK6,KRT18,LDLR,LEP,LHPP,LPL,LY6D,MMP13,MMP9,MPO,MRC1,MUC…	ADIPOQ,Ap1,CREBBP,EGR1,FOXO1,JUN,NFE2L2,NFKB1,NFKBIA,NFkB (complex),NR1H3,PPARA,PPARG,RELA,RXRA,SREBF1,oleic acid,rosiglitazone,troglitazone
disease		SMARCA4		transcription regulator	Activated	3.543	bias	0.602	1.372	9.32e-32	ACY1,ADGRE5,ALDH1A1,ANGPTL4,AOC3,ARNT,ASGR2,ATP1B1,AXIN1,AXL,BACH1,BCL2,BCL2L1,BGLAP,BGN,BST1,CASP1,CASP8,CCL11,CCL3,CCL4,CCL5,CCN1,CD209,CD274,CDH1,CDH2,CDKN1A,CEBPB,CLU,COL3A1,COL4A1,COL5A1,CSF1,CSF1R,CSF3,CTF1,CXCL10,CXCL17,CXCL3,CXCL8,DAB2,DCN,ENG,FBLN2,FN1,FSTL1,FSTL3,FURIN,GUSB,GZMB,HMOX1,IGFBP3,IGFBP4,IL10,IL16,IL1B,IL1RN,IL32,IL4,IL6,ITGA2,ITGA5,ITGA6,ITGAV,ITGB1,LCAT,LEPR,LIF,MERTK,MET,M…	CEBPB,HIF1A,IL17A,IL6,JUN,NFKB1,NFKBIA,NFkB (complex),RELA,SP1,STAT1,STAT3,TGFB1,TNF,TP53,Tgf beta
disease		calcitriol		chemical drug		1.471		0.015	0.232	1.93e-31	ANPEP,ATP6V1D,BAX,BCL2,BCL2L1,CCL17,CCL18,CCL22,CCL3,CCL4,CCL5,CD22,CD27,CD40,CD70,CD80,CD83,CD86,CDKN1A,CSF1,CSF3,CX3CL1,CXCL10,CXCL12,CXCL8,DAPP1,DCTPP1,ENO1,ERN1,F3,FAS,FASLG,FCER2,FCGR2B,FLT3LG,GPI,GZMB,ICAM1,IL10,IL12B,IL13RA1,IL15,IL15RA,IL18,IL1B,IL1RN,IL2RA,IL4,IL4R,IL5RA,IL6,ITGAL,ITGAM,ITGB1,ITGB2,LGALS3,LTBR,MET,MMP9,NDUFS6,NFATC1,NPM1,PDCD1,RABEPK,SELE,SLAMF1,SLAMF7,TCL1A,THBD,TNF,TNF…	CD40,CD40LG,IL10,IRF1,IRF8,Immunoglobulin,JUN,NFKB1,NFKBIA,NFkB (complex),RELA,STAT1,STAT3
disease		IL27		cytokine	Activated	3.765	bias	0.415	-2.621	2.02e-31	AKR1B10,ALDH1A1,APOB,ARG1,BCL2,BCL2L1,BGLAP,C1QA,C2,C3,CCL20,CCL3,CCL4,CCL5,CCL7,CD14,CD163,CD274,CD74,CD80,CD86,CDKN1A,CEBPB,CHEK2,CLPP,CLU,COL3A1,CPB2,CRH,CSF1R,CSF3,CSF3R,CTSC,CXCL10,CXCL16,CXCL3,CXCL5,CXCL8,CYB5A,DAB2,DCN,DCTPP1,EDIL3,ENTPD2,ESPL1,F7,FABP4,FAS,FCAR,FCGR3A/FCGR3B,FGFR2,FN1,GDF15,GNAS,GSTA1,HGF,HLA-A,ICAM1,IFNAR1,IFNGR2,IGFBP3,IGFBP4,IL10,IL12B,IL18BP,IL1B,IL1RN,IL4,IL6,IL7,INS…	Ap1,CEBPA,CEBPB,FOS,IL10,IL6,IRF8,JUN,JUNB,JUND,NFKB1,NFKBIA,NFkB (complex),PPARG,PTGS2,RELA,SPI1,STAT1,STAT3,TP53
disease		genistein		chemical drug	Activated	2.486		0.225	-1.619	2.72e-31	ABL1,AMIGO2,AMY2B,ANGPTL4,APOA2,APOE,ATP1B1,B2M,BAX,BCL2,BCL2L1,BGLAP,BNIP3L,C1QTNF1,CASP10,CCL17,CCL20,CCL22,CCL4,CCL5,CCN1,CD274,CD70,CD83,CDKN1A,CEBPB,COL3A1,COL5A1,COMT,CPB2,CRH,CSF1,CXCL10,CXCL3,CXCL6,CXCL8,DAG1,DBI,DDC,DIABLO,DPP4,DPP7,EBAG9,EPO,ERN1,F2R,F3,FABP4,FADD,FASLG,FKBP4,FKBP5,FN1,GLIPR1,GSTA1,HSD17B3,ICAM1,IL10,IL12B,IL15,IL15RA,IL17A,IL18,IL1B,IL1RAP,IL6,IL7R,ING1,INSR,ITGAV,ITGB…	CEBPB,IL17A,IL6,JUN,NFKB1,NFKBIA,NFkB (complex),NR3C1,RELA,STAT1,STAT3,TNF,dexamethasone
disease		ERK1/2		group	Activated	4.698	bias	0.504	-1.591	2.87e-31	ACE2,ACTN4,ADAM15,ADGRG1,AFP,AGR2,ANGPTL2,APOA1,AREG,BCL2,BGLAP,BNIP3L,C19orf12,CA14,CASP1,CASP3,CCL11,CD63,CD74,CDH1,CDH2,CDKN1A,CDKN2D,CEACAM1,CEACAM6,CEBPB,CHEK2,CNTN1,CPM,CRIM1,CSF1,CSF2RA,CTSB,CTSH,CTSS,CXCL1,CXCL8,DLL1,DUSP13,EPHA1,EPHA4,EPO,EREG,F3,FABP4,FABP6,FAS,FBP1,FCGR2A,FGFR2,FKBP5,FN1,FOLR1,GPR158,HCLS1,HEPH,HLA-DRA,HNMT,ICAM1,ICAM2,IFI30,IGFBP3,IGFBP4,IGFBP7,IL15RA,IL1B,IL4,IL6,IL7…	Ap1,E2F1,EGR1,HMGB1,Histone h3,IRF1,IRF8,JUN,NFKB1,NFkB (complex),RB1,RELA,RNA polymerase II,SIRT1,SMAD3,SMARCA4,SP1,STAT1,STAT3,TP53
disease		PARP1	0.301	enzyme		1.954	bias	0.439	1.33	3.16e-31	ABL1,AGR2,ANGPT2,ANXA2,APOA1,AREG,ARG1,BACH1,BAX,BCL2,BCL2L1,BGLAP,BNIP2,C3,CALCA,CCL20,CCL5,CCN1,CD14,CD163,CD28,CD40,CD46,CDH1,CDKN1A,CEACAM6,CEBPB,CES1,COL3A1,COL4A1,COMT,CSF1,CSF1R,CXCL1,CXCL10,CXCL12,CXCL16,CXCL3,CXCL6,CXCL8,DCTPP1,DDAH1,DLL1,ELN,ENPEP,ERBB2,ERBB3,ESPL1,F3,FABP4,FAS,FBN2,FCER2,FEN1,FGF23,FIS1,FN1,HAGH,HBEGF,IGFBP3,IL10,IL12B,IL15,IL17A,IL17F,IL18,IL1B,IL1RN,IL2RA,IL4,IL6,ITG…	ADIPOQ,CEBPB,EGR1,IL6,MED1,NFKB1,NFKBIA,NFkB (complex),NR3C1,P38 MAPK,RELA,RNA polymerase II,RXRA,STAT1,STAT3,VDR,calcitriol,prostaglandin E2
disease		mifepristone		chemical drug		-0.583		-0.178	1.041	3.44e-31	ADGRE1,B2M,BST2,CCL16,CCL20,CCL3,CCL4,CCL5,CCL7,CD14,CD163,CD274,CD63,CD74,CD80,CD86,CR1,CX3CL1,CXCL10,CXCL11,CXCL8,CXCL9,FAS,FASLG,GZMB,HLA-A,HLA-DRA,ICAM1,IL10,IL10RB,IL12B,IL15RA,IL17A,IL17F,IL18,IL18BP,IL1B,IL1RN,IL2RA,IL4,IL6,ITGAM,LAG3,MRC1,NFATC1,PDCD1LG2,TLR3,TNF,TNFRSF4,TNFSF11,TNFSF13,TNFSF13B,TNFSF14,VCAM1	IFNG,IL10,IL17A,IL27,IRF1,IRF8,NFKB1,NFKBIA,NFkB (complex),RELA,STAT1,STAT3
disease		HIF1A		transcription regulator	Activated	6.355	bias	0.426	0.47	4.01e-31	ACP5,ANGPTL4,APOA1,APOB,ARG1,ARSA,BAX,BCL2,BCL2L1,C3,CASP3,CCL5,CD164,CD4,CD74,CD80,CD86,CDH5,CDKN1A,CHEK2,CLU,CTSB,CTSF,CTSH,CTSL,CTSO,CTSV,CX3CL1,CXCL10,CXCL12,CXCL3,CXCL6,CXCL8,EPO,ERBB2,EREG,F3,FASLG,FCGR2B,FOLR1,FUCA1,FXYD5,GDF15,GDNF,GGA1,GUSB,HLA-A,HMOX1,HSPA1A/HSPA1B,ICAM1,IDUA,IGF2R,IL10,IL1B,IL6,ITGB2,KLK3,KLRD1,LAMP1,LBP,LDLR,LGMN,LPL,M6PR,MMP13,MMP9,NAGPA,NPC2,NPPB,PCDH17,PLA2G15,PLAT…	Ap1,CTNNB1,EGR1,JUN,MAPK14,NFKB1,NFKBIA,NFkB (complex),PRKCD,RB1,RELA,SIRT1,SP1,STAT3,TP53,genistein,resveratrol
disease		CTNNB1		transcription regulator	Activated	3.67	bias	0.433	0.456	6.02e-31	AKR1B10,ANGPT2,AREG,B2M,BAX,BCL2,BCL2L1,C3,CCL11,CCL20,CCL22,CCL26,CCL27,CCL3,CCL4,CCL5,CCL7,CCN4,CD40,CD80,CD86,CDKN1A,CEBPB,CLEC11A,COL3A1,CRHR1,CTSB,CTSV,CXCL1,CXCL10,CXCL3,CXCL5,CXCL6,CXCL8,ECE1,EIF2AK3,ENO1,EZR,F3,FABP4,FGFR2,FKBP5,FLT1,FN1,FOSB,FSHB,HBEGF,HLA-A,ICAM1,IGFBP3,IL10,IL12B,IL1B,IL2RA,IL4,IL6,ITGA2,LDLR,LEPR,MMP10,MMP12,MMP13,MMP9,NAMPT,PDGFRA,PLAU,PLAUR,POMC,PTN,RHOC,TIMP1,TIMP2…	Ap1,EGR1,ERK1/2,IL1B,JUN,Jnk,MAPK14,NFKB1,NFKBIA,NFkB (complex),RELA,SP1,STAT1,STAT3,TNF
disease		CHUK		kinase	Activated	5.066	bias	0.634	-0.955	7.37e-31	ATXN10,BAX,BCL2,CCL4,CCL5,CD274,CD80,CD83,CD86,CDH1,CDKN1A,COL3A1,CXCL1,CXCL10,CXCL12,CXCL13,CXCL3,CXCL8,ECE1,ERBB2,FAS,GBP4,GDF15,HMOX1,ICAM1,IL10,IL12B,IL17A,IL18BP,IL1B,IL2RA,IL4,IL6,ITGAL,LGALS3BP,LIF,MMP9,NELL2,NOTCH3,PARP1,PDCD1,PVALB,REG1A,TGFA,TIMP1,TIMP2,TLR1,TNF,TNFRSF10B,TP53,VCAM1,XCL1	Ap1,CTNNB1,EGR1,ERK,IFNG,IRF1,JUN,Jnk,NFKB1,NFKBIA,NFkB (complex),NR3C1,P38 MAPK,PARP1,RELA,STAT1,STAT3,TP53
disease		IL3	-0.047	cytokine	Activated	5.211	bias	0.568	0.966	8.98e-31	ADAM15,AGR2,APOE,AREG,ARG1,B2M,BAX,BCL2,BCL2L1,C3,CASP1,CASP3,CASP8,CCL11,CD14,CD274,CD74,CDH2,CDKN1A,CEACAM1,CEBPB,CHI3L1,CLU,COL15A1,COL18A1,CRH,CTSF,DKK3,DPP4,EPCAM,F3,FAS,FASLG,FBLN2,FCGR2B,FKBP5,FN1,GAL,GAS6,HBEGF,HLA-A,ICAM1,IGFBP3,IL10,IL12B,IL1B,IL4R,IL6,INHBB,ITGA2,ITGAM,KLK3,LDLR,LRP1,MME,MMP9,NPY,PDCD1,PDGFRA,PKD1,PLA2G4A,PLAT,PTN,PTX3,RHOC,ROBO1,SERPING1,SFRP4,SPINK1,SULT2A1,TAX1BP1,T…	AR,Ap1,CEBPB,ERK1/2,ESR2,FOS,JUN,JUND,NFKB1,NFKBIA,NFkB (complex),NR3C1,PGR,RELA,STAT1,STAT3,TNF,dexamethasone,mifepristone,progesterone
disease		EGFR	-0.035	kinase	Activated	2.046	bias	0.393	2.375	1.18e-30	ADAM15,AFP,ANGPTL4,APOE,AXL,BAX,BCL2,BCL2L1,BGN,BNIP3L,CA9,CCL22,CCL4,CCL5,CCN1,CD164,CD274,CD70,CDCP1,CDH1,CDH2,CDKN1A,CEACAM5,CORO1A,CSF1,CXCL10,CXCL12,CXCL3,CXCL8,CYB5A,ECE1,EGLN1,EIF4G1,ENG,ENO1,EPO,ERBB2,ERBB4,EREG,FAS,FLT1,FN1,FOLH1,FURIN,GPI,HGF,HMOX1,HSPB1,ICAM1,IGFBP2,IGFBP3,IL10,IL12B,IL15,IL17A,IL17F,IL17RA,IL1B,IL4,IL6,IL7,INHBB,ITGA5,ITGAV,ITGB2,ITGB5,KITLG,KRT18,L1CAM,LEP,LGALS1,LIF…	Akt,Ap1,CDKN2A,CEBPB,CTNNB1,EZH2,FOS,HIF1A,IL6,JUN,JUND,MYC,NFKBIA,NFkB (complex),PPARG,RELA,SMAD3,STAT1,STAT3,TCF,TP53
disease		N-acetyl-L-cysteine		chemical drug	Inhibited	-5.084	bias	-0.484	-0.09	1.19e-30	ACAA1,ACTN4,ADGRG2,AFP,AGRN,ALCAM,ALDH1A1,AOC3,BCL2,BCL2L1,BGLAP,BGN,CA9,CCL22,CCL3,CCL4,CCL5,CCL7,CCN1,CCN4,CD274,CD4,CD99,CDH1,CDH2,CDKN1A,CDKN2D,CEACAM1,CEMIP2,CHEK2,CLU,COL3A1,COL4A1,CREG1,CSF3,CTHRC1,CTSF,CTSZ,CX3CL1,CXCL1,CXCL10,CXCL12,CXCL3,CXCL6,CXCL8,CYB5A,EDIL3,ENPP2,EPCAM,EPHB4,ERBB3,EREG,F2R,FABP4,FAS,FASLG,FBLN2,FCAMR,FEN1,FN1,FSHB,FSTL3,GAST,GDF15,GDNF,GOLM2,GPA33,GPNMB,HBEGF,IGFBP2…	Ap1,CTNNB1,ERK,HIF1A,JUN,NFKB1,NFKBIA,NFkB (complex),NR3C1,P38 MAPK,RELA,SP1,STAT1,STAT3,TNF,TP53,TP73
disease		D-glucose		chemical - endogenous mammalian	Activated	3.617	bias	0.252	0.447	2.86e-30	BCL2L1,C3,CCL11,CCL19,CCL22,CCL4,CCL5,CDKN1A,CEBPB,CLU,COL18A1,CRLF1,CSF1,CTSB,CTSF,CTSZ,CX3CL1,CXCL10,CXCL12,CXCL13,CXCL3,CXCL6,CXCL8,DCN,EGF,ENAH,ENPP2,EREG,F3,FAS,GBP4,GRN,HLA-A,HMOX1,ICAM1,IGFBP6,IL10,IL12B,IL17A,IL1B,IL1RN,IL4,IL6,LCN2,LIFR,MMP10,MMP13,MMP9,NOTCH1,PLA2G4A,PLAU,PTX3,SELE,SRC,TGFA,TIMP3,TLR3,TNF,TNFRSF11B,TNFRSF1B,TNFSF13B,TP53,VCAM1	CHUK,IKBKB,IKBKG,JUN,NFKB1,NFKBIA,NFkB (complex),RELA,STAT1,STAT3,TNF,TP53
disease		F2	-0.013	peptidase	Activated	7.005	bias	0.722	1.244	3.27e-30	ACOX1,ADA,ADGRE1,ADGRE5,AREG,ARG1,BCL2,BCL2L1,BNIP3L,C1QA,CASP3,CCL11,CCL17,CCL19,CD14,CD40,CD48,CD63,CD80,CD83,CD86,CDKN1A,CIAPIN1,CLEC11A,CSF1,CSF1R,CSF3,CXCL8,CXCL9,DOK2,F2R,FAS,FCER2,FCGR2A,FCGR2B,FGFR4,GNAS,GP1BA,HBEGF,HGF,HLA-A,ICAM1,IL12B,IL1B,IL1RL1,IL2RA,IL4,IL5RA,IL6,ITGAM,ITGAV,ITGB7,LAMP3,LCN2,LIF,LILRB4,LY75,LY9,LYN,MMP13,MPO,NFATC1,NFATC3,NOTCH1,NRP1,OSM,PRG2,PSME1,SELE,SEMA7A,SERPI…	Ap1,CEBPB,Creb,IL10,IL3,IRF8,JUN,NFKB1,NFKBIA,NFkB (complex),NR3C1,P38 MAPK,PPARA,REL,RELA,STAT1,STAT3,STAT6
disease		Mek		group		0.465	bias	0.256	-1.046	5.17e-30	ACY1,AREG,ARG1,ARHGAP1,B4GAT1,BAX,BCAM,BCL2,BCL2L1,BTC,CASP3,CCL5,CD109,CD164,CD274,CD33,CD63,CDCP1,CDH1,CDKN1A,CEBPB,CELSR2,CHI3L1,COL3A1,CPM,CXCL10,CXCL12,CXCL5,CXCL8,DAG1,DSC2,DSG2,EFEMP1,EGF,EPCAM,EPHA2,ERBB2,ERBB3,ERBB4,EREG,F11R,F2R,F3,F7,FBLN2,FN1,GALNT10,GAST,GPC1,GRN,GZMB,HBEGF,HSPB1,ICAM1,IGFBP3,IGFBP4,IL10,IL1B,IL6,IQGAP2,ITGA2,ITGA6,ITGB5,KLK3,LAMB1,LCN2,LDLR,MATN2,MCAM,MET,MME,MMP13,…	Akt,CTNNB1,EGF,EGFR,EGR1,ERBB2,FOS,HIF1A,IRF1,JUN,KRAS,MYC,Mek,NFKBIA,NFkB (complex),STAT3,TP53,TWIST1
disease		KLF6		transcription regulator	Activated	6.107	bias	0.572	-1.266	6.96e-30	ADGRE1,ATP6AP2,BACH1,BAX,BCL2,BCL2L1,BSG,C3,CASP1,CASP10,CASP3,CCL20,CCL5,CCN1,CD274,CD80,CD86,CDH1,CDKN1A,CXCL10,CXCL12,CXCL3,CXCL8,EIF2AK3,EPO,FAS,FASLG,GZMB,HBEGF,HLA-DRA,HMOX1,ICAM1,IL10,IL12B,IL15,IL18,IL1B,IL2RA,IL4,IL6,IRAK1,IRAK4,ITGAM,LPL,LY96,MMP9,MRC1,MSR1,NFATC1,NOTCH1,NPPB,NPY,PARP1,PLAU,PLAUR,SELE,SLC16A1,SOD2,TGFB1,TGFBR2,THBD,TNC,TNF,TNFRSF10A,TNFRSF10B,TNFRSF8,TP53,TSC1,VCAM1	Ap1,EGR1,JUN,Jnk,N-acetyl-L-cysteine,NFKB1,NFKBIA,NFkB (complex),REL,RELA,STAT1,STAT3,TP53,hydrogen peroxide
disease		ATP-gamma-S		chemical reagent		0.151		-0.116	1.098	9.62e-30	ACAA1,ACE2,ACHE,ACOX1,ADA,AGER,AGRP,ANGPT2,ANXA3,APOB,ARG1,ART3,ATP6AP2,BAX,BCL2,BCL2L1,C3,CASP1,CASP3,CCL20,CD55,CD59,CDH1,CDKN1A,CEBPB,CLGN,CLU,COL3A1,COL4A1,CSF1R,CTSB,CTSC,CTSV,CX3CL1,CXCL8,DBI,DCN,DECR1,DNAJA2,EIF2AK3,ENO1,ENPP2,EPO,F7,FABP2,FAS,FBP1,FN1,GDF15,GHRL,GIPR,GPI,GRN,HBEGF,HGF,HMOX1,HSPB1,ICAM1,IL10,IL17A,IL18,IL1B,IL4,IL6,IL6ST,INHBB,INSR,ITGA5,ITGB1,LAMB1,LDLR,LEP,LGALS1,LPL,LRP…	ADIPOQ,APP,Ap1,D-glucose,EGR1,HIF1A,IGF1,IL1,Insulin,JUN,NFKB1,NFKBIA,NFkB (complex),NR3C1,PPARG,RELA,SIRT1,SMAD3,STAT3
disease		medroxyprogesterone acetate		chemical drug	Activated	3.9	bias	0.525	1.179	1.06e-29	ANGPT2,ANGPTL4,APOF,B4GALT1,BAX,BSG,CASP1,CASP2,CASP3,CCL20,CCN1,CD55,CD63,CDKN1A,CKAP4,CLU,COL4A1,CX3CL1,CXCL1,CXCL10,CXCL13,CXCL3,CXCL8,DKK3,ECE1,EPO,EREG,F2R,F3,F7,FABP1,FLT1,FN1,FOSB,GP6,HBEGF,HMOX1,ICAM1,IGFBP4,IL15RA,IL1B,IL32,IL6,ITGB1,LAMP1,LAMP2,MAP3K5,MIF,MMP10,MMP9,OSM,PDCD1LG2,PDGFRA,PLA2G4A,PLAT,PLAUR,SELE,SERPINC1,SLIT2,SOD2,TEK,TFPI,TFPI2,TGFB2,THBD,TIMP2,TNF,TNFRSF12A,TXNDC5,VCAM1…	F2,F2R,FOS,FOXO1,HIF1A,JUN,NFKB1,NFKBIA,NFkB (complex),NOTCH1,RELA,SP1,STAT1,STAT3,TGFB1,TNF,VEGFA,Vegf
disease		EZH2		transcription regulator		-0.08		-0.008	-1.168	1.88e-29	ANPEP,APOE,AXL,B4GAT1,BCAM,BCL2L1,CASP2,CD164,CD200,CD33,CD63,CDCP1,CDH1,CDH2,CDKN1A,CELSR2,CLU,CPM,CSF1R,CXCL10,CXCL11,CXCL8,CXCL9,DAG1,DDR1,EPCAM,EPHA2,ERBB2,ERBB3,EREG,F3,GALNT10,GDF15,GGT5,GPC1,HSPB1,ICAM1,IL10,IL12B,IL15,IL1B,IL4,IL6,ITGA6,ITGB1,L1CAM,LAMB1,LAMP1,LEP,MANSC1,MME,MMP13,MMP9,MUC16,NAGPA,NOTCH2,NPPB,NT5E,OSM,PDGFRA,PDGFRB,PODXL,PTEN,PTPRF,PTPRM,RIGI,SDC1,SEMA4C,SH2B3,SNCG,SPRY2,…	APP,AR,Akt,CTNNB1,CXCR4,EGFR,ESR1,HIF1A,JUN,MAPK8,Mek,NFKB1,NFKBIA,NFkB (complex),RELA,SP1,STAT3,TP53
disease		ESR2		ligand-dependent nuclear receptor	Activated	3.234		0.219	1.481	2.63e-29	ACVRL1,ANGPTL4,ARG1,ATOX1,BCL2L1,BSG,CASP1,CCL22,CCL5,CD274,CD83,CD86,CDH1,CDH2,CDKN1A,CEBPB,CFB,CHI3L1,CLEC5A,CSF2RA,CXCL3,CXCL8,CYB5A,DCBLD2,ENG,GPC1,HMOX1,ICAM1,IFI30,IFNAR1,IL10,IL12B,IL13RA1,IL15RA,IL17RA,IL1B,IL6,ITGA5,LGALS3,LYN,MMP12,MMP13,MMP9,MRC1,NAMPT,NFKBIE,NINJ1,OGFR,OSM,OSMR,PDCD1LG2,PLA2G4A,PLAT,PLAU,PSME2,PTPN1,SDC1,SELE,SERPINB8,SLAMF1,SLAMF7,SOD2,TFPI2,TGFB1,TIMP1,TLR1,TNF,TNFR…	Ap1,CCL2,FOS,HIF1A,IRF3,JUN,JUND,KLF6,NFKB1,NFKBIA,NFkB (complex),RAC1,REL,RELA,STAT3
disease		CD44		other	Activated	4.627	bias	0.592	0.622	3.67e-29	AREG,C3,CASP1,CCL13,CCL20,CCL22,CCL3,CCL4,CCL7,CD109,CD300E,CD33,CD40,CD55,CD72,CD83,CD86,CSF1,CSF1R,CXCL8,EREG,IL10,IL15,IL15RA,IL16,IL1R1,IL1R2,IL1RAP,IL1RN,IL2RA,IL6,IL7R,MMP9,NRP1,SOD2,TGFA,TLR1,TNF,WARS1	ATP-gamma-S,CEBPB,IFNG,IL1B,IL2,IL6,IRF1,NFKB1,NFKBIA,NFkB (complex),RELA,STAT1,STAT3,TNF
disease		HBB		transporter	Inhibited	-3.571	bias	-0.767	-0.827	5.91e-29	ABL1,ACP5,ACTN4,ANGPT2,ARHGEF12,ARSA,ARSB,B4GALT1,BAX,BCL2,BCL2L1,CASP3,CCL3,CCL4,CCL5,CCN1,CDKN1A,COL3A1,COL5A1,CSF3R,CTSB,CTSL,CXCL10,CXCL5,DCN,ENAH,ENPP2,ERBB2,ERBB3,ESPL1,EZR,F2R,F3,FAS,FN1,FUT8,GUSB,HGF,ICAM1,IFNGR1,IGFBP7,IL10,IL12B,IL15,IL18,IL1B,IL1RL1,IL2RA,IL4,IL4R,IL6,IL6ST,IL7R,IQGAP2,ITGA2,ITGA6,ITGAV,ITGB1,ITGB2,KRT18,LAMP2,LEFTY2,LEPR,LGMN,LIF,LIFR,MAN1A2,MMP7,OMG,PDGFRA,PLAU,POMC,…	Ap1,CEBPB,ERK1/2,ESR1,ESR2,FOS,HIF1A,IL6,JUN,JUND,MYC,NFKB1,NFKBIA,NFkB (complex),RB1,RELA,SP1,STAT1,STAT3,TP53,beta-estradiol,medroxyprogesterone acetate
disease		P38 MAPK		group	Activated	6.264	bias	0.645	-0.013	1.07e-28	ADAM9,AREG,ARHGAP1,AXL,BCL2,BCL2L1,BGLAP,BGN,C3,C4BPB,CA5A,CA6,CCL5,CD55,CD63,CD70,CDC27,CDH1,CDH2,CDKN1A,CEBPB,COL4A1,COL5A1,CSF1,CSF3,CSF3R,CX3CL1,CXCL1,CXCL10,CXCL11,CXCL8,DMP1,EPHA1,ERBB2,ERBB4,EREG,EZR,FGF23,FKBP5,FLT1,FLT4,FN1,FUCA1,GDF15,HGF,ICAM1,IGFBP3,IL10,IL12B,IL17A,IL18R1,IL4,IL6,IL7,ITGB1,KITLG,KLK3,KYAT1,LCN2,MEPE,MMP7,MMP9,NGFR,NOTCH2,OCLN,PDGFRA,PGF,PIK3IP1,PLA2G4A,PRDX6,PRG2,PTE…	Ap1,CDKN2A,CTNNB1,ERK,EZH2,HIF1A,HMGB1,Histone h3,JUN,NFKB1,NFKBIA,NFkB (complex),RELA,RNA polymerase II,SMAD3,SMAD4,SMAD7,SP1,STAT1,STAT3,TP53
disease		indomethacin		chemical drug	Activated	3.665		0.244	1.202	1.97e-28	ANGPTL2,ANPEP,ANXA4,APOE,AREG,B4GALT1,BCL2,BCL2L1,C3,CA12,CCL15,CCL20,CCL28,CCN1,CD93,CDH1,CDH2,CDKN1A,CEMIP2,CES1,CLEC1B,CLU,COMP,CPM,CRIM1,CRLF1,CSF1,CST5,CTHRC1,CTSH,CXCL12,CXCL16,CXCL17,CXCL8,DAB2,DBI,DDAH1,EIF4G1,ENPP2,ERBB2,EREG,ERN1,FADD,FBLN2,FKBP5,FN1,FSTL1,GPNMB,HSD17B3,HYOU1,IGFBP3,IGFBP4,IL17F,IL1B,IL1R1,IL6,INSR,IQGAP2,ITGA2,ITGAV,ITGB1,KITLG,KLK3,LAP3,LGALS3BP,LPL,LRP11,LYN,MAP2K6,M…	AR,Ap1,BRCA1,CTNNB1,ESR1,ESR2,FOS,FOXO1,JUN,JUND,NFKBIA,NFkB (complex),NOTCH1,PGR,RARA,RELA,RNA polymerase II,SP1,STAT1,STAT3,TP53,Vegf,beta-estradiol,estrogen receptor
disease		butyric acid		chemical - endogenous mammalian		0.11		0.082	0.52	2.03e-28	ADAM8,ADGRE1,ALDH1A1,ANXA11,ARHGEF12,BCAM,BCL2,BCL2L1,BGN,CCL19,CCL4,CCL5,CD274,CD63,CDH1,CDH5,CDKN1A,CLEC5A,CLEC7A,CLU,COL18A1,COL3A1,CX3CL1,CXADR,CXCL6,ENO1,ERBB2,F3,FAS,FASLG,FKBP4,FKBP5,FN1,IL10,IL1B,IL1R2,IL1RN,IL2RA,IL6,ITGA5,ITGAV,ITGBL1,LAMB1,LGALS1,LGALS3,LTBP2,LY6D,MET,MMP12,MMP13,MMP7,MMP8,MMP9,PECAM1,PLAU,SERPINA1,SPINK5,SRC,THBS2,THY1,TNF,TNFRSF11A,VCAM1,WAS,XCL1	Ap1,CD44,CEBPB,CTNNB1,ERK,ESR1,IL6,JUN,NFATC2,NFKB1,NFKBIA,NFkB (complex),NR3C1,Nfat (family),P38 MAPK,RELA,STAT1,STAT3,TP53
disease		FOS		transcription regulator	Activated	2.692	bias	0.259	-0.064	2.23e-28	C3,CASP3,CCL11,CCL16,CCL20,CCL22,CCL3,CCL4,CCL5,CCL7,CFB,CSF1,CSF3,CXCL1,CXCL10,CXCL3,CXCL5,CXCL6,CXCL8,FLT1,GDF15,ICAM1,IL10,IL12B,IL15,IL17A,IL1B,IL1R1,IL1RN,IL4,IL6,IL7,LIF,MAPKAPK2,MMP9,NFATC3,PECAM1,PLA2G4A,TGFB1,TGFB2,TNF,VCAM1	Ap1,CD163,CEBPB,HBB,IL1B,IL6,NFKB1,NFKBIA,NFkB (complex),RELA,STAT1,STAT3,TNF,TNFSF12
disease		MYC		transcription regulator		1.222	bias	0.354	0.933	2.66e-28	AGER,BAX,BCL2,BCL2L1,BGN,BNIP3L,CCL11,CCL17,CCL26,CCL5,CCL7,CD40,CD46,CD55,CD70,CD80,CD83,CD86,CDH5,CDKN1A,CEBPB,COL3A1,CRHR1,CSF3,CXCL1,CXCL10,CXCL11,CXCL12,CXCL3,CXCL6,CXCL8,CXCL9,DDC,F3,FABP4,FADD,FAS,FASLG,FCER2,FN1,HMOX1,ICAM1,IL10,IL12B,IL17A,IL1B,IL1RL1,IL1RN,IL2RA,IL31,IL32,IL6,ITGAM,ITGAV,ITGB2,LEP,MIF,MMP12,MMP13,MMP9,NFATC1,NGFR,NOTCH3,NPPB,OCLN,PLA2G4A,PLAU,PLAUR,PTEN,SELE,TGFA,TGFB1,…	Ap1,EGR1,JUN,Jnk,NFKB1,NFKBIA,NFkB (complex),P38 MAPK,RELA,SB203580,STAT1,STAT3,TNF,TP53
disease		ERK		group	Activated	3.947	bias	0.485	1.844	3.73e-28	ACOX1,ADAM8,ANGPT2,ANXA2,BAX,BCL2L1,BSG,CD14,CD40,CD55,CD80,CD86,CDH1,CDKN1A,CEBPB,CLU,CRH,DDC,FABP4,FCGR2A,FGA,FLT1,FXYD5,GDF15,GH1,GPNMB,HGF,HMOX1,ICAM1,IL10,IL17A,IL1B,IL1R1,IL1RL1,IL4,IL6,INSR,ITGAM,LCN2,LDLR,LGALS3,LPL,MANF,MMP12,MPO,MRC1,NGFR,NOS1,OCLN,P4HB,PLA2G4A,PLAUR,POMC,S100A11,SDC1,TEK,TFPI2,TIMP1,TMSB10/TMSB4X,TNF,TNFRSF10B,TNFRSF12A,TNFRSF21,TNFSF11,TSPAN8,VCAN	Ap1,CEBPB,EGR1,IL1B,IL6,NFKB1,NFKBIA,NFkB (complex),NR3C1,P38 MAPK,RB1,RELA,SMAD3,SP1,STAT1,STAT3,TNF,TP53,indomethacin
disease		dextran sulfate		chemical drug	Activated	2.377	bias	0.437	-0.591	4.76e-28	ACHE,ADGRE1,ADGRE5,ADGRG1,ALDH1A1,ANXA2,BAX,BCL2,BCL2L1,C7,CASP3,CCL20,CD14,CD300C,CD79B,CD80,CD83,CD86,CDH1,CDH2,CDKN1A,CEACAM5,CLU,COL4A1,COL5A1,COL6A3,CSF1,CXCL8,DAG1,DDR1,DPP6,ESYT2,FABP1,FABP4,FES,FIS1,FSTL1,FURIN,FXN,GGT1,GRN,HLA-DRA,ICAM1,IFI30,IFNGR2,IGFBP3,IL10,IL12B,IL17A,IL18BP,IL18R1,IL1B,IL1R1,IL1RL1,IL32,IL6,ITGA5,ITGAM,ITGB5,ITGB7,KLK3,LDLR,LEP,MAD1L1,MMP12,MMP7,MMP9,NAMPT,NFATC1,N…	Ap1,CEBPB,EGR1,HIF1A,IL6,JUN,Jnk,NFKB1,NFKBIA,NFkB (complex),NR3C1,P38 MAPK,RELA,SP1,STAT1,STAT3,TGFB1,TNF,butyric acid
disease		TLR4	0.153	transmembrane receptor	Activated	5.885	bias	0.601	0.797	6.13e-28	ACOX1,ANXA4,ARNT,B4GALT1,BGLAP,BLMH,C3,C5,CASP3,CCL20,CCL5,CD14,CD164,CD244,CDH1,CHI3L1,CLU,COL18A1,CRH,CSF3,CTSB,CTSH,CTSV,CXCL10,CXCL16,CXCL3,CXCL8,DSG3,ENAH,ENO1,EREG,EZR,F3,FABP4,FASLG,FETUB,FGA,FLRT2,FN1,FOLR2,FOSB,FSHB,FSTL1,HMOX1,ICAM1,IGFBP6,IL10,IL12B,IL1B,IL1RL1,IL6,ITGA2,ITGA6,ITGB1,KITLG,LAMP2,LGALS3,LGALS3BP,LPL,LTBP2,LTBP3,MET,MMP10,MMP13,MMP7,MMP8,MMP9,NAMPT,NFATC1,NPPB,NPTX1,NPTX2…	AR,Ap1,ESR1,ESR2,FOS,FOSL2,HIF1A,JUN,JUNB,JUND,NFATC2,NFKB1,NFKBIA,NFkB (complex),Nfat (family),REL,RELA,STAT3
disease		SMAD3		transcription regulator	Activated	4.369	bias	0.476	-2.737	6.86e-28	ABL1,ACTN4,ADAM9,AFP,AGRN,AHCY,ALCAM,ANGPT2,ANGPTL4,ANXA4,ARG1,ARHGAP25,ATP5IF1,AXIN1,AXL,BAX,BCL2,BCL2L1,BCR,BMPER,CASP1,CASP10,CASP3,CASP8,CCL5,CCN4,CD274,CD48,CD55,CD86,CDH1,CDH2,CDKN1A,CEP85,CKAP4,CLPP,CLU,CNTNAP2,COL15A1,COL3A1,COL4A1,COL5A1,COL6A3,COX5B,CSF1R,CSPG4,CST6,CSTB,CTSB,CTSV,CXCL10,CXCL11,CXCL8,CXCL9,DBI,DCTPP1,EFEMP1,EGLN1,EIF4G1,ENO1,EPCAM,EPHA2,ERBB2,EZR,F2R,F3,FABP1,FABP2,FABP…	Ap1,CTNNB1,EGR1,EZH2,HIF1A,JUN,Jnk,MAPK14,MYC,NFKB1,NFKBIA,NFkB (complex),PTEN,REL,RELA,SP1,STAT3,TP53
disease		MYF6		transcription regulator	Activated	2.787	bias	0.447	0.367	7.21e-28	ACP5,AGER,AREG,AXL,BAX,BCL2,BCL2L1,BGLAP,BGN,CCL4,CDH1,CDH5,CDKN1A,CLU,COL3A1,CXCL1,CXCL10,CXCL6,CXCL8,EPHA2,EREG,FABP4,FAS,FN1,GDF15,GPRC5C,HBEGF,HMOX1,ICAM1,ICAM3,IFNAR1,IL10,IL12B,IL17A,IL17F,IL1B,IL31,IL6,INPP1,ITGAM,ITGAV,ITGB2,KRT18,KYNU,LAMB1,LCN2,LDLR,LIF,MCAM,MMP13,MMP9,NOTCH3,PECAM1,PLAU,RECK,SORT1,TGFA,TGM2,TIMP1,TNF,TNFRSF10B,TP53,TYMP,VCAN,VTCN1	Ap1,CEBPB,CTNNB1,ERK,ERK1/2,HIF1A,IL6,JUN,NFKB1,NFKBIA,NFkB (complex),PI3K (complex),RELA,STAT1,STAT3,TCF,TP53
disease		CAMP		other	Activated	3.818	bias	0.417	-0.206	1.07e-27	ADA,ADAM8,ARG1,BCL2,C3,CASP1,CCL11,CCL19,CCL20,CCL4,CCL5,CD14,CD209,CD40,CD74,CD80,CD83,CD86,CDKN1A,CFH,COL18A1,CSF3,CXCL10,CXCL3,CXCL6,CXCL8,EGF,ENG,ENPP2,EPHB4,GDNF,HGF,HMOX1,ICAM1,IL10,IL12B,IL17A,IL17F,IL18,IL1B,IL4,IL6,LY96,MMP13,MMP9,MPO,MRC1,MSR1,NDST1,NRP1,OCLN,OLFM4,OSMR,PARP1,PECAM1,PGF,PIGR,PTN,REG3A,SDC1,SORT1,SPON2,TFF2,TGFB2,TGFBR2,TGFBR3,TGM2,THBS2,THBS4,TIE1,TIMP2,TNF,TNFRSF1B,TP5…	APP,CEBPB,CSF2,EGR1,IL17A,IL6,JUN,NFKB1,NFKBIA,NFkB (complex),RELA,SP1,STAT1,STAT3,TNF,dextran sulfate
disease		TP63		transcription regulator		0.78		0.197	1.277	2.04e-27	AGER,AREG,ARG1,BAX,BCL2,BCL2L1,C3,CASP8,CCL20,CCL3,CCL4,CCL5,CCN1,CD14,CD163,CD200,CD200R1,CD274,CD40,CD70,CD80,CD86,CDH1,CFB,CSF3,CXCL10,CXCL3,CXCL6,CXCL8,DAB2,EGF,EREG,F3,FAS,FASLG,FCGR2B,FLT3LG,FLT4,GDNF,HBEGF,HMOX1,ICAM1,IL10,IL12B,IL15,IL15RA,IL17A,IL17F,IL18,IL18BP,IL1B,IL2RA,IL4,IL6,IRAK4,ITGAM,LCN2,LILRB4,LYVE1,MARCO,MERTK,MET,MIF,MMP9,NMI,NOS1,PLA2G4A,PLAT,PTX3,SELE,SMPD1,SMPDL3A,SOD2,SP…	Ap1,IKBKB,IL1A,IRF3,JUN,MYD88,NFKB1,NFKBIA,NFkB (complex),NR3C1,RELA,STAT1,STAT3,TICAM1,TLR4,TP53
disease		IRF1		transcription regulator	Activated	4.52	bias	0.614	0.801	2.41e-27	ADAM15,ADAM9,APOA1,APOA2,APOA4,APOB,AREG,ASPN,BCL2,BGLAP,BGN,C3,CCL20,CCL4,CD59,CDH1,CDH2,CDH5,CDH6,CDKN1A,CES1,CHRDL1,COL3A1,COL4A1,COL6A3,CXCL10,CXCL3,ELN,ENG,EREG,F12,FBN2,FCGR2B,FN1,FSHB,FSTL3,GAST,GZMB,HBEGF,HMOX1,IL12B,IL15,IL1B,IL2RA,IL32,IL4,IL6,ITGB1,ITGB5,KLK3,LAMB1,LDLR,LEFTY2,MMP12,MMP13,MMP9,MSTN,PDCD1,PTPRK,PTX3,SLC51B,SPON1,TF,TGFA,TGFB1,TGFB2,THBS2,THBS4,TIMP1,TIMP2,TIMP3,TIMP4,TN…	Ap1,CTNNB1,ERK,HIF1A,JUN,NFKBIA,NFkB (complex),NOTCH1,SMAD2,SMAD3,SMAD4,SMAD7,SP1,STAT1,STAT3,TGFB1,TP53,Tgf beta
disease		POU5F1		transcription regulator	Activated	2.324	bias	0.27	0.923	3.35e-27	ANGPTL4,CCL11,CCL17,CCL28,CDKN1A,CTSB,CTSH,CX3CL1,CXCL10,CXCL13,DCN,DLL1,DPP4,EGF,EPO,FSTL1,GDNF,HBEGF,IGFBP3,IL10,IL15,IL16,IL17A,IL1RN,IL31,IL32,IL6,IL7,LIF,MMP10,MMP7,MMP8,MSTN,NAMPT,OSM,RECK,TGFB1,TNF,TNFRSF10A,TNFRSF11B,TNFRSF14,TNFRSF8,TSHB
disease		MAPK14		kinase	Activated	3.02	bias	0.446	1.309	3.94e-27	AIFM1,BAX,BCL2,BCL2L1,BTC,CCL20,CCL3,CCL4,CCL5,CCL7,CD80,CD83,CD86,CSF1,CSF3R,CXCL1,CXCL10,CXCL13,CXCL3,CXCL5,CXCL8,HBEGF,ICAM1,IL10,IL12B,IL17A,IL18,IL1B,IL1R2,IL1RAP,IL1RL2,IL1RN,IL31,IL4,IL6,ITGAM,ITGB2,LIFR,PDGFRB,TGFB1,TNF,TNFSF13B,TP53,XCL1	CAMP,IL10,IRF1,IRF3,IRF8,NFKB1,NFKBIA,NFkB (complex),RELA,STAT1,STAT3,TLR7,TLR9,prostaglandin E2
disease		Alpha catenin		group	Inhibited	-5.089	bias	-0.784	-1.043	4.94e-27	ADA,ADA2,AGR2,AREG,ARG1,AXL,BAX,BCL2L1,BST2,CASP1,CASP3,CCL22,CCN1,CDH1,CDH2,CDKN1A,CEACAM1,COL4A1,COL5A1,COL6A3,COL9A1,CTSV,CXCL17,CXCL8,DCN,DDAH1,DKK3,DLL1,EFNA4,ELN,ENG,EPHA2,ERBB3,F11R,F2R,F3,FAS,FGFR2,FN1,FOSB,GAL,GPNMB,HAGH,HBEGF,HGF,HSPA1A/HSPA1B,ICAM1,IGFBP2,IGFBP3,IGFBP6,IGFBP7,IL13RA1,IL17A,IL17D,IL17F,IL1B,IL1RAP,IL4R,IL6,ING1,INSR,ITGA2,ITGA6,ITGB1,KLK3,L1CAM,LAMB1,LCN2,LIF,LYN,MFGE8,…	Ap1,CTNNB1,EGR1,ERK,ESR2,HIF1A,JUN,Jnk,NFKBIA,NFkB (complex),NRG1,RELA,SP1,STAT3,TP53,TP63,TP73
disease		forskolin		chemical toxicant	Activated	2.9	bias	0.368	0.178	5.48e-27	ADAM8,B2M,BAX,BCL2,BST2,CASP1,CASP2,CASP3,CASP8,CCL19,CCL20,CCL5,CD274,CD40,CD74,CD80,CDH2,CDKN1A,CEACAM1,CEBPB,CFB,CTSS,CXCL10,CXCL11,CXCL16,CXCL3,CXCL8,CXCL9,F3,FADD,FAS,FASLG,FN1,GBP4,IL10,IL12B,IL12RB1,IL15,IL17RA,IL18,IL18BP,IL1B,IL4,IL6,IL7,MMP9,PDCD1LG2,PIGR,PSME1,PSME2,RIGI,TGFB1,TLR3,TNF,TNFRSF1A,TNFSF13B,TP53,TRIM21,VCAM1	IFNG,IRF1,IRF8,JUN,NFATC1,NFKB1,NFKBIA,NFkB (complex),REL,RELA,RNA polymerase II,SPI1,STAT1,STAT2,STAT3
disease		filgrastim		biologic drug		-0.883		-0.195	0.034	7.18e-27	AFP,AXIN1,BAX,BCL2,BGLAP,BMPER,BNIP2,BNIP3L,CASP1,CASP10,CASP2,CASP3,CCL20,CCL5,CD27,CD274,CD40,CD63,CD70,CDH1,CDH2,CDKN1A,CRADD,CST6,CTSB,CTSV,CXCL10,CXCL12,CXCL3,CXCL5,CXCL8,CXCL9,DFFA,EFEMP1,ENO1,EPCAM,EPHA2,FABP1,FABP2,FADD,FAS,FASLG,FUCA1,GBP4,GPI,IL6,IL6ST,KLK14,KRT18,LAMP1,LAMP2,LEFTY2,MMP9,NPC2,NRP1,PARP1,PDCD1LG2,PDGFRA,PECAM1,PODXL,SERPINA1,SIRPA,SLC27A4,SMPD1,SRC,TCL1A,TF,TGFB1,TGFB2,T…	AKT1,BRCA1,CASP3,CDX2,CTNNB1,HDAC1,IRF3,MYC,NFKB1,NFKBIA,NFkB (complex),POU2F1,POU5F1,RB1,RELA,RNA polymerase II,SOX2,SP1,STAT1,TERT,TFAP2A,TP53
disease		paclitaxel		chemical drug	Activated	4.821	bias	0.283	-0.216	8.52e-27	ACP5,AREG,BAX,BCL2,BGLAP,CCL5,CD40,CD74,CD80,CD83,CD86,CDH1,CXCL1,CXCL10,CXCL3,CXCL5,CXCL6,CXCL8,DAB2,DLL1,EFEMP1,EPO,EREG,F3,FAS,FASLG,FLT1,FN1,GNAS,HMOX1,ICAM1,IL10,IL12B,IL18,IL1B,IL4,IL6,KITLG,LDLR,MAP2K6,MMP13,MMP9,NFATC1,NGFR,NPY,NRP1,PECAM1,PLAU,PLAUR,PRDX1,PTEN,SOD2,TGFB1,TGM2,TIMP1,TIMP2,TNF,TNFSF11,TP53,VCAM1	Ap1,CEBPB,EGR1,IL6,JUN,Jnk,MAPK14,NFKB1,NFKBIA,NFkB (complex),NR3C1,P38 MAPK,REL,RELA,STAT1,STAT3
disease		GRN	0.584	growth factor	Inhibited	-2.452	bias	-0.316	0.033	9.94e-27	ADAM8,AREG,BCL2L1,BGN,COL15A1,COL3A1,COL5A1,COL6A3,CTSB,CTSV,CXCL10,CXCL12,CXCL6,ELN,ENG,EREG,FSTL1,ICAM2,IGFBP2,IGFBP4,IGFBP6,IGFBP7,IL1B,IL6,IL6ST,ITGA5,ITGAM,KLK3,LYN,MMP12,MMP13,MMP9,PDGFRA,PLAU,PTX3,RHOC,SELE,TGM2,THBS2,TIMP1,TNC,TNF,TNFRSF12A,TSPAN8,VCAM1	APC,Alpha catenin,Ap1,CTNNB1,HIF1A,JUN,Mapk,NFKB1,NFKBIA,NFkB (complex),PPARG,REL,RELA,STAT3,TCF,TP53,YAP1
disease		SMAD4		transcription regulator	Activated	2.267	bias	0.324	-0.508	1.05e-26	ACOX1,ACP5,ADAMTS16,ADGRG1,AKR1B10,APOA1,AREG,ARHGAP1,ATP1B1,ATP6AP2,B4GALT1,BCL2,BGLAP,BNIP3L,CALCA,CCL11,CCL13,CCL18,CCL5,CD14,CD163,CD200,CD4,CD55,CD80,CD86,CDH2,CDKN1A,CEBPB,CGREF1,CLU,COL15A1,COL18A1,CRH,CRHR1,CSF1,CTSV,CXCL1,CXCL10,CXCL13,CXCL3,CXCL5,DAB2,DMP1,EPHA4,EREG,EZR,FAS,FASLG,FGF23,FGFR2,FKBP5,FN1,FOSB,FSHB,GAL,GAST,GFRA1,GH1,GNAS,GPRC5C,GRN,HLA-DRA,HMOX1,HSPA1A/HSPA1B,ICAM1,IGFBP3…	Ap1,CEBPB,ERK1/2,ESR2,FOS,FSH,HIF1A,IL1B,JUN,JUND,MAPK14,NFKB1,NFKBIA,NFkB (complex),RELA,SMAD3,SP1,STAT3,forskolin
disease		MYD88		other	Activated	6.795	bias	0.737	0.904	1.08e-26	ADAM15,ANXA3,AOC3,ARHGAP25,AZU1,B2M,BCL2L1,CCL3,CCL4,CCL5,CD163,CD46,CD48,CD55,CD59,CD74,CD83,CEACAM1,CEACAM6,CLC,CLEC5A,CLEC7A,CLU,CR1,CSF1R,CST5,CXCL1,CXCL10,CXCL8,ENO1,FBP1,FCAR,FKBP5,FLT3LG,GLIPR1,GZMB,HLA-DRA,ICAM2,IL10,IL18R1,IL1R1,IL1R2,IL1RAP,IL32,IL4R,IL5RA,IRAK4,ITGAM,ITGB7,KLRD1,LAIR1,LAP3,LDLR,LGALS3,LGALS8,LILRA5,LY75,MAP2K6,MERTK,MME,MMP12,MMP8,MMP9,NECTIN2,NFKBIE,OLFM4,PCSK9,PILRA,…
disease		STAT6		transcription regulator	Activated	2.767		0.136	3.01	1.61e-26	ACE2,ADGRE1,AREG,AXIN1,BAX,BCL2,BCL2L1,CASP10,CASP3,CASP8,CD274,CD40,CD80,CD86,CDKN1A,CELSR2,CLU,CXCL1,CXCL10,CXCL5,CXCL6,CXCL8,DDAH1,ENPP2,EPHA2,EREG,FAS,FLT3LG,FOLR1,GDF15,HBEGF,HLA-A,ICAM1,IDUA,IGFBP3,IL10,IL1B,IL1RAP,IL4,IL6,IRAK4,ITGA5,ITGA6,ITGB5,KLK3,LGALS3,LILRB4,MMP9,NCS1,NFATC1,NT5E,OSMR,PLAU,PLAUR,PLIN3,PRELP,SH2B3,SOD2,SPTLC1,STC1,TFPI,TFPI2,TGFA,TGFBR2,THBD,TIMP2,TNF,TNFRSF10A,TNFRSF…	Ap1,CEBPB,CTNNB1,ERK,ERK1/2,JUN,MAPK14,NFATC2,NFKB1,NFKBIA,NFkB (complex),RELA,SP1,STAT1,STAT3,TLR4,TNF,TP53,paclitaxel
disease		E. coli lipopolysaccharide		chemical - endogenous non-mammalian	Activated	4.621	bias	0.743	-0.703	2.04e-26	AIF1,APOC1,APOE,AXL,B2M,BAX,BCL2,C1QA,C3,CASP3,CCL3,CCL4,CD14,CD200,CD300A,CD300LF,CD33,CD74,CLEC7A,CLU,CSF1,CSF3R,CSPG4,CTSB,CTSS,CTSZ,GAS6,GPNMB,GRN,GUSB,HLA-DRA,ICAM1,IL10,IL12B,IL1B,IL6,ITGB2,KLRD1,LAG3,LGALS3,LGALS3BP,LPL,MERTK,MMP13,NPC2,OLR1,PDGFRA,PECAM1,PTPN1,SIRPA,TGFB1,TIE1,TNF,TOMM20,TREM2	CBL,GRN,IL10,IL1B,IRF8,NFAT (complex),NFATC1,NFKB1,NFKBIA,NFkB (complex),PPARGC1A,RELA,STAT1,STAT3,TNF,TP53,TREM2,hydrogen peroxide
disease		BHLHE40		transcription regulator	Activated	6.276	bias	0.493	0.376	2.3e-26	AFP,AGR2,ANGPT2,ANGPTL4,APOA1,APOA2,APOA4,APOB,AREG,ATP5IF1,BGLAP,BGN,CCL11,CCL18,CCL20,CCL22,CCL7,CDH1,CDH2,CDH5,CDKN1A,CSF1,CXCL3,CXCL6,ENG,ERBB2,EREG,FN1,FSHB,FSTL3,FURIN,GAST,GDNF,HMOX1,ICAM1,IL10,IL12B,IL17A,IL18,IL1B,IL31,IL32,ITGA6,ITGB1,ITGB5,ITGB7,KITLG,MET,MMP13,NAMPT,NOTCH3,NPPC,PDGFRB,PILRA,PLAU,PTEN,PTPRC,PTPRK,PTX3,SELE,SELPLG,SHISA5,TGFB1,TGFB2,TIMP1,TIMP3,TNC,TNF,TNFRSF10A,XCL1	AR,Ap1,CTNNB1,JUN,NFKB1,NFKBIA,NFkB (complex),RELA,SKIL,SMAD2,SMAD3,SMAD4,SMAD7,SP1,SPP1,STAT3,TP53
disease		dihydrotestosterone		chemical - endogenous mammalian	Activated	3.502	bias	0.345	0.885	2.39e-26	ALDH1A1,ARG1,C3,CCL17,CCL4,CCL5,CCN1,CCN4,CD14,CD200,CD200R1,CD274,CD40,CD5,CD80,CD83,CD86,CLEC10A,CSF3,CXCL1,CXCL10,CXCL12,CXCL13,CXCL3,CXCL6,CXCL8,GDF15,GZMB,HLA-A,HMOX1,ICAM1,IL10,IL12B,IL15,IL17A,IL17F,IL18,IL18R1,IL1B,IL1RAP,IL1RN,IL32,IL4,IL6,IL7,IL7R,IRAK4,ITGAM,ITGB7,MARCO,MET,MMP10,MMP7,MMP8,MMP9,MRC1,MSR1,NFKBIE,OLR1,PARP1,PDCD1,PILRA,PLA2G4A,REG3A,SELE,TGFB1,TIMP1,TNF,TNFRSF12A,TNFRSF1…	IL10,IL1B,IRF8,JUN,MYD88,NFATC2,NFKB1,NFKBIA,NFkB (complex),RELA,STAT1,STAT3,TLR2,TLR4
disease		32-134D		chemical reagent	Inhibited	-3.86	bias	-0.646	1.685	3.21e-26	ACOX1,ACP5,APOE,AREG,ARG1,BAX,BCL2,BCL2L1,CCL11,CCL17,CCL20,CCL22,CCL26,CCL5,CCL7,CD40,CD72,CD79B,CD80,CDKN1A,CEP43,CKAP4,CLPS,COL3A1,CRADD,CTSB,CTSS,CXCL10,CXCL3,DDAH1,EPHA2,FABP1,FABP4,FCER2,FCGR2A,FCGR3A/FCGR3B,FCRL1,FKBP5,FLRT2,FN1,IGF2R,IL10,IL12B,IL15,IL17A,IL17F,IL18R1,IL1B,IL1RN,IL2RA,IL31,IL4,IL4R,IL5RA,IL6,IL6ST,INPP1,ITGB7,LGALS3BP,LIF,LIFR,LILRB4,LY6D,LY75,MAP3K5,MMP12,MMP13,MMP9,MVK,…	Ap1,BCL6,CEBPB,ERK1/2,IFNG,IL10,IL13,IL4,IRF1,IRF8,NFKB1,NFkB (complex),RELA,STAT1,STAT3,STAT6
disease		Pam3-Cys-Ser-Lys4		chemical reagent	Activated	4.893	bias	0.606	0.399	3.26e-26	BCL2,BCL2L1,CCL22,CCL3,CCL4,CCL5,CCN1,CD40,CD80,CD83,CD86,CEBPB,CXCL1,CXCL10,CXCL3,CXCL5,CXCL6,CXCL8,ICAM1,IL10,IL12B,IL15,IL18,IL1B,IL1R2,IL32,IL6,MMP9,PMVK,PTGDS,SELE,TF,TGFB1,TNF,TREM2,VCAM1	E. coli lipopolysaccharide,IL17A,IL1A,JUN,NFATC2,NFKB1,NFKBIA,NFkB (complex),NR3C1,RELA,STAT1,STAT3,TLR4,prostaglandin E2
disease		EDN1	-0.002	cytokine	Activated	5.424	bias	0.628	2.17	5.39e-26	ATP1B1,AXL,B2M,BCL2L1,CASP1,CASP3,CASP8,CCN4,CD14,CD274,CD74,CD80,CD86,CFB,CLEC5A,CNTN1,CSF3,CTSS,CXCL3,DCBLD2,EREG,FABP2,FAS,FCGR2B,HAVCR2,HBEGF,HCLS1,IFNAR1,IFNGR2,IL10,IL12RB1,IL17RA,IL18BP,IL1R2,IL2RA,IL6,IL6ST,ITGA6,KRT18,LAP3,LDLR,LGALS3BP,LIF,LY75,LYN,MARCO,MERTK,MET,MSR1,NAMPT,NTRK3,NUB1,OLR1,PIGR,PLA2G4A,PRDX5,PSME1,PTPN6,PTPRC,SCARF1,SLAMF1,SLAMF6,SLAMF7,SOD2,TFF2,TGM2,THY1,TLR1,TNF,TNF…	BHLHE40,IFNG,IL2,IRF1,NFKB1,NFKBIA,NFkB (complex),STAT1,STAT3
disease		simvastatin		chemical drug		-1.494		-0.181	0.613	6.85e-26	APOE,AREG,ARG1,B2M,BAX,BCL2,BCL2L1,BGN,C1orf116,CALCA,CASP1,CASP3,CASP8,CCL16,CD63,CD74,CDH1,CDH2,CDKN1A,CHI3L1,CLU,CNTNAP2,COL3A1,COL4A1,CST6,CX3CL1,DBI,DCN,DCTPP1,DPP4,EGF,EGLN1,ELN,ENO1,ERBB2,F2R,FABP4,FKBP4,FKBP5,FN1,FSHB,GAS6,GPI,GRN,HLA-A,HSPA1A/HSPA1B,HSPB1,IGFBP2,IGFBP3,IGFBP4,IGFBP7,IL10,IL12B,IL1RL1,IL4,IL6,IL6ST,INHBB,INSL3,INSR,IQGAP2,ITGA2,ITGB1,KITLG,KLK3,KLK4,KLK7,LDLR,LEP,LGALS1,L…	AR,CTNNB1,ESR2,HIF1A,JUN,MYC,NFKBIA,NFkB (complex),NR3C1,PGR,RB1,RELA,RNA polymerase II,SP1,STAT3,TGFB1,TP53,TP73,dihydrotestosterone,progesterone
disease		cholecalciferol		chemical - endogenous mammalian		1.66	bias	0.456	-0.265	7.36e-26	ANGPTL4,C5,CA9,CCL19,CCL20,CCL22,CD274,CD70,CSF3,CTF1,CX3CL1,CXCL10,CXCL12,CXCL13,CXCL3,EPO,FASLG,GPI,HAVCR2,IL10,IL12B,IL16,IL17A,IL4,IL6,KITLG,NT5E,OSM,PGF,TNF,TNFRSF11B,VTCN1
disease		IL10RA	-0.071	transmembrane receptor		-1.789		0.026	1.012	8.88e-26	ADGRE5,ANGPT2,BCL2L1,CASP8,CCL17,CCL19,CCL22,CCL4,CCL5,CD14,CD274,CD40,CD55,CD58,CD80,CD83,CD86,CSF1R,CSF3,CX3CL1,CXCL10,CXCL13,CXCL3,CXCL6,CXCL8,F3,FCGR2A,FCGR2B,HAVCR2,HLA-A,ICAM1,IL10,IL12B,IL15,IL17A,IL18,IL1B,IL2RA,IL32,IL4,IL6,ITGB7,MMP9,NAMPT,OSM,SELE,TGFB2,TLR1,TLR3,TNF,TNFRSF11A,TNFRSF14,TNFSF13B,VCAM1	Ap1,IFNG,IL10,IRF1,IRF8,JUN,MYD88,NFKB1,NFKBIA,NFkB (complex),Pam3-Cys-Ser-Lys4,RELA,STAT1,STAT3
disease		actinomycin D		biologic drug	Inhibited	-2.078	bias	-0.392	0.991	1.27e-25	ANXA4,AREG,BCL2,CCN1,CDH1,CDH2,COL4A1,COL5A1,COMP,CXCL8,ENAH,EREG,EZR,FGF23,FLT4,FN1,FOSB,GAST,GRN,HBEGF,ICAM1,IL18,IL6,INSR,ITGA2,ITGA5,ITGAM,ITGAV,ITGB1,ITGB1BP2,LEP,LEPR,MCAM,MMP13,MMP7,MMP9,MYO9B,NFATC3,NPM1,NPPB,OLR1,PLAU,PLAUR,POMC,PXN,RETN,SDC1,SELE,TGM2,TIMP1,TIMP3,TNC,TP53,TTN,VCAM1,VCAN,VWF	AR,CTNNB1,EDN1,ESR1,ESR2,HIF1A,HRAS,ITGB1,JUN,NFKB1,NFKBIA,NFkB (complex),RELA,SP1,STAT1,STAT3,TGFB1,TNF,TP53,beta-estradiol
disease		docosahexaenoic acid		chemical drug	Inhibited	-2.086	bias	-0.29	-0.233	1.28e-25	ACP5,AHSG,ANGPT2,ANXA3,APOA1,APOB,APOE,BAX,BCL2,BCL2L1,CASP3,CCL20,CCL3,CCN1,CD14,CD40,CD55,CDH1,CDKN1A,CXCL3,CXCL8,DDAH1,EPO,F2R,F3,FABP1,FGA,HMOX1,ICAM1,IGFBP3,IL10,IL12B,IL18,IL1B,IL4,IL6,ITGAL,ITGB2,LCN2,LDLR,LGALS8,LPL,MMP9,NFATC1,NPPB,NTRK2,OLR1,PCSK9,PECAM1,PLAT,SELE,SOD2,THBD,TIMP1,TNF,TNFRSF10B,TNFRSF11B,VCAM1,VWF	ADIPOQ,EGR1,IRF1,IRF8,JUN,NFKB1,NFKBIA,NFkB (complex),REL,RELA,STAT1,STAT3,simvastatin
disease		cytokine		group	Activated	4.792	bias	0.643	-1.183	1.42e-25	ADGRG1,ANXA2,BCL2,BCL2L1,BGLAP,CCL18,CCL5,CD14,CD209,CD300A,CD40,CD80,CD83,CD86,CDH1,CEACAM6,CEBPB,CLC,CSF1,CTSL,CXCL10,FABP6,FCAR,GHRL,IGFBP3,IL10,IL12B,IL6,ITGAM,ITGB2,LRRC25,LY75,MCEMP1,PDGFRA,PDGFRB,PRTN3,PTH1R,PTPRB,PVALB,SERPINB8,TGFB1,TGFBR2,TNF,TNFRSF11B,TNFSF11,TREML2	Ap1,CCL2,CEBPA,CEBPB,Ca2+,IL6,IRF3,JUN,NFKB1,NFKBIA,NFkB (complex),NR3C1,P38 MAPK,PPARG,RELA,RNA polymerase II,STAT1,STAT3,cholecalciferol
disease		NR1H4		ligand-dependent nuclear receptor		0.459		-0.009	-2.005	1.46e-25	ASPN,BAX,BCL2,C3,CCL22,CCL5,CCN1,CD300LF,CD40,CDKN2D,CFB,CLEC12A,CLEC4M,CLEC5A,CSF3R,DCN,DPT,EFEMP1,EGF,ENTPD5,FAS,FASLG,FN1,FOLR2,FSTL1,GAS6,HEPACAM2,HGF,HLA-A,IL12B,IL12RB1,IL15RA,IL17A,IL18BP,IL1B,IL1RN,IL6,ITGAM,ITGB7,KITLG,KLK3,LCN2,LRG1,NAMPT,OCLN,OLFM4,OLR1,PAM,PDCD1,PDCD1LG2,PDGFRA,POMC,REG3A,REG4,SCARF1,SERPINB6,SERPINB9,SIRPB1,SLAMF6,SLAMF8,SPON1,TGFB1,TGM2,THBS4,TNF,TNFRSF14,TNNI3,TTR,…	IL10,IL10RA,IRF1,IRF3,IRF8,ITGAM,JAK1,JUN,NFKB1,NFKBIA,NFkB (complex),RELA,STAT1,STAT2,STAT3,STAT6
disease		EPAS1		transcription regulator	Activated	4.224	bias	0.604	0.818	1.51e-25	AFP,APOA1,BAX,BCL2,CASP1,CASP10,CASP3,CCL11,CCN1,CD27,CD28,CD55,CD70,CDH2,CDKN1A,CLEC11A,CXCL1,CXCL8,F3,FADD,FAS,FEN1,FN1,FSHB,GPI,GSTA1,HBEGF,HMOX1,IFNGR1,IGFBP4,IL1R2,IL6,IL7R,IRAK4,LPL,MMP12,NPM1,NPPB,NPY,NTRK2,OSM,PAPPA,PLA2G2A,PLAU,PLAUR,PTH1R,PTX3,PXN,RBP2,RETN,RRM2B,SELE,TF,TGFA,TGFB1,TNF,TNFRSF10A,TNFRSF10B,TNFRSF1B,TNFRSF9,TP53	Ap1,EGR1,JUN,Jnk,NFKB1,NFKBIA,NFkB (complex),REL,RELA,STAT1,STAT3,TNF,actinomycin D,reactive oxygen species
disease		FOXO1	0.269	transcription regulator	Activated	3.698	bias	0.426	-0.072	1.61e-25	ACOX1,APOE,ARG1,BACH1,BAX,BCL2,BCL2L1,CASP1,CASP8,CCL3,CCL4,CD40,CD80,CD83,CD86,CDH1,CDKN1A,CEBPB,CSF1,CXCL8,ERN1,FAS,GDF2,GDNF,HMOX1,IL10,IL12B,IL17A,IL1B,IL6,LDLR,LEP,MMP13,MMP9,MRC1,MSTN,PLA2G4A,PLAT,PLTP,PTEN,SDC1,SELE,SMPD1,TGFB1,TGFB2,TGFBR2,THBS2,TIMP1,TIMP2,TNF,TNFRSF1A,TNFRSF1B,VCAM1	Ap1,EGR1,IL1A,JUN,Jnk,NFKB1,NFKBIA,NFkB (complex),NR3C1,P38 MAPK,RELA,STAT1,STAT3,TNF,docosahexaenoic acid
disease		carbon tetrachloride		chemical toxicant	Activated	4.302	bias	0.521	0.487	1.78e-25	BAX,BCL2,BCL2L1,CCL22,CCL5,CCN1,CD209,CD27,CD4,CD40,CD80,CD86,CD93,CLU,CRH,CSF1,CX3CL1,CXCL1,CXCL3,CXCL8,F3,FAS,HMOX1,ICAM1,IGFBP2,IL2RA,IL6,ITGA6,LEP,LIF,MMP12,MMP13,MMP9,NOS1,PDCD1LG2,PLAT,PLAU,PLAUR,RETN,SELE,SOD2,TEK,TGFB2,TIMP1,TNFRSF1B,TNFSF11,TYMP,VCAM1,VWF	Ap1,EGR1,JUN,Jnk,NFKB1,NFKBIA,NFkB (complex),NR3C1,P38 MAPK,RELA,STAT1,STAT3,TP53,cytokine
disease		LEPR	1.087	transmembrane receptor		0.931		0.206	0.514	1.92e-25	ADGRE1,ANPEP,APOA1,APOE,BGN,C3,CCL15,CCL28,CCN1,CDH5,CEBPB,CES1,COL15A1,COL3A1,CTSB,CTSC,CTSZ,CXCL3,DDAH1,DPT,ENPEP,FABP1,FABP2,FABP6,FADD,FAS,FN1,GSTA3,IL17A,IL17F,IL1B,IL25,IL31,IL32,IL6,IL7,INSR,ITGAM,LCAT,LCN2,LDLR,OBP2B,OSM,PLTP,RARRES2,SDC1,SEMA7A,SERPINA1,SERPINC1,SLC51B,SULT2A1,TGFB1,TGFBI,TGM2,THBD,TIMP1,TIMP2,TNF,TNFRSF10A,TNFSF13,TNFSF8	CEBPB,GW 4064,IL6,NCOR1,NCOR2,NFKB1,NFKBIA,NFkB (complex),NR1H4,PPARA,PPARG,RELA,RXRA,STAT1,STAT3,THRA,THRB,TNF,obeticholic acid
disease		PRL	-0.288	cytokine	Activated	4.564	bias	0.49	0.098	2.04e-25	ACP5,ANGPT2,ANGPTL4,AREG,ARG1,AXL,BCL2,C1QA,CA12,CA9,CCN1,CD274,CDCP1,CDKN1A,CEBPB,CORO1A,CXCL12,ENO1,EPO,FABP2,FABP4,FASLG,FBLN2,FLT1,FN1,FXN,ICAM1,IFNGR1,IFNGR2,IGFBP3,IL2RA,IL6,INHBB,ITGAV,L1CAM,LAG3,LDLR,LEP,LPL,MANF,MIF,MMP13,NAMPT,NEFL,NOTCH1,NT5E,PGF,POMC,PTPRZ1,SFTPD,SOD2,STC2,TEK,TGFA,TGFB1,TGFBR2,TNFRSF11B,TNFRSF4,TNFRSF8,TNFRSF9,TP53,TRIM21,VCAM1	Akt,Ap1,CEBPB,CTNNB1,EPAS1,ERK1/2,FOXO1,HIF1A,NFKB1,NFKBIA,NFkB (complex),NOTCH1,RELA,RNA polymerase II,STAT1,STAT3,TP53,VEGFA,Vegf
disease		raloxifene		chemical drug		0.422		-0.005	0.053	2.74e-25	AGRP,AGXT,ANGPT2,ANGPTL4,ANXA3,ATP6V1D,BANK1,BAX,BCL2,BGLAP,C1QA,CASP2,CASP8,CCL20,CCL4,CD40,CD70,CD79B,CDH5,CDKN1A,CDKN2D,COL4A1,COMP,CTSV,CXCL10,CXCL8,ENPEP,FABP2,FABP4,FAS,FASLG,FGF23,FLT4,FN1,FOLR1,FOSB,FSHB,GPI,GRN,HMOX1,HYOU1,ICAM1,IGFBP7,IL10RB,IL15,IL17A,IL17RA,IL18,IL1B,IL1R1,IL4,IL6,IL7R,INSR,ITGAM,ITGAV,ITGB2,KLK3,LAMP2,LEFTY2,LEP,LPL,LTBR,MAVS,MMP9,MSRA,NAMPT,NFATC1,NPY,NRP2,PDCD1,PIK…	EGR1,FOS,FOXO1,JUN,LEP,MAPK14,NFE2L2,NFkB (complex),PPARA,PPARD,PPARG,RB1,RELA,SIRT1,SP1,SREBF1,STAT3,fatty acid,palmitic acid
disease		Akt		group	Activated	2.839	bias	0.267	0.809	3.18e-25	ADGRE1,AFP,AMY2B,ANGPT2,APOA1,APOA2,APOB,APOE,BAX,BCL2L1,C9,CASP3,CCL4,CCL5,CD86,CDKN1A,CEBPB,CELA2A,CLPS,COL3A1,CXCL10,CXCL6,EGF,FABP1,FGFR4,FN1,GDF15,GFER,GIP,HGF,HMOX1,HSPB1,ICAM1,IGF2R,IGFBP6,IL13RA1,IL1B,IL6,ITGB1,MMP12,MMP13,MMP9,PDGFRA,PDGFRB,PECAM1,PRSS2,QDPR,REG1A,SOD2,SORD,TF,TGFA,TGFB1,TGFB2,TGFBR2,TIMP1,TIMP2,TIMP3,TNF,TNFRSF12A,TP53,VCAM1	Ap1,CEBPB,EGR1,HIF1A,IGF1,IL6,Jnk,NFKB1,NFKBIA,NFkB (complex),NR3C1,P38 MAPK,RELA,STAT1,STAT3,TP53,carbon tetrachloride
disease		semaxinib		chemical drug	Activated	3.906	bias	0.416	-0.191	4.49e-25	ACE2,ACOX1,ADAM8,ADGRE1,AGRP,ALCAM,ALDH1A1,ANGPTL4,APOA1,APOA2,APOA4,APOB,APOE,BCL2,BCL2L1,CASP8,CD5,CD63,COL4A1,FN1,FYB1,HSPA1A/HSPA1B,IGFBP3,IL17A,IL18BP,IL1R2,IL1RN,IL6,INPPL1,ITGAM,LAMP1,LCN2,LDLR,LEP,LEPR,LGMN,LIF,LPL,MMP12,MMP13,MMP7,NBN,NFATC3,NPY,POMC,RETN,RNASET2,SELE,TGFB1,TGFBR2,TIMP1,TIMP3,TNF,TNFRSF4,VGF	ADIPOQ,CEBPB,EGR1,FOS,IL1B,IL6,Insulin,JUN,LEP,LEPR,NFKB1,NFKBIA,NFkB (complex),NR3C1,PPARG,RELA,SIRT1,SMAD3,STAT1,STAT3
disease		PPARGC1A		transcription regulator	Inhibited	-2.174		0.182	0.584	4.56e-25	ANXA2,ANXA3,AREG,B2M,BCL2,BCL2L1,BST2,CCL20,CD40,CDC27,CDH1,CDKN1A,CLU,COL3A1,COL5A1,CRH,CTSB,CTSH,CTSS,CTSV,CXCL10,CXCL11,CXCL3,CXCL9,DCN,EGF,ENO1,ERBB2,ERBB3,ERBB4,FLT4,FN1,GMPR,GPNMB,ICAM1,IGFBP3,IL1B,IL2RA,IL6,LAMP3,LIF,LYVE1,MARS1,MFGE8,MICOS10-NBL1/NBL1,MME,NECTIN1,NPY,NUDC,OCLN,P4HB,PDGFRA,PLAT,PSME1,PSME2,RIGI,RNASE4,SAMD9L,SCP2,SDC1,SERPINA3,SHISA5,SPINK1,STC2,TGFB1,TIMP1,TIMP2,TNF,TNFRS…	AR,Ap1,CEBPB,ERK1/2,ESR2,IRF1,IRF8,NFKB1,NFKBIA,NFkB (complex),NR3C1,PGR,PRL,RELA,STAT1,STAT3,TP53,progesterone
disease		estrogen		chemical drug	Activated	2.36	bias	0.539	0.456	5.24e-25	ACVRL1,ANXA3,AREG,BCL2,BGLAP,CCL5,CDKN1A,CLU,CSF1,CTSH,CTSL,CXCL12,CXCL6,ENG,ENPP2,EPHA1,ERBB2,ERBB3,F2R,FOLH1,HMOX1,HSPA1A/HSPA1B,IFI30,IGFBP4,IL18,IL1R1,IL6,INHBB,ITGB1,KYNU,L1CAM,LAMB1,LDLR,MATN2,MIF,MMP13,PDGFRA,PVALB,SLIT2,SMPD1,SNCG,STC1,TGFA,TGFB2,TGFBR2,THBD,TIMP1,TIMP3,TNF,TNFRSF11B,TNFSF11	AR,ARRB1,Ap1,EGFR,EGR1,ESR1,ESR2,FOS,HIF1A,IGF1,IGF1R,JUN,NFKBIA,NFkB (complex),NR3C1,PGR,RB1,SP1,TP53,estrogen receptor,raloxifene
disease		TP73		transcription regulator		1.456	bias	0.316	0.637	5.51e-25	BAX,BCAM,BCL2,BCL2L1,CD164,CD274,CD33,CD63,CDH1,CDH2,CDKN1A,CEBPB,CELSR2,COL3A1,COQ7,CPM,CXCL10,CXCL12,CXCL8,EPO,ERBB3,F3,FABP4,FAS,FASLG,FKBP5,FN1,GALNT10,GGT5,GPC1,HMOX1,IGFBP2,IL10,IL17A,IL17F,IL1B,IL1R1,IL32,IL4,IL6,IL7R,INSR,ITGB5,L1CAM,LAMP1,LCN2,LEP,LPL,MCAM,MME,MMP12,MMP9,MUC16,NBN,NFATC1,NOS1,NOTCH1,NOTCH2,NRP2,NT5E,PLA2G4A,PLG,PODXL,PTN,PTPRF,PTPRM,PTX3,SOD2,ST3GAL1,SUSD5,THBS2,TIMP2,TN…	AR,Akt,BRAF,CTNNB1,EGFR,ESR1,EZH2,HIF1A,JUN,NFKB1,NFKBIA,NFkB (complex),NR3C1,P38 MAPK,PTEN,RELA,SP1,STAT3,TP53,TSC22D1,YAP1,YBX1
disease		estrogen receptor		group		-0.702		0	1.774	5.93e-25	ACP5,AHSG,AIF1,ARG1,C1QA,CASP3,CCL19,CCL20,CCL22,CD28,CD4,CEACAM8,CHI3L1,CLEC10A,CXCL10,CXCL11,CXCL13,CXCL3,EREG,F3,GDF15,GRAP2,HAVCR2,HMOX1,IL15,IL1B,IL1R1,IL1R2,IL6,IL7R,ITIH4,LCN2,LRG1,MMP9,NADK,PARP1,PECAM1,PRKCQ,PTX3,S100P,SELE,SLAMF6,SLAMF8,TGFB1,TNFRSF14,VWF	AHR,Ap1,HIF1A,IL13,JUN,NFATC1,NFATC2,NFATC3,NFKB1,NFKBIA,NFkB (complex),RB1,RELA,SP1,STAT1,STAT3,STAT6,TGFB1,semaxinib
disease		phytohemagglutinin		chemical drug	Activated	5.87	bias	0.756	-3.784	6.4e-25	ACOX1,ADGRG1,ANGPTL1,APOA4,ASPN,BAX,BMPER,C2,C3,CASP8,CCN4,CD40,CDKN1A,CEBPB,COL6A3,COMP,COX5B,CTSC,CXCL10,DCN,DPT,EGLN1,ENO1,ERBB2,FABP4,FAM20A,FAS,FBLN2,GAS6,GDF15,GFRA1,HMOX1,ICAM1,IGFBP3,IGFBP6,IGFBP7,IL10,IL18,IL1B,IL1R2,IL1RAP,IL1RN,IL4R,IL6,INHBB,IRAK1,ISM1,ITGB1,KYAT1,LAMB1,LDLR,LIF,LIFR,LPL,MAP2K6,MMP15,OLR1,OSMR,PRDX3,PRDX5,PTN,PVALB,SEMA3G,SERPINA3,SERPINA7,SLC39A14,SOD2,STAT5B,STC1,SU…	Ap1,CEBPB,CREB1,D-glucose,HIF1A,IL6,MYC,NFKBIA,NFkB (complex),NR1H3,PPARA,PPARD,PPARG,PPARGC1A,RELA,RNA polymerase II,RXRA,SIRT1,STAT1,STAT3,TP53
disease		NFATC2		transcription regulator	Activated	2.884	bias	0.374	-1.486	6.44e-25	APOA1,APOA2,APOB,APOE,AREG,ART3,AXL,BCL2,CALCA,CCN1,CDKN1A,CLU,COL15A1,COL18A1,COL3A1,COL5A1,COMT,CRH,CXCL12,DSCAM,EGF,ERBB2,ERBB3,ESPL1,F7,FAS,FASLG,FEN1,FLT1,FN1,GAL,HBEGF,HGF,ICAM1,IGFBP2,IGFBP4,IGFBP6,IL10,IL1B,IL1RL1,IL6,ITGA5,ITGB1,KLK10,LCN2,LDLR,LGALS1,LIF,LPL,NAMPT,NGFR,NOS1,PDLIM7,PLAT,PTEN,PTGDS,PTX3,SCGB1A1,SERPINA3,SERPINB9,SFTPD,TGFA,TGFB2,TNF,TNFRSF11B,TNFSF11,TP53	Ap1,CEBPB,CTNNB1,EGF,EGR1,FOS,HIF1A,IL6,JUN,JUND,NFKBIA,NFkB (complex),RELA,RNA polymerase II,SP1,STAT1,STAT3,TGFB1,TP53,VDR,calcitriol,estrogen
disease		15-deoxy-delta-12,14 -PGJ 2		chemical - endogenous mammalian		-1.089		-0.099	-1.35	6.84e-25	ADA,AFP,ANGPTL4,AXL,B2M,BAX,BCL2,C3,CAMLG,CASP1,CASP2,CASP3,CCN1,CD55,CD83,CDH1,CDKN1A,CLEC7A,COL18A1,CX3CL1,CXCL1,CXCL10,CXCL3,ENG,EPHA2,EREG,FAS,FEN1,FGFR2,FKBP1B,FLT1,FN1,GPNMB,GRN,HAGH,HBEGF,HS6ST1,HSPA1A/HSPA1B,IGFBP3,IGFBP4,IGSF3,IL1B,IL4R,IL6,IL7,ITGA5,ITGA6,ITGB2,ITGB7,LEFTY2,LRG1,LY6D,MDK,MGMT,MICOS10-NBL1/NBL1,MMP13,NECTIN2,NOTCH1,NOTCH3,NRP1,PDGFRB,PECAM1,PLAU,PTEN,RRM2B,SERPINA1,SERPI…	Ap1,CTNNB1,EZH2,FOS,HIF1A,JUN,JUND,NFKB1,NFKBIA,NFkB (complex),RELA,SNAI1,SP1,STAT1,STAT3,TP53,TP63,TP73
disease		resveratrol		chemical drug	Inhibited	-2.456		-0.117	-0.702	9.95e-25	AXL,BAX,BCL2,C3,CA12,CD5,CD59,CD99,CDH1,CDH15,CDH5,COL4A1,COL5A1,CPM,CXCL1,CXCL12,CXCL8,DSC2,ERBB2,ERBB3,ERBB4,EREG,F11R,F12,FGFR2,FGFR4,FN1,GAL,HBEGF,HSPA1A/HSPA1B,HTRA2,ICAM1,ICAM2,ICAM3,IL6,ITGB1,KRT18,LDLR,LYN,MMP13,MMP15,MMP9,NOTCH3,NT5E,OCLN,PLAU,PLAUR,SERPINB9,TFF2,TFF3,TGFA,TGFB1,TGFB2,TGFBR2,TGFBR3,TGM2,TIMP1,TIMP2,TIMP3,TIMP4,TNC,TP53	Ap1,CTNNB1,EGF,EGR1,ERK,ESR1,ESR2,JUN,NFKBIA,NFkB (complex),PPARG,RB1,SMAD3,SP1,STAT3,TP53,bisphenol A,estrogen receptor,fulvestrant
disease		ANGPT2	0.318	growth factor	Activated	5.59	bias	0.601	-0.078	1.08e-24	ACOX1,AHSG,AIF1,AMFR,ARSB,BCHE,BCR,C5,C8B,CASP3,CCL18,CCL3,CCL4,CCL5,CD46,CD83,COL18A1,CPM,CRHR1,CSF1,CXCL10,CXCL12,CXCL8,DRG2,ENG,ENPEP,FAS,FASLG,FGR,FOLR2,GGT1,GZMB,HAVCR2,ICAM1,IFNGR2,IL10,IL15RA,IL1B,IL1R2,IL2RA,IL4,IL6,IL7R,INPP1,ITIH4,LAMP1,LBP,LCAT,MET,MIA,MMP12,MMP9,NT5E,OMG,PGF,PON2,PTPN1,PTPRC,SCARB2,SERPINA5,SRP14,TFPI,TIMP1,TIMP3,TNF,TRAF2,VIPR1,XCL1	Ap1,EGR1,ESR1,IL10,IL2,IRF8,JUN,Jnk,NFATC2,NFKB1,NFKBIA,NFkB (complex),Nfat (family),PARP1,RELA,SIRT1,STAT1,STAT3,phytohemagglutinin
disease		deferoxamine		chemical drug	Activated	4.081	bias	0.364	0.371	1.16e-24	ACP5,AXL,BCL2L1,CASP3,CCL17,CCL22,CCL5,CD274,CD40,CD80,CD83,CD86,CDH2,CDKN1A,CX3CL1,CXCL10,CXCL3,DAB2,ENPP2,FAS,FASLG,FCER2,GBP4,GPNMB,HAVCR2,IL10,IL12B,IL15,IL17A,IL17F,IL18,IL1B,IL2RA,IL4,IL6,LAMP2,MERTK,NFATC1,NGFR,NMI,PDCD1,PDCD5,PLA2G2A,PLAT,PPP3R1,PTPN1,PTPRK,SELE,SLAMF1,SLAMF6,SRC,TGFB1,TLR3,TNF,TNFSF13B,TNFSF8	FOXO1,IL10,IL17A,IRF8,JUN,NFATC1,NFATC2,NFATC3,NFATC4,NFKB1,NFKBIA,NFkB (complex),RELA,SPI1,STAT1,STAT3
disease		curcumin		chemical drug	Inhibited	-3.267		-0.238	-0.363	1.22e-24	AFP,BAX,BCL2,BCL2L1,BGLAP,CASP3,CCL11,CCL3,CCL5,CD200,CDH5,CDKN1A,CSPG4,CTSB,CXCL10,CXCL11,CXCL13,CXCL8,CXCL9,FABP2,FABP4,FASLG,FKBP4,FLT1,FN1,GAL,GDF15,HGF,HLA-DRA,HMOX1,HSPB1,ICAM1,IL10,IL1B,IL4,IL6,ITGAM,KLK3,LAMB1,LAMP1,LEFTY2,MMP13,MMP9,MPO,MSR1,PARP1,PDGFRA,PECAM1,PLA2G4A,PLAU,PRDX1,RIGI,SCGB1A1,SELE,SERPINA1,TNF,TNFSF11,TP53,TXNRD1,VCAM1	15-deoxy-delta-12,14 -PGJ 2,IKBKB,IL1,NFKB1,NFKBIA,NFkB (complex),NR3C1,P38 MAPK,REL,RELA,STAT1,STAT3,TP53
disease		HMOX1	0.98	enzyme		-1.121		-0.118	-1.563	1.27e-24	AGER,AIF1,BAX,BCL2,BCL2L1,BGLAP,BSG,CASP3,CCL3,CCL5,CD14,CD163,CD40,CD46,CD80,CD86,CDH1,CDKN1A,CSF1R,CX3CL1,CXCL10,CXCL3,CXCL8,ECE1,EGLN1,EPHA1,F3,FABP4,FAS,FASLG,FN1,FXN,GDF15,GSTA1,HMOX1,ICAM1,IGFBP3,IL10,IL12B,IL17A,IL18,IL1B,IL2RA,IL4,IL6,IL7R,ITGAL,KLK3,LDLR,LEP,MMP13,MMP9,MPO,MRC1,NFATC1,NOTCH1,PLAU,PLIN1,SOD2,TGFB1,TGFB2,TNF,TNFRSF10A,TNFRSF10B,TNFRSF11A,TNFRSF11B,TP53,TRAF2,ULBP2,VCAM1	Ap1,EGR1,JUN,Jnk,MAPK14,NFKB1,NFKBIA,NFkB (complex),NR3C1,P38 MAPK,REL,RELA,SP1,STAT3,resveratrol
disease		SPP1	0.148	cytokine	Activated	4.004	bias	0.44	1.545	1.66e-24	ADA,BCL2,BCR,CASP3,CCL5,CD163,CD86,CDC27,CDKN1A,CEBPB,CFB,COL18A1,COL3A1,COMT,CRH,DBNL,FAS,FEN1,FKBP4,FLT4,FN1,HMOX1,HSPA1A/HSPA1B,ICAM1,IL10,IL17A,IL18,IL1B,IL6,LEP,LEPR,LYN,MAP4K5,MFGE8,MGMT,MIF,MMP7,MMP9,OLR1,P4HB,PDGFRB,PLAU,PLG,SERPING1,SOD2,TCN2,TEK,TGFB1,TGFBR2,THBS2,TLR3,TNF,TNFRSF10B,TNFRSF12A,TNFSF11,TP53,VCAM1	ANGPT2,Ap1,CEBPB,EGR1,IL6,Jnk,NFKB1,NFKBIA,NFkB (complex),NR3C1,P38 MAPK,PPARG,PTGS2,REL,RELA,STAT1,STAT3,TP53
disease		WNT5A		cytokine		1.227		-0.096	1.436	1.66e-24	ADGRG1,ANGPT2,ANGPTL4,ANXA2,ARNT,BACH1,BCL2,CA9,CCL20,CCL4,CD14,CD300A,CD59,CDH1,CDKN1A,CLC,CXCL8,EGLN1,ELN,ENO1,EPO,F3,FASLG,FIS1,FLT1,GDF15,HMOX1,HSPA1A/HSPA1B,ICAM1,IGFBP2,IGFBP3,IGFBP4,IL32,IL6,ITGAM,ITGB2,ITGB7,LCN2,LEP,LPL,LRRC25,LY75,MCEMP1,PLA2G4A,PLAT,PLAUR,PRTN3,SELE,SERPINB8,SHMT1,TGFB1,TGFB2,TNF,TNFRSF10B,TP53,TREML2,VCAM1	CTNNB1,EZH2,FOS,FOXO1,HIF1A,JUN,LEP,NFKB1,NFKBIA,NFkB (complex),NOTCH1,NR3C1,P38 MAPK,PI3K (complex),PPARG,RELA,STAT1,STAT3,Vegf,deferoxamine
disease		IFNB1		cytokine		1	bias	0.344	-1.342	2e-24	ACOX1,APOE,ATOX1,ATP6AP2,AXIN1,AXL,BAX,BCL2,BCL2L1,CASP10,CASP3,CCL5,CD80,CD86,CDC27,CDH1,CDKN1A,CEBPB,CR1,CXCL1,CXCL3,CXCL8,DIABLO,ENTPD5,ERBB2,F3,F7,FAS,FASLG,FOSB,HGF,HMOX1,HSPA1A/HSPA1B,ICAM1,IGFBP4,IL10,IL10RB,IL17A,IL1B,IL6,ITGA6,ITGAM,LEP,LPL,MIF,MMP13,MMP7,MMP9,NAMPT,NEO1,NOTCH1,NOTCH2,OCLN,OLR1,PDGFRB,PGF,PLAU,PRAP1,PTEN,PTN,RETN,SELE,SERPINB1,SFTPD,SNCG,SPTLC1,STXBP3,TGFBR2,TIMP3,TNF,TN…	Ap1,EGR1,JUN,Jnk,MAPK8,NFKB1,NFKBIA,NFkB (complex),NR3C1,P38 MAPK,REL,RELA,STAT3,curcumin
disease		ITGB1	0.367	transmembrane receptor	Activated	2.743		0.177	-0.385	2.21e-24	ANGPT2,ANGPTL3,BCL2,BCL2L1,CASP3,CCL17,CD14,CD274,CDKN1A,CXCL1,CXCL10,CXCL12,CXCL3,CXCL5,CXCL8,CXCL9,ENG,FLT1,GDNF,HGF,HMOX1,ICAM1,IL10,IL12B,IL17A,IL1B,IL1RN,IL6,ITGAM,MMP9,MRC1,MSR1,PECAM1,SELE,TEK,TGFB1,TGFB2,THBD,THBS2,TNF,TNFSF14,TP53,TYMP,VCAM1	Ap1,HMOX1,IRF1,IRF8,JUN,NFKB1,NFKBIA,NFkB (complex),NR3C1,P38 MAPK,PPARG,PTGS2,RELA,STAT1,STAT3,TNF,TP53
disease		Ap1		complex	Activated	3.728	bias	0.732	0.949	2.85e-24	ARG1,BAX,BCL2,BCL2L1,CASP8,CCL15,CCL18,CCL20,CCL3,CCL4,CCL5,CD163,CDH1,CDH2,CDKN1A,CXCL1,CXCL12,CXCL3,CXCL5,CXCL6,CXCL8,EGF,ERBB2,FGFR2,FN1,FOLH1,HMOX1,HMOX2,ICAM1,IL10,IL12B,IL17A,IL1B,IL6,IRAK1,IRAK4,ITGA2,ITGAV,ITGB5,KRT18,LIF,MET,MMP13,MMP7,MMP9,NOTCH1,NRCAM,OCLN,PLAU,TGFB1,TGFBR2,TIMP1,TNF,TNFSF11,TP53	Ap1,CTNNB1,EGR1,ERK,IL17A,JUN,Jnk,NFKB1,NFKBIA,NFkB (complex),RELA,SPP1,STAT1,STAT3,TP53
disease		PTEN	0.34	phosphatase		-1.233		-0.06	1.922	3.68e-24	ALDH1A1,AREG,ARG1,AXIN1,BCL2,BCL2L1,BMPER,BTC,CD14,CD40,CD80,CDH1,CSF3,CXCL1,CXCL10,CXCL12,CXCL6,CXCL8,DAB2,DBNL,DLL1,DOK2,ENPP2,EPHA4,ERBB2,EREG,F2R,FABP4,FLT1,FN1,HMOX1,IL10,IL12B,IL15,IL1B,IL6,INHBB,ITGB7,LAG3,MMP10,MMP13,MMP7,MMP9,NT5E,PDCD1,PECAM1,PGF,PTEN,PTPN1,SDC1,SELPLG,STC1,TGFB1,TLR1,TLR3,TNF,TNFRSF11A,TNFSF11	CEBPB,CTNNB1,IL6,JUN,MAPK14,NFKB1,NFKBIA,NFkB (complex),NR3C1,P38 MAPK,RELA,SP1,STAT1,STAT3,TCF,TNF,TP53,WNT5A
disease		bucladesine		chemical toxicant	Activated	2.073	bias	0.45	-1.259	3.95e-24	AXL,BCL2,BCL2L1,BST2,CASP1,CASP3,CASP8,CCL3,CCL4,CCL5,CCL7,CD14,CD274,CD40,CD80,CD83,CD86,CDH2,CDKN1A,CX3CL1,CXCL10,CXCL11,CXCL3,CXCL6,CXCL8,CXCL9,DKK3,DLL1,F2R,FBLN2,GBP4,HLA-A,IFNAR1,IFNGR1,IL10,IL12B,IL17A,IL18,IL1B,IL1R1,IL4,IL6,IRAK4,ITGAV,LAMB1,MMP9,NFATC1,NFKBIE,NMI,NOTCH1,NPTX1,NT5C3A,NUB1,PDCD1,RIGI,RNASE4,SIRPB1,SLC39A14,SPRY2,THBS2,TIMP1,TIMP2,TLR3,TNF,TNFRSF10A,TNFRSF4,TRIM21	IFNAR1,IFNB1,IL27,IRF1,IRF3,IRF8,Interferon alpha,NFKB1,NFKBIA,NFkB (complex),RELA,STAT1,STAT3,STAT6
disease		wortmannin		chemical drug	Inhibited	-3.363	bias	-0.427	1.627	4.12e-24	ADAM15,AFP,AMIGO2,APOE,BCL2,CCL4,CCN4,CD14,CDH1,CDH2,CDKN1A,CXCL10,CXCL8,DAG1,EPO,ERBB2,FBN2,FN1,HLA-A,ICAM1,IL12B,IL17A,IL1B,IL1RN,IL6,ITGA5,ITGAM,ITGAV,ITGB7,LAMB1,LTBP3,MATN2,MMP13,MMP15,MMP9,NPPB,PAPPA,PLAU,PLAUR,ROBO1,SPON1,TGFB1,TGM2,TIMP2,TNF,TNFSF11,TNFSF12,TP53,WNT9A	AHR,Ap1,CCN1,CTNNB1,EZH2,FN1,HIF1A,ITGAV,ITGB1,JUN,NFKB1,NFKBIA,NFkB (complex),NFkB (family),REL,RELA,SMAD3,SP1,SPP1,STAT3,TP53
disease		MAPK1		kinase		-0.926		0.02	-0.474	6.62e-24	AREG,ATP6AP2,BCL2L1,BGLAP,CCL3,CCL4,CCL5,CD40,CLU,CXCL12,CXCL8,EZR,F3,FABP4,FAS,FASLG,FN1,FSHB,GZMB,HMOX1,ICAM1,IGFBP3,IL10,IL12B,IL17D,IL1B,IL2RA,IL4,IL6,ITGA2,KLK3,KRT18,LPL,MET,MMP12,MMP13,MMP7,MMP9,MSR1,PADI4,PLA2G2A,PLAU,PLAUR,SELE,SFTPD,SNCG,TGFA,TGFB1,TIMP1,TNF,TNFRSF8,VCAM1	Ap1,CCL2,CEBPB,EGR1,FOS,HIF1A,IGF1,IRF3,JUN,JUND,NFKB1,NFKBIA,NFkB (complex),RELA,STAT3,cytokine
disease		ETS1		transcription regulator	Activated	4.009	bias	0.568	-0.708	7.56e-24	ACAA1,ACOX1,ANGPT2,ARG1,BAX,BCL2,C3,CA12,CCL5,CD274,CD40,CD80,CD86,CDH1,CDH2,CDH5,CDKN1A,CDKN2D,CEBPB,COL15A1,COL18A1,COL3A1,COL4A1,COL5A1,CST6,CTSB,CTSV,CTSZ,CXCL10,CXCL11,CXCL13,CXCL8,DIABLO,DKK3,DMP1,EGF,EPO,ERBB2,ERBB3,F3,FABP4,FAS,FASLG,FES,FGF23,FGFR2,FGFR4,FLT1,FN1,GGT1,GPRC5C,HAVCR1,HCLS1,HGF,HSPA1A/HSPA1B,IFI30,IFNGR2,IGFBP2,IGFBP3,IGFBP6,IL10,IL12B,IL17A,IL1B,IL4R,IL6,INPPL1,ITGB1,L1CAM…	Akt,CTNNB1,HIF1A,JUN,MAPK14,NFKB1,NFKBIA,NFkB (complex),NR3C1,P38 MAPK,PTEN,RELA,SP1,STAT1,STAT3,TNF,TP53
disease		doxorubicin		chemical drug	Activated	4.749	bias	0.328	-1.567	8.44e-24	AKR1B10,APOE,BCL2,BGLAP,CCL22,CD14,CD80,CD86,CDH1,CDH2,CDKN1A,CEBPB,CLU,CXCL10,CXCL3,CXCL8,EPHA4,ERBB2,F3,FASLG,FCGR2A,FN1,FSTL3,GDF15,HMOX1,ICAM1,IGFBP3,IGFBP6,IL10,IL12RB1,IL17A,IL1B,IL4,IL6,INHBB,ITGA6,ITGB1,ITGB2,KITLG,LDLR,LEP,LIF,MAP3K5,MCAM,MME,MMP13,MMP9,NPPB,OSM,PADI4,PAEP,PDGFRA,PLAU,PLIN3,POMC,PTH1R,QSOX1,SCG2,SOD2,STC1,TCL1A,TF,TGFB1,TGFB2,TGFBR3,THBD,TIMP1,TIMP2,TINAGL1,TNF,TNFSF11,T…	Ap1,CEBPB,CREB1,EGR1,JUN,MAPK14,NFKB1,NFKBIA,NFkB (complex),NR3C1,RB1,RELA,SMAD3,SP1,STAT3,TP53,bucladesine,cyclic AMP,hydrogen peroxide
disease		CCL11	0.307	cytokine	Activated	4.915	bias	0.754	-0.344	8.57e-24	ANPEP,BAX,BCL2,BCL2L1,BGLAP,CASP3,CCL4,CCL5,CCL7,CD14,CD274,CDH1,CDKN1A,CDKN2D,COL3A1,CSF1,CX3CL1,CXCL10,CXCL16,CXCL8,ERBB3,EZR,F2R,F3,FASLG,FGF23,FN1,HMOX1,ICAM1,IL10,IL12B,IL17A,IL17F,IL1B,IL2RA,IL31,IL4,IL6,INSR,ITGAM,ITGB5,LEP,M6PR,MMP9,MSR1,NT5E,PLAU,PTEN,PXN,RETN,SELE,TNF,TNFSF11,TP53,TYMP,VCAM1	HIF1A,IKBKB,JUN,MAPK8,NFKB1,NFKBIA,NFkB (complex),NR3C1,P38 MAPK,PI3K (complex),RELA,STAT3,TP53,prostaglandin E2,wortmannin
disease		peptidoglycan		chemical - endogenous non-mammalian	Activated	4.781	bias	0.659	-1.073	9.38e-24	ANGPTL4,ANPEP,APOE,ARSB,ATP1B1,BCL2,BGLAP,BST2,CCDC80,CCL4,CCL5,CDH1,CDH2,CDKN1A,CFB,CPPED1,CTSB,CXCL11,CXCL8,DAB2,DCN,DMP1,EPCAM,EVI5,FAM20A,FASLG,FES,FN1,FOSB,HMOX1,IFI30,IGFBP6,IGFBP7,IL10,IL12RB1,IL1B,IL1RL1,IL1RN,IL2RA,IL6,ITGA5,ITGAV,LAG3,LAMP3,LAP3,LGALS1,LGALS3,LGALS3BP,LIF,MMP13,MMP9,NFATC1,NMI,NPTX2,NRP1,NT5E,OGFR,OSM,PLA2G4A,PLAU,PLXDC1,PSME2,PTPRK,RIGI,SLITRK6,SPRY2,STC1,TLR3,TNF,TNFR…	Ap1,CSF1,FOS,IRF8,JUN,JUND,MAPK1,NFKB1,NFKBIA,NFkB (complex),NR3C1,P38 MAPK,PD98059,RELA,STAT1,STAT3
disease		MIF	0.438	cytokine	Activated	3.553	bias	0.297	0.425	1.19e-23	ANPEP,AXIN1,BACH1,BAX,BCL2L1,CASP1,CCL5,CD14,CD27,CD79B,CDH1,CDH2,CDH5,CDKN1A,CRTAM,CSF1R,CX3CL1,ERBB2,FASLG,FCGR2A,FGFR4,FLT1,FN1,HGF,HMOX1,HSPA1A/HSPA1B,ICAM1,IL10,IL12B,IL17A,IL2RA,IL4,IL7R,ITGAM,ITGB2,LAIR1,LAMB1,MCAM,MET,MMP13,MMP7,MMP9,MSR1,PARP1,PLAU,PTPRN2,PVR,SERPINB6,SLAMF6,TGFA,TGFB2,TGFBR2,THY1,TNF,TNFSF14,TP53,ULBP2,WAS	Ap1,CREBBP,CSF2,CTNNB1,EGR1,EP300,ETS1,HDAC1,HDAC2,HIF1A,HMGB1,Histone h3,JUN,NFKBIA,NFkB (complex),PPARG,RELA,RNA polymerase II,SP1,STAT3,TP53,TP73
disease		CCL2	0.105	cytokine	Activated	2.76	bias	0.291	1.768	1.26e-23	ADAMTSL4,AFP,ANXA2,AREG,BAX,BCL2,BCL2L1,BNIP3L,CASP1,CASP3,CASP8,CCN1,CD14,CD274,CD40,CDCP1,CDH2,CDKN1A,CGREF1,CHEK2,CKAP4,CLU,COL3A1,CSF1,CTSB,CXCL1,CXCL3,CXCL5,CXCL6,CXCL8,DCXR,DHODH,ERBB2,ERN1,F3,FAS,FASLG,FGA,GDF15,GLIPR1,GPNMB,HBEGF,HMOX1,HSPB6,HYAL1,IGFBP4,IGFBP6,IGFBP7,IL1B,IL4,IL6,KRT18,LCN2,LGALS3,LGALS3BP,MET,MMP9,MRC1,NFATC1,NOTCH3,NPPB,NPY,NT5E,P4HB,PLAUR,PLTP,PRDX1,PTEN,PTGDS,RETN,RR…	Ap1,CTNNB1,FOS,JUN,JUND,MAPK14,NFKB1,NFKBIA,NFkB (complex),REL,RELA,SP1,STAT3,TP53,TP73,doxorubicin
disease		STING1		other	Activated	5.422	bias	0.766	0.969	1.62e-23	AIF1,BCL2,BCL2L1,CCL11,CCL16,CCL18,CCL26,CCL27,CCL28,CCL4,CXCL11,CXCL12,CXCL3,CXCL5,CXCL6,CXCL8,CXCL9,DPP4,FAS,FASLG,ICAM1,IL1B,IL4,IL6,ITGA2,ITGAM,ITGB1,LEP,TNF,TNFSF14	Ap1,CCL11,CCL2,CEBPB,CXCL2,ERK1/2,IL13,IRF3,JUN,NFKB1,NFKBIA,NFkB (complex),RELA,STAT1,STAT3,STAT6
disease		TCL1A	-0.56	transcription regulator		1.109	bias	0.608	0.773	1.83e-23	CASP3,CCL13,CCL18,CCL20,CCL3,CCL4,CCL5,CD200,CD274,CD40,CD80,CD86,CORO1A,CSF3,CXCL1,CXCL10,CXCL16,CXCL3,CXCL5,CXCL6,CXCL8,FAS,HMOX1,ICAM1,ICAM3,IL10,IL12B,IL16,IL17A,IL18,IL1B,IL1RN,IL2RA,IL4,IL6,ITGB2,MMP13,SOD2,TMSB10/TMSB4X,TNF	Ap1,CREB1,HMGB1,JUN,MAPK14,NFKB1,NFKBIA,NFkB (complex),RELA,SP1,STAT1,STAT3,TLR2,histamine,peptidoglycan
disease		PIK3CA		kinase		-1.405	bias	-0.3	1.616	2.27e-23	ADGRE1,ARG1,BAX,BCL2,BCL2L1,CCL4,CEBPB,CXCL10,CXCL16,CXCL3,CXCL8,F2R,GZMB,HGF,ICAM1,IL10,IL12B,IL15,IL15RA,IL16,IL17A,IL17RA,IL1B,IL1R1,IL22RA1,IL25,IL2RA,IL4,IL4R,IL6,IL6ST,IL7,IL7R,LTBR,MET,MMP13,MMP9,NPTX1,RETN,TGFB1,TGFBI,TIMP1,TNF,TP53,VCAM1,VIPR1	BCL6,CEBPB,IL10,IL4,IL6,IRF8,JUN,MIF,NFKB1,NFKBIA,NFkB (complex),RELA,STAT1,STAT3,STAT6
disease		NOTCH1	0.286	transcription regulator		0.302		0.164	1.074	2.71e-23	BCL2,BCL2L1,CCL11,CCL5,CD40,CD80,CD86,CEBPB,CXCL10,CXCL3,CXCL8,F3,FABP4,FASLG,FOLR2,ICAM1,IFNAR1,IL10,IL12B,IL15,IL18,IL1B,IL32,IL4,IL6,ITGA5,ITGAL,LAMP1,LCN2,LPL,MMP10,MMP9,NOTCH1,OCLN,PTGDS,SCGB1A1,TGFB1,TIMP1,TNF,VCAM1	Ap1,CCL2,CEBPB,ERK1/2,IL17A,JUN,MAPK14,NFKB1,NFKBIA,NFkB (complex),NR3C1,P38 MAPK,RELA,SP1,STAT1,STAT3
disease		nitrofurantoin		chemical drug		0.763		0.103	0.144	2.79e-23	ADGRE2,ARG1,BAX,BCL2,BST2,CASP1,CCL20,CCL22,CCL26,CCL4,CCL5,CCL7,CD70,CD83,CD86,CXCL1,CXCL10,CXCL11,CXCL3,CXCL5,CXCL8,FCGR3A/FCGR3B,GBP4,HLA-A,ICAM1,IL10,IL15RA,IL18,IL18R1,IL1B,IL4R,IL6,ITGAM,KLRD1,LCN2,LIF,MGMT,MME,MMP10,MMP12,MMP13,OGFR,PLAT,PLAUR,PTPRC,RIGI,SERPING1,TNF,TNFRSF11B,TNFSF12,TP53	2'3'-cyclic guanosine monophosphate-adenosine monophosphate,CEBPB,IFN Beta,IL6,IRF1,IRF3,JUN,NFKB1,NFKBIA,NFkB (complex),REL,RELA,STAT1,STAT2,STAT3,STAT6,STING1,TBK1
disease		CEBPA		transcription regulator	Activated	5.025	bias	0.254	-0.24	2.82e-23	C1QA,CD244,CD5L,CELA2A,CLEC6A,CSF3R,CTSB,CTSC,CTSH,CTSS,CXCL3,FCGR2B,FKBP5,GDF15,GPNMB,GUSB,HMOX1,IL17RA,IL1B,IL1R2,ITGAM,ITGB2,LCN2,LY9,MARCO,MMP12,MMP13,MMP8,MMP9,MPO,MSR1,PRG3,SCARB2,SEMA7A,TCL1A,TREM2	Ap1,FOS,IFNG,IRF1,JUN,JUND,NFKB1,NFkB (complex),RELA,STAT1,STAT3,TCL1A
disease		MAP2K1		kinase	Activated	3.597	bias	0.604	0.055	3.71e-23	ADAM15,ADAM9,ALCAM,CA9,CCL13,CCL18,CCL20,CD14,CD276,CD40,CDH1,CDH2,CEBPB,COL5A1,CSF3,CXCL12,CXCL13,CXCL6,CXCL8,DSG3,F3,FLT4,GALNT3,GDNF,HMOX1,ICAM2,IL6,ITGA5,ITGAM,ITGB1,KLK8,L1CAM,LGALS3,LIF,MRC1,MTUS1,NFKBIE,NGFR,NOTCH1,PDGFRA,PDGFRB,PLAU,PTEN,PTX3,RARRES2,SPINK1,SPRY2,SRPK2,STAB2,TGFB1,THBD,THY1,TNFRSF12A	CTNNB1,EGR1,ERBB2,FN1,FOXO1,HIF1A,JUN,LY294002,NFKB1,NFKBIA,NFkB (complex),NFkB (family),PIK3CA,PIK3R1,RELA,SP1,STAT3,TP53
disease		HMGB1		transcription regulator	Activated	3.844	bias	0.59	-0.891	3.92e-23	ALDH1A1,BCL2,BCL2L1,BGLAP,CCN1,CD14,CD22,CDH1,CDH2,CDKN1A,CEBPB,CSF1R,CXCL1,CXCL8,DLL1,DSG4,EPHA4,ERBB2,ERBB3,FCGR2A,FCGR2B,FLT1,FOSB,GATD3/LOC102724023,GRN,HMOX1,ICAM1,IGFBP2,IGFBP3,IGFBP4,IL10,IL12B,IL17A,IL18,IL2RA,IL6,IL7R,ITGA6,ITGAM,ITGB1,LYVE1,MCAM,MMP10,MPO,NGFR,NOTCH1,NOTCH3,PDGFRB,PTEN,PTGDS,PTPRK,SELE,SPRY2,TEK,TFF3,TGFB1,TGFB2,TGFBR2,TGFBR3,TIE1,TNF,TNFSF11,TP53,WASF1	Ap1,FOXO1,HMGB1,Histone h3,JUN,NFKB1,NFKBIA,NFkB (complex),NOTCH1,RB1,RELA,RNA polymerase II,SP1,STAT1,STAT3,TNF,Vegf,epigallocatechin-gallate
disease		C3	1.19	peptidase	Activated	2.227	bias	0.47	0.054	4.36e-23	ACAA1,ACOX1,ANXA2,APOA2,APOE,BAX,BCL2L1,C3,CASP3,CES1,CFI,CLU,CTSB,CTSS,CTSV,CXCL10,CXCL3,DBI,ERBB2,FABP1,FAS,FETUB,FGA,GPNMB,HMOX1,IGFBP3,IL10,IL1B,IL6,ITGB1,ITIH4,LBP,LCAT,LGALS3,MET,MMP12,PLAT,PRDX1,S100A11,SCP2,SDC1,SERPINA1,TIMP1,TIMP3,TNFRSF12A,TP53,TTR,VCAM1
disease		IRF8		transcription regulator	Activated	2.631	bias	0.254	2.936	4.54e-23	AKR1B10,ANPEP,APOA4,APOB,ARG1,BCL2,C3,CCL20,CCL3,CCL4,CD14,CDC37,CDH1,CDH5,CDKN1A,CEBPB,CELA2A,CHI3L1,CKAP4,CPB2,CRADD,CREG1,CSF1,CSF1R,CSF2RA,CSF3,CSF3R,CXCL8,FABP4,FCAR,FLT1,GAL,GLIPR1,HGF,HMOX1,ICAM1,ICAM2,IGFBP3,IGFBP4,IL10,IL12B,IL1RN,IL4,IL6,INSR,ITGAL,ITGAM,ITGB5,KLK14,KLK8,KLRC1,LCN2,LEP,LEPR,LGALS1,LPL,MAPKAPK2,MMP13,MMP8,MPO,NFATC1,NRP1,OLR1,PLIN1,PRTN3,PTPRC,PTX3,RARRES2,RETN,SCGB1A1,S…	ADIPOQ,Ap1,CEBPA,CEBPB,CREB1,EGR1,FOS,JUN,JUND,NFKB1,NFKBIA,NFkB (complex),PPARA,PPARG,RELA,RNA polymerase II,RXRA,STAT1,STAT3
disease		F2R	0.253	g-protein coupled receptor	Activated	4.28	bias	0.53	0.058	4.64e-23	ADGRG1,APOE,AREG,ASGR2,BCL2,BCL2L1,CCL4,CCL5,CCN1,CD274,CDH5,CDKN1A,COL3A1,CRIM1,CRLF1,CTSB,CXCL3,CXCL8,DAB2,DPP4,ENO1,F2R,F3,FASLG,FURIN,GUSB,IL4R,IL6,ITGA5,ITGB1,LDLR,LEP,LGALS3,MMP10,MMP12,MMP13,MMP9,NOS1,OLFM4,OSM,PDGFRA,PECAM1,PLA2G4A,PLAUR,SEMA7A,SERPINA1,SIRPA,TFPI2,TGFB1,TGM2,THBD,TNC,TNF,TNFRSF10A,TNFRSF11A,TNFRSF12A,TREM2	Ap1,CTNNB1,FN1,FOS,HIF1A,JUN,MAP2K1,NFE2L2,NFKB1,NFKBIA,NFkB (complex),PD98059,RELA,SP1,STAT1,STAT3,TGFB1,U0126
disease		CD3		complex	Activated	4.746	bias	0.596	0.543	5.29e-23	AGER,BAX,CASP3,CCL20,CCL3,CCL4,CD163,CD274,CD40,CD58,CD80,CD83,CD86,CDKN1A,CXCL3,CXCL5,CXCL6,CXCL8,FGL1,FLT1,ICAM1,IL10,IL17A,IL1B,IL1R1,IL6,INSR,MERTK,MIA,MMP9,MRC1,PLA2G2A,SELE,TIMP3,TNF,TNFSF11,VCAM1	E. coli lipopolysaccharide,HMGB1,IL10,IL1A,IRF8,NFATC2,NFE2L2,NFKB1,NFKBIA,NFkB (complex),NR3C1,RELA,RNA polymerase II,STAT1,STAT3,TLR4,prostaglandin E2
disease		TLR9		transmembrane receptor	Activated	4.831	bias	0.667	-0.235	5.59e-23	APOE,C1QA,C3,C5,CASP3,CCL4,CCL5,CD46,CD55,CDH1,CSF1,CSF3,CXCL10,CXCL16,CXCL3,CXCL8,FN1,IL10,IL12B,IL17A,IL1B,IL4,IL6,ITGAM,LCN2,LEP,PTPRC,RNASE3,TGFB1,THBD,TIMP1,TNF,TNFRSF1A,TTR,VCAM1	ARRB1,C3,C3AR1,C5,CEBPB,Creb,Gm21596/Hmgb1,IL1,IL6,IRF3,ITGAM,NFKB1,NFKBIA,NFkB (complex),RELA,STAT1,STAT3
disease		hydrocortisone		chemical - endogenous mammalian		-0.274		0.154	0.952	7.09e-23	ACVRL1,ADGRE1,APOE,B2M,BANK1,BAX,BCL2,BCL2L1,CASP3,CCL5,CD14,CD4,CD40,CD74,CD80,CD83,CD86,CDKN1A,CFB,CSF1R,CSF3R,CTSS,CXCL10,CXCL16,CXCL9,DAB2,FAS,ICAM1,IL12B,IL15,IL17RA,IL18,IL1B,IL1RN,IL4,IL6,ITGAM,LIF,MET,MMP9,MSR1,MYOC,NFATC1,RIGI,SEZ6,STX3,TLR3,TNF,TNFSF13B,TP53,TREM2,TRIM21	IFNG,IL10,IL27,IRF1,IRF8,NFKB1,NFKBIA,NFkB (complex),RELA,STAT1,STAT2,STAT3,STAT6
disease		TNFRSF1A	0.567	transmembrane receptor		1.316		0.196	1.253	1.31e-22	ANGPT2,CASP3,CCN1,CD55,CDH1,CXCL12,CXCL3,CXCL8,ECE1,F2R,F3,FBP1,FGFR2,FLT1,FN1,HMOX1,ICAM1,IGFBP7,IL17A,IL1B,IL6,ITGA6,LAMB1,MCAM,MIF,MMP9,PLAT,PLAU,PLAUR,SELE,TEK,TFPI,TFPI2,TGFB2,TGM2,TP53,VCAM1,VWF	Ap1,EGR1,F2R,FOS,HIF1A,JUN,MYC,NFKB1,NFKBIA,NFkB (complex),NR3C1,P38 MAPK,PI3K (complex),RB1,RELA,SMAD3,SP1,SRC,STAT3,TGFB1,TP53
disease		TLR2	0.118	transmembrane receptor	Activated	3.755	bias	0.464	-0.315	1.31e-22	ACTN4,AZU1,BCL2,BCL2L1,BRK1,BST2,C2,CASP3,CASP8,CCL17,CCL18,CCL20,CCL22,CCL3,CCL4,CCL5,CD27,CD274,CD28,CD4,CD5,CD74,CD80,CD83,CD86,CEACAM1,CORO1A,CXCL10,CXCL8,DPP4,EDIL3,FAS,FASLG,FYB1,GGT5,GNAS,GZMB,HSPA1A/HSPA1B,ICAM1,ICAM2,IFNGR1,IGFBP6,IL10,IL10RB,IL12B,IL12RB1,IL15RA,IL16,IL17A,IL18R1,IL1B,IL1R1,IL1RAP,IL2RA,IL32,IL4,IL4R,IL6,IL7R,ITGB5,ITGB7,KLK7,LAMP1,LRP1,LYN,MSR1,NAMPT,NFATC1,NOS1,NPM1,P…	BCL6,CD3,FOXP3,IL12 (complex),IL2,IL21,IRF1,NFATC2,NFKB1,NFKBIA,NFkB (complex),RELA,STAT1,STAT3,TCR,TNF
disease		TGFBR2	0.316	kinase		-0.968	bias	-0.361	0.037	1.39e-22	BAX,BCL2,BCL2L1,CCL17,CCL3,CCL4,CCL5,CD27,CD274,CD300A,CD300E,CD40,CD5,CD80,CD83,CD86,CPM,CSF1,CSF3,CXCL10,CXCL3,CXCL6,CXCL8,CXCL9,FAS,FCER2,FLT3LG,FURIN,GDNF,HMOX1,ICAM1,IL10,IL12B,IL17A,IL18,IL1B,IL2RA,IL4,IL6,IRAK4,LAIR1,LAMP2,LCN2,LILRB4,NAMPT,NPY,SDC1,SMPD1,SMPDL3A,SPTLC1,TGFB1,TIMP1,TNC,TNF,TNFRSF13B,TNFRSF1B,TNFSF13B,TP53	Ap1,CpG ODN 1668,IL10,IRF1,IRF8,JUN,MYD88,NFKB1,NFKBIA,NFkB (complex),NR3C1,P38 MAPK,RELA,STAT1,STAT2,STAT3,TLR9
disease		IRF4		transcription regulator		-0.297		-0.076	-1.258	1.41e-22	ACHE,CASP3,CCL17,CD163,CD40,CD80,CD86,CDH2,CEBPB,CRH,CRHR1,CXCL5,CXCL8,EZR,FAS,FN1,GH1,GNAS,HGF,ICAM1,IGF2R,IGFBP3,IGFBP4,IGFBP6,IGFBP7,IL10,IL1B,IL2RA,IL4,IL6,ITGA2,ITGAM,KLK3,LPL,LY75,NPY,NTRK2,PDCD1,PLA2G4A,PLAT,PLG,SELE,STC2,SULT2A1,TNF,TNFRSF11B,TP53	Ap1,CEBPA,CEBPB,EGR1,FOS,IL6,JUN,JUND,Jnk,NFKB1,NFKBIA,NFkB (complex),NR3C1,PPARG,RELA,RNA polymerase II,STAT1,STAT3,dexamethasone,hydrocortisone
disease		FOXO3	0.379	transcription regulator		0.213		0.169	0.05	1.8e-22	ANGPT2,BCL2L1,CASP3,CCL19,CCL20,CCL4,CCL5,CD300LG,CD83,CD86,CDH2,CDKN1A,CEBPB,CSF3,CXCL1,CXCL10,CXCL13,CXCL3,CXCL8,FLT1,GSTA1,ICAM1,IL10,IL12B,IL15,IL17A,IL17F,IL1B,IL4,IL6,ITGAM,ITGB5,LBP,LCN2,MMP13,MMP7,MMP9,MPO,PLAU,SELE,SOD2,SRC,TGFA,TGFB1,THBD,TNF,TNFRSF1A,VCAM1	CEBPB,CHUK,CTNNB1,IL1B,IL6,JUN,NFKB1,NFKBIA,NFkB (complex),RELA,STAT1,STAT3,TNFRSF1A
disease		pirinixic acid		chemical toxicant		1.806	bias	0.501	0.603	1.94e-22	AIFM1,ARG1,BAX,CASP3,CCL4,CCL5,CD40,CD70,CD80,CD86,CDKN1A,CEBPB,CSF2RA,CSF3,CXCL10,CXCL3,CXCL6,CXCL8,FASLG,FN1,GDNF,GP1BA,HAVCR2,HMOX1,ICAM1,IL10,IL12B,IL15,IL15RA,IL17A,IL18,IL1B,IL1RN,IL2RA,IL4,IL6,IRAK1,IRAK4,ITGB7,LEP,LPL,MMP13,MMP9,MPO,OLR1,POMC,PTX3,SELE,TGFB1,TNF,TP53,VWF	Ap1,CEBPB,JUN,MYD88,NFKB1,NFKBIA,NFkB (complex),NR3C1,P38 MAPK,RELA,STAT1,STAT3,TLR2,peptidoglycan
disease		AKT1		kinase	Activated	2.678	bias	0.357	1.872	1.98e-22	ADAM8,ADGRE1,ANGPTL4,AREG,BCL2,BGN,CASP1,CCL4,CD14,CD200,CD83,CDH1,CDH2,CDKN1A,CLU,CSF1,CXCL6,DSG2,ESPL1,FKBP5,FN1,FURIN,GAL,GPC1,HGF,HSD17B3,HSPB1,ICAM1,IL10,IL17A,IL1B,IL1R2,IL1RAP,IL4,IL6,ING1,ITGAM,KRT18,LAG3,LBR,LGALS7/LGALS7B,LRIG1,LY6D,MAN2B2,MAPKAPK2,MMP10,MMP12,MMP13,MMP9,MRC1,MSR1,MVK,NFKBIE,NRP1,NT5E,PDCD1LG2,PRDX3,PTGDS,PTH1R,PTPRC,QSOX1,SDC1,SEMA7A,STC2,TACSTD2,TGFB1,TGFB2,TGFBR2,THB…	AR,Ap1,CTNNB1,ESR2,HIF1A,JUN,NFKB1,NFKBIA,NFkB (complex),PGR,RELA,RNA polymerase II,SP1,STAT1,STAT3,TGFB1,TGFBR2,Tgf beta
disease		mir-21		microrna		-1.978	bias	-0.444	0.184	2.48e-22	ADA,ARG1,B2M,BTLA,CASP10,CCL17,CCL20,CD28,CEMIP2,CTSS,CXCL10,CXCL11,CXCL3,CXCL9,DBI,ERBB3,EZR,FASLG,FCER2,FLT1,HAVCR2,ICA1,IL10,IL12B,IL12RB1,IL15RA,IL17A,IL17F,IL17RA,IL1B,IL1R1,IL1RN,IL2RA,IL4,IL6,IL7R,ITGAL,ITGB1,MANF,MAPK9,PDCD1LG2,PLAUR,PPIB,PRKCQ,STK4,TMSB10/TMSB4X,TNF,TNFRSF8,TNFRSF9,TNFSF13B,TRIM21,XCL1	Ap1,BATF,BCL6,FOXP3,IL10,IL12 (complex),IL21,IRF1,IRF4,IRF8,MAF,NFATC1,NFATC2,NFATC3,NFKB1,NFkB (complex),RARA,STAT1,STAT3,STAT5a/b
disease		IFN Beta		group	Activated	3.889	bias	0.523	-1.025	3.21e-22	ANGPT2,ANXA3,BNIP2,BNIP3L,C1QA,CASP8,CCN1,CD163,CDH1,CDH5,CDKN1A,COL4A1,COMP,CTSB,CTSV,CXCL10,CXCL8,ENPEP,FABP4,FASLG,FGFR2,FLT4,FOSB,FSHB,IGFBP7,IL10,IL10RB,IL17A,IL1R1,IL4,IL6,ITGAM,ITGB2,LCN2,MCAM,MET,MMP13,MMP9,MRC1,MSTN,NAMPT,NRP1,NRP2,NT5E,PCSK9,PECAM1,PIK3IP1,PLAU,POMC,PRCP,PRDX3,PRDX5,PTEN,PTPRB,PTPRC,RRM2B,SERPINB1,SH2B3,SLC1A4,SLIT2,SOD2,STK4,TGFB1,TGFB2,TIE1,TNF,TNFRSF1A,TNFRSF1B,TP53,…	CDKN1A,E2F1,EGR1,FOXO1,FOXO3,HIF1A,JUN,MTOR,NFATC1,NFKB1,NFKBIA,NFkB (complex),NPM1,NR3C1,PPARG,RB1,RELA,SIRT1,STAT1,STAT3,TNF,TP53
disease		adavosertib		chemical drug	Activated	5.171	bias	0.781	-2.131	3.72e-22	ACAA1,ACOX1,ADH4,AFP,AHSG,AKR1B10,ANGPTL4,ANXA2,APOA1,APOA2,APOA4,APOE,BAX,BSG,C3,C5,C9,CASP2,CCL5,CD200,CD5L,CD63,CDH2,CDKN1A,CEACAM1,CFH,CFI,CLU,CTSB,CXCL12,CXCL3,CXCL8,DBI,DECR1,DPP4,F3,FABP1,FABP2,FABP4,FAS,FBP1,FEN1,FURIN,GRPEL1,HGF,HMOX1,HSPB1,IL1B,IL1RN,IL4,IL6,ITGAM,ITGB5,LCN2,LDLR,LECT2,LEP,LGALS3,LIFR,LPL,LY6D,MET,MMP13,MMP9,NBN,NPC2,NPPB,PCSK9,PDCD5,PLA2G2A,PLTP,PRSS2,PSME1,PTPRC,PTPRF…	ADIPOQ,Ap1,CEBPB,EGR1,IL6,JUN,NFE2L2,NFKB1,NFKBIA,NFkB (complex),NR1H3,PPARA,PPARD,PPARG,RELA,RXRA,SIRT1,SREBF1,STAT1,STAT3,palmitic acid,pirinixic acid
disease		LDLR	0.396	transporter		-0.656		-0.012	0.108	3.92e-22	AKR1B10,BAX,BCL2,BCL2L1,CASP3,CCL11,CCL4,CCL5,CD4,CD40,CD74,CD86,CDH1,CDKN1A,CLU,COL4A1,CTSV,CXCL10,CXCL6,CXCL8,ENO1,EPO,EZR,FAS,FASLG,FN1,FOSB,FSTL1,FXYD5,GDF15,HAVCR2,HMOX1,IL10,IL12B,IL2RA,IL4,IL6,ITGB1,LAMB1,LCN2,LEP,MEPE,MMP9,MSR1,MSTN,NFATC1,NFATC3,NOTCH1,NOTCH3,PDCD1,PDGFRA,PDGFRB,PLA2G4A,PLG,SORT1,SRP14,TGFB2,TGFBR3,THBS2,TIMP1,TNF,TNFSF11,TP53,VCAN	AKT1,Ap1,CEBPB,CTNNB1,EGR1,ERK,ERK1/2,JUN,Jnk,MAPK14,NFKB1,NFKBIA,NFkB (complex),NR3C1,P38 MAPK,RELA,SP1,STAT3,TP53
disease		CXCL12	0.238	cytokine	Activated	2.944	bias	0.477	1.527	3.95e-22	AIF1,BCL2,CCL17,CCL19,CCL20,CD274,CD40,CD80,CD86,CDH1,CDH5,CDKN1A,CLEC5A,CLEC6A,CLU,COL3A1,CSF3R,CXCL10,DAG1,DDAH1,ELN,FAS,FASLG,FCGR2A,FLT3LG,FN1,ICAM1,IL10,IL17A,IL17F,IL18,IL1B,IL4,IL6,IRAK1,ITGAM,LAMP2,LEPR,LGALS3BP,MARCO,MMP9,NINJ1,PECAM1,PILRB,PLAT,POLR2F,PSME2,PTEN,RECK,RNASE6,RP2,SIGLEC1,SIRPA,SIRPB1,SLAMF1,SOD2,SPRY2,TACC3,TBC1D23,TGFB1,TGFBR2,TIMP3,TLR1,TNF,TNFRSF9,TNFSF13B,TP53,TREM2,T…	CTNNB1,ERK,IL10,IL17A,IRF1,IRF8,JUN,NFKB1,NFKBIA,NFkB (complex),RELA,STAT1,STAT3,TP53,mir-21
disease		IL6R	0.141	transmembrane receptor	Activated	3.073	bias	0.514	0.24	4.04e-22	ACE2,AREG,ARG1,BCL2,BCL2L1,BST2,C2,CCL22,CCL3,CCL5,CCL7,CD163,CD22,CD274,CD40,CD74,CD80,CD83,CD86,CDKN1A,CEBPB,CXCL1,CXCL10,CXCL11,CXCL5,CXCL8,DAG1,DPP4,ENPEP,EREG,FCRL1,FKBP5,FN1,GAS6,HLA-A,ICAM1,IFNGR1,IL10,IL15,IL15RA,IL17A,IL1B,IL1RN,IL6,KYAT1,KYNU,LGALS9,LILRB4,MMP9,NELL2,OLR1,RIGI,SPRY2,TGFB1,TLR3,TNF,TP53,TXNRD1	IFN Beta,IFNG,IL1B,IRF1,IRF8,Ifnar,JUN,NFKB1,NFKBIA,NFkB (complex),RELA,STAT1,STAT3
disease		OGA		enzyme		-1.177		-0.083	0.407	4.26e-22	ADGRE2,BCL2,CASP1,CCL20,CCL22,CCL26,CCL5,CCL7,CD207,CD70,CD83,CFB,CTSS,CXCL10,CXCL11,CXCL12,CXCL5,CXCL8,EIF2AK3,ERN1,HLA-A,ICAM1,IL10,IL10RB,IL15RA,IL18,IL18R1,IL4R,IL6,ITGAM,MERTK,MME,PLAUR,RIGI,SERPING1,TNF,TNFRSF11B,TNFSF12	IFNG,IRF1,IRF3,IRF8,NFKB1,NFKBIA,NFkB (complex),REL,RELA,STAT1,STAT3,STING1,TBK1,TNF,adavosertib
disease		KITLG	-0.539	growth factor	Activated	4.814	bias	0.651	-0.607	5.26e-22	ALCAM,APOB,APOE,ASPN,BCL2L1,BGN,C1QA,CCL4,CCL5,CD274,CD300E,CD4,CD40,CD55,CDKN1A,CFB,CTSC,CX3CL1,ENG,F3,FBP1,FLT4,GAS6,GPI,GRAP2,ICAM1,IL10,IL12B,IL12RB1,IL1B,IL1RN,IL6,LAG3,LAIR1,LCN2,LDLR,LPL,LRP1,MERTK,MFGE8,MIF,MMP9,MPO,MSR1,PCSK9,PLAU,PLTP,PSME2,SELE,SIGLEC9,TLR1,TNF,TNFSF14,VCAM1,VCAN,VIPR1,WFIKKN1	APOE,CTNNB1,IFNG,IL17A,IRF1,JUN,LDL,LDLR,NFKB1,NFKBIA,NFkB (complex),RELA,SP1,STAT1,STAT3,TNF
disease		TREM1		transmembrane receptor	Activated	4.187	bias	0.422	-0.305	5.42e-22	ACP5,AFP,AIF1,AXL,BAX,BCL2,BCL2L1,C5,CCL5,CD14,CD33,CD4,CDH1,COL3A1,CX3CL1,CXCL10,CXCL12,CXCL8,DPP4,ERBB2,F2R,FAS,FN1,GOPC,HCLS1,ICAM1,IFNGR2,IGFBP7,IL1B,IL2RA,IL6,ITGAL,ITGB1,MMP13,MMP7,MMP9,PKD1,PLAU,RHOC,SELE,SELPLG,TF,TIMP1,TNF,TNFRSF10A,TNFRSF10B,TNFRSF10C,TNFRSF11A,TNFRSF11B,TNFRSF1B,TNFSF11,TP53,ZBTB16	Ap1,CTNNB1,CXCL12,CXCR4,FOS,HIF1A,JUN,JUND,NFKB1,NFKBIA,NFkB (complex),PPARG,RELA,RHOA,STAT1,STAT3,TP53
disease		TAFAZZIN		enzyme		0.921		0.158	0.156	5.48e-22	BCL2L1,CCL20,CCL3,CCL5,CCL7,CDKN1A,CTSB,CXCL10,CXCL3,CXCL5,CXCL6,CXCL8,EPO,FN1,GAL,ICAM1,ICAM3,IL10,IL1B,IL6,IL6ST,LCN2,MMP13,MMP9,NAMPT,NPY,SERPINA3,TGFB1,TGFBR2,TIMP1,TNF,TNFRSF11A,TNFRSF11B,TNFSF11,VCAM1	Ap1,CEBPB,ERK1/2,ESR2,FOS,IL6,IL6R,JUN,JUND,NFKB1,NFKBIA,NFkB (complex),NR3C1,P38 MAPK,RELA,STAT1,STAT3
disease		triptolide		chemical drug	Inhibited	-2.961	bias	-0.611	-0.46	6.07e-22	ACTN4,ADGRG2,AIFM1,APOE,BACH1,BAX,BCL2,BCL2L1,BNIP2,C1QA,C1RL,CASP1,CASP2,CCL20,CD14,CD40,CD48,CD55,CD86,CD93,CD99L2,CDH1,CDH15,CDKN1A,CEACAM1,CEBPB,CEP43,CIAPIN1,CSF1R,CXCL16,CXCL6,CXCL8,DAB2,EPHA4,ERBB3,FAS,FBP1,FGFR4,FN1,GAS6,IFNGR2,IGFBP3,IGFBP4,IGFBP7,IGFBPL1,IL18,IL1B,IL1RL1,IL6,IL6ST,ITGA2,ITGB5,ITGB7,LAMB1,LEP,LIF,LRIG1,MCAM,NOTCH2,PLA2G4A,PLAU,PLIN3,PTGDS,SERPINB9,TGFA,TGFB1,TGFBI,TGFBR2…	CTNNB1,GSK3B,Insulin,JUN,NFKB1,NFKBIA,NFkB (complex),NR3C1,OGA,PPARG,REL,RELA,SIRT1,SMAD3,SP1,STAT1,STAT3,TCF,TP53,TP73
disease		TCR		complex	Activated	3.855	bias	0.52	0.886	7e-22	ACHE,AIF1,AXL,B2M,BCL2,BCL2L1,CASP1,CASP3,CCL22,CCL4,CD14,CDH1,CDH2,CDKN1A,CIAPIN1,CLEC1B,CLU,CREG1,CSF1,CSF3R,CX3CL1,CXCL12,CXCL3,CXCL8,DCTN6,EPHB4,EPO,F2R,GAS6,GP1BA,GP6,HMOX1,IGFBP3,IL10,IL16,IL18,IL1B,IL1RL1,IL1RN,IL4,IL6,ITGAV,KIR2DL1/KIR2DL3,LDLR,MARCO,MME,MPO,NMNAT1,NPM1,OSM,PIK3IP1,PRKCQ,PRTN3,PTPRR,SNAP23,TNF,TNFRSF1A,VWF,XRCC4	BTK,CEBPB,CTNNB1,IL6,IRF1,IRF3,IRF8,KITLG,MMP9,NFATC2,NFKB1,NFKBIA,NFkB (complex),NOTCH1,PTPN6,REL,RELA,Rar,SP1,STAT1,STAT3,STAT5a/b
disease		S100A8		other	Activated	3.574		0.217	1.272	7.82e-22	AREG,ATP1B1,BCL2,CCL17,CCL18,CCL20,CCL3,CCL5,CCL7,CD14,CD274,CD83,CD86,CEBPB,CFB,CRTAM,CSF1,CXCL1,CXCL10,CXCL3,CXCL5,CXCL8,EIF2AK3,F3,GIPR,HBEGF,HS3ST3B1,IL10,IL12B,IL15RA,IL17A,IL1B,IL1R1,IL1RL1,IL4,IL6,LAMP3,LIF,LPL,LY9,MAD1L1,MMP10,NT5E,PALM2AKAP2,SLAMF7,SPINK1,SPRY2,TFPI2,THBD,TNF,TNFSF14	Ap1,CCL2,CEBPB,ERK1/2,IL1B,IL6,IRF3,NFKB1,NFKBIA,NFkB (complex),RELA,STAT1,STAT3,TNF,TREM1
disease		testosterone		chemical - endogenous mammalian		1.557	bias	0.343	-0.23	7.91e-22	ALDH1A1,ANGPTL4,ANXA11,ANXA2,ARG1,AXL,BANK1,BAX,BTLA,C7,CASP3,CASP8,CCL22,CCL5,CCN1,CD22,CD40,CD72,CD79B,CD80,CD86,CDC37,CDH2,CDH6,CEP85,COL5A1,CXCL12,CXCL3,DCN,EGLN1,ENPP2,FBLN2,FCER2,FLT1,FN1,HLA-A,HMOX1,HMOX2,IGFBP4,IL10,IL12B,IL16,IL1B,IL6,ITGAL,LDLR,LY6D,LY75,MANF,MET,MRC1,OLFM4,PECAM1,PSME1,PTX3,SERPINB1,ST6GAL1,TFPI2,TGFB1,TIMP1,TNF,TRAF2,VCAM1	Ap1,CEBPB,ERK1/2,ESR1,IL6,JUN,NFKB1,NFKBIA,NFkB (complex),RELA,SP1,STAT1,STAT3,TAFAZZIN,estrogen receptor,mir-27
disease		ADIPOQ		other		0.449		0.078	1.008	8.26e-22	ACVRL1,BAX,BCL2,BCL2L1,CASP3,CDH1,CDH5,CDKN1A,CXCL1,CXCL12,CXCL8,DPP4,ENG,ERBB2,FAS,FASLG,FLT1,HBEGF,HGF,ICAM1,IGFBP2,IGFBP3,IL10,IL17A,IL6,ITGA2,ITGA6,KITLG,LIFR,MCAM,MMP7,OCLN,PDGFRA,PDGFRB,PECAM1,RECK,RHOC,SERPINB9,TEK,TLR3,TNF,TNFRSF10B,TNFRSF6B,TP53	Ap1,CTNNB1,EGR1,ERK,HIF1A,JUN,NFKB1,NFKBIA,NFkB (complex),PARP1,RB1,RELA,SIRT1,SMAD3,SP1,STAT1,STAT3,TP53,TP73,bortezomib,triptolide
disease		IL32	1.723	cytokine	Activated	3.119	bias	0.406	0.262	9.45e-22	APOA4,APOE,BCL2,BCL2L1,BSG,BTLA,CCL17,CCL22,CCL3,CCL4,CCL5,CD200,CD27,CD28,CD4,CD5,CD6,CD70,CDH1,CTSB,CXCL10,CXCL11,CXCL13,CXCL8,CXCL9,ENO1,FAS,FASLG,GBP4,GZMB,IFNAR1,IFNGR1,IL10,IL12RB1,IL16,IL17A,IL18R1,IL1RL1,IL2RA,IL4,IL4R,IL6,IL7,IL7R,ITGB7,LAMP1,LBR,MAPK9,NFATC1,NRP1,P4HB,PDCD1,POMC,PRDX6,PTEN,PTPRC,PXN,RIGI,SCARB2,SERPINA3,SLAMF1,TGFB1,TLR3,TNF,TNFRSF12A,TNFRSF1A,TNFRSF1B,TNFRSF4,TNFSF11,T…	CD28,CD3,IL10,IL1B,IL2,IRF8,NFATC2,NFKB1,NFKBIA,NFkB (complex),RELA,STAT1,STAT3,TCR
disease		PRKN		enzyme		-1.995	bias	-0.521	2.16	1.06e-21	ALDH1A1,AREG,BCHE,BCL2,BCL2L1,CASP1,CCL11,CCL20,CD274,CD80,CORO1A,CPM,CXCL10,CXCL3,CXCL8,CXCL9,DDC,ELN,ENPP2,ENTPD2,EPCAM,FAS,FCGR2A,FURIN,GZMB,HMOX1,ICAM1,IL10,IL1B,IL1RL1,IL6,ITGAM,MGMT,MMP13,MMP7,MMP9,NGFR,NTRK3,OLR1,PIK3IP1,PLAU,PLXNB3,RNASE6,ROBO2,SOD2,TNF,VCAM1,VCAN,VGF	CEBPB,IL6,JUN,NFKB1,NFKBIA,NFkB (complex),NR3C1,P38 MAPK,REL,RELA,S100A8,STAT1,STAT3
disease		CSF3	0.623	cytokine	Activated	2.099		0.008	-1.225	1.1e-21	AGER,ANPEP,ANXA3,ATP1B1,BAX,BCL2,BCL2L1,BGN,CASP3,CASP8,CDH1,CDH2,CDKN1A,CLU,COL3A1,CRHR1,CTSV,CYB5A,DCN,EGF,EIF2AK3,EPO,ERBB2,ERBB3,FABP4,FADD,FAS,FASLG,FGFR2,FN1,FOSB,FSHB,GGT1,GIP,GPC1,GUSB,HSPA1A/HSPA1B,IGFBP3,IL10,IL1B,IL6,INHBB,INSL3,ITGB1,KLK3,LEP,LGALS1,MMP7,MSTN,NGFR,NOS1,NPY,OCLN,PARP1,PLAU,POMC,PXN,SDC1,SERPINA5,SHBG,SOD2,STX3,TEK,TF,TGFA,TGFB2,TGFBR2,TNF,TNFRSF11B,TP53,TXNRD1,VCAM1,VC…	AR,Ap1,EGR1,ESR1,ESR2,EZH2,HIF1A,IGF1,JUN,Jnk,MYC,NFKB1,NFKBIA,NFkB (complex),RELA,SP1,STAT1,STAT3,TNF,TP53,beta-estradiol,dihydrotestosterone,testosterone
[truncated: 15,217 more rows]
[truncated: 9 more columns]

## Sheet: Table S4
Analysis Settings
Cutoff before duplicate resolution	true
Resolve duplicate on	Expression other
Color using	Expression other
Cutoff for Expression other	--
Cutoff for Expression pvalue	0.051
Cutoff for Expression qvalue	--
Reference set	Ingenuity Knowledge Base (Genes Only)
[truncated: 8,772 more rows]
[truncated: 9 more columns]

## Sheet: Table S5
Analysis Settings
[truncated: 4,686 more rows]
[truncated: 9 more columns]

## Sheet: Table S6
	CCL24 25ng/ml	control	CCL24 25ng/ml+5ug/ml	CCL24 25ng/ml+2.5ug/ml
[truncated: 509 more rows]

[truncated: 2 more sheets: Table S7, Table S9]
